# Supplementary material for: Analysis of human neuronal cells carrying ASTN2 deletion associated with psychiatric disorders
Source: Transl Psychiatry. 2024 Jun 3;14:236. doi: 10.1038/s41398-024-02962-4 (PMC11148150; doi:10.1038/s41398-024-02962-4)
Supplement: Supplementary file 2 — Supplementary table 5 [file 41398_2024_2962_MOESM2_ESM.xlsx]

## Sheet: Sheet1
Supplementary Table 5
common alteration in CON1_ASTN2-/-
ProbeName	p ( Moderated T-Test [CON1_ASTN2-/-] Vs [CON1] P <= 0.05 FC >=2.0 )	p (Corr)( Moderated T-Test [CON1_ASTN2-/-] Vs [CON1] P <= 0.05 FC >=2.0 )	FC (abs) ( Moderated T-Test [CON1_ASTN2-/-] Vs [CON1] P <= 0.05 FC >=2.0 )	FC ( Moderated T-Test [CON1_ASTN2-/-] Vs [CON1] P <= 0.05 FC >=2.0 )	Regulation ( Moderated T-Test [CON1_ASTN2-/-] Vs [CON1] P <= 0.05 FC >=2.0 )	CON1.1.txt:gProcessedSignal(normalized)	CON1.2.txt:gProcessedSignal(normalized)	CON1.3.txt:gProcessedSignal(normalized)	CON1_ASTN2-/-.1.txt:gProcessedSignal(normalized)	CON1_ASTN2-/-.2.txt:gProcessedSignal(normalized)	CON1_ASTN2-/-.3.txt:gProcessedSignal(normalized)	GeneSymbol	Description	Sequence	Chromosome Number_Avadis_	Chromosome End Index_Avadis_	Chromosome Start Index_Avadis_	Chromosome Strand_Avadis_	ControlType	Cytoband	EnsemblID	EntrezGeneID	GenbankAccession	GeneName	GenomicCoordinates	Go	RefSeqAccession	TIGRID	UniGeneID
A_23_P28015	1.94896e-08	3.86283e-05	237.569	-237.569	down	0.28172	-0.095504	0.095504	-7.8455	-7.91363	-7.63576	ZNF558	zinc finger protein 558 [Source:HGNC Symbol;Acc:HGNC:26422] [ENST00000301475]	AATGTAATCAGTGTTAGGATGCCTCAGCCTGAACTCTTCACTGAGTGGCCACAATTTTCA	chr19	8920611	8920552	-	FALSE	hs|19p13.2	ENST00000301475	148156	AK055494	zinc finger protein 558	chr19:8920611-8920552	GO:0008150|GO:0006355|GO:0005634|GO:0005575|GO:0003677|GO:0046872|GO:0006351		THC2472242	Hs.659797
A_32_P776626	1.85144e-07	0.000366955	31.3273	31.3273	up	-0.349249	-0.185787	-0.0423794	4.63062	4.7946	4.90541	RGPD1	Homo sapiens RANBP2-like and GRIP domain containing 1 (RGPD1), mRNA [NM_001024457]	CAGTGATATGAAAAAGTGCCAAACAGGGCTATAAAATTGTGGTCTACTGTAAATGGTTTG	chr2	87240792	87240733	+	FALSE	hs|2p11.2	ENST00000409776	400966	NM_001024457	RANBP2-like and GRIP domain containing 1	chr2:87240733-87240792	GO:0000042	NM_001024457	THC2472073	Hs.728970
A_24_P400376	3.44931e-07	0.000683654	149.468	-149.468	down	7.11505	7.47664	6.76814	-0.256274	0.256274	-0.311242	CHCHD2	Homo sapiens coiled-coil-helix-coiled-coil-helix domain containing 2 (CHCHD2), mRNA [NM_016139]	AAATAGAATTGGTAGTGAGGGTATAAAGTGTAAGCATCAGTTAAACTTCTCCTGTCATTC	chr1	15931658	15931599	+	FALSE	hs|1p36.21	ENST00000395422	51142	NM_016139	coiled-coil-helix-coiled-coil-helix domain containing 2	chr1:015931599-015931658	GO:0005739	NM_016139	THC2536338	Hs.389996
A_19_P00324604	4.30238e-07	0.000852733	22.7728	-22.7728	down	-0.0908043	0.343628	0.0908043	-4.41604	-4.46983	-4.29822	C17orf51	Homo sapiens chromosome 17 open reading frame 51 (C17orf51), mRNA [NM_001113434]	TTTTCTAAATGTGAAGTATGGCTTGAAGAGAGGAAGATGGAAGATGGCTGTGTTAGGGAT	chr17	21434471	21434412	-	FALSE	hs|17p11.2	ENST00000391411	339263	NM_001113434	chromosome 17 open reading frame 51	chr17:21434471-21434412		NM_001113434	THC2514844	Hs.514016
A_33_P3688869	9.44641e-07	0.00187228	12.2282	-12.2282	down	0.107693	0.241157	-0.107693	-3.53386	-3.60889	-3.4525	LOC440910	Homo sapiens uncharacterized LOC440910 (LOC440910), long non-coding RNA [NR_030728]	AATTCTTGCTGTAGGTCTGGCCGTAGCCACATAGGTATGCCTGGTGTTGCGGTTCCCAGG	chr2	132056817	132056758	+	FALSE	hs|2q21.1	ENST00000560285	440910	NR_030728	uncharacterized LOC440910	chr2:132056758-132056817		NR_030728	THC2519752	Hs.666215
A_19_P00316405	1.24723e-06	0.002472	243.95	-243.95	down	-0.204053	1.15039	0.204053	-7.54496	-7.62952	-7.46645	C17orf51	Homo sapiens chromosome 17 open reading frame 51 (C17orf51), mRNA [NM_001113434]	CAGGAGAACTGCTCCATGTTGGCTCAGCAGAATGTTATTATAGGTAGCTCAAAAAGAGAG	chr17	21436078	21436019	-	FALSE	hs|17p11.2	ENST00000391411	339263	NM_001113434	chromosome 17 open reading frame 51	chr17:21436078-21436019		NM_001113434	THC2508097	Hs.514016
A_21_P0012825	1.40363e-06	0.002782	36.2181	36.2181	up	-4.77067	-5.50058	-4.96318	0.0834956	-0.0834956	0.301484		chromosome 5 open reading frame 17 [Source:HGNC Symbol;Acc:HGNC:26630] [ENST00000512559]	ATCTCTTTGACATATACAAATGCAACTTTACAAGGGAGAAAAAAGCATCCAATTCTCTGC	chr5	24178330	24178271	+	FALSE	hs|5p14.2	ENST00000512559				chr5:24178271-24178330			THC2483842
A_19_P00805523	1.52552e-06	0.00302358	13.1508	-13.1508	down	0.685439	0.934289	0.469877	-3.01393	-3.12433	-2.92336	MIR4458HG	Homo sapiens MIR4458 host gene (non-protein coding) (MIR4458HG), long non-coding RNA [NR_039989]	TCGAGCACTTGGTTTTTGTAGTACCTCCTGTGGCCATCTCCACAGTGTCATATTTGAAAG	chr5	8462960	8462901	+	FALSE	hs|5p15.31	ENST00000606459	100505738		MIR4458 host gene (non-protein coding)	chr5:8462901-8462960		NR_039989	THC2606386	Hs.42197
A_33_P3333648	1.58737e-06	0.00314616	10.2087	10.2087	up	-2.82134	-2.83471	-2.92376	0.533966	0.279224	0.662189	OR51I2	Homo sapiens olfactory receptor, family 51, subfamily I, member 2 (OR51I2), mRNA [NM_001004754]	TTGGCATGGACCTGTTTTTTATCTTCCTCTCCTATGTGCTCATTCTGCGTTCTGTCATGG	chr11	5475397	5475338	+	FALSE	hs|11p15.4	ENST00000341449	390064	NM_001004754	olfactory receptor, family 51, subfamily I, member 2	chr11:5475338-5475397	GO:0050911|GO:0007608|GO:0004984|GO:0007186|GO:0005886|GO:0004930|GO:0016021	NM_001004754	NP1461849	Hs.553733
A_24_P59607	1.70129e-06	0.00337196	235.523	-235.523	down	-0.199459	1.22542	0.199459	-7.47035	-7.55635	-7.38706	C17orf51	Homo sapiens chromosome 17 open reading frame 51 (C17orf51), mRNA [NM_001113434]	GTAGCTCAAAAAGAGAGGGAACAGGGCTTCTCTAGATTATTTCAGGGAACGAGCTATTAT	chr17	21436035	21435976	-	FALSE	hs|17p11.2	ENST00000391411	339263	NM_001113434	chromosome 17 open reading frame 51	chr17:21436035-21435976		NM_001113434	THC2508097	Hs.514016
A_23_P333129	1.72958e-06	0.00342802	10.6297	-10.6297	down	2.86551	2.56754	2.86139	-0.486642	-0.744265	-0.704743		double homeobox 4 like 11 [Source:HGNC Symbol;Acc:HGNC:38687] [ENST00000611504]	ACCTCCCCAGCCCGCGCCCCCGGACCTCCGCGCGGCAGGGGCAGATGCAAGGCATCCCGG	chrUn_gl000228	73992	73925	+	FALSE		ENST00000425409		XM_006718102		chrUn_gl000228:73925-73992		XM_006718102		Hs.725918
A_19_P00316404	2.65617e-06	0.00526453	225.929	-225.929	down	-0.297329	1.20398	0.297329	-7.72481	-7.22089	-7.30949	C17orf51	Homo sapiens chromosome 17 open reading frame 51 (C17orf51), mRNA [NM_001113434]	GGAACAGGGCTTCTCTAGATTATTTCAGGGAACGAGCTATTATTTGAATGTTAATTTAAG	chr17	21436018	21435959	-	FALSE	hs|17p11.2	ENST00000391411	339263	NM_001113434	chromosome 17 open reading frame 51	chr17:21436018-21435959		NM_001113434	THC2508097	Hs.514016
A_33_P3243717	3.22311e-06	0.00638821	16.4071	-16.4071	down	4.3968	3.90272	3.69915	-0.0558395	-0.110091	0.05584	ZNF248	Homo sapiens zinc finger protein 248 (ZNF248), transcript variant 1, mRNA [NM_021045]	TCAGTGCTCACCAAACATCAGAGAATTCACACAAGGGTGAAAGCTCTTTCAACATCCTGA	chr10	38120602	38120543	-	FALSE	hs|10p11.1	ENST00000395867	57209	NM_021045	zinc finger protein 248	chr10:38120602-38120543	GO:0006355|GO:0005634|GO:0003677|GO:0046872|GO:0006351	NM_021045	THC2492505	Hs.528423
A_24_P384397	3.30477e-06	0.00655005	8.13868	-8.13868	down	2.95389	2.69736	3.00429	0.0264139	-0.227855	-0.217398	RAVER1	Homo sapiens ribonucleoprotein, PTB-binding 1 (RAVER1), mRNA [NM_133452]	CCGGGAGGCCCTGGGCTTGGGTCCCCCAGCGGCCCAGCTCACTCCTCCCCCCGCCCCTGT	chr19	10431850	10431791	-	FALSE	hs|19p13.2	ENST00000615032	125950	NM_133452	ribonucleoprotein, PTB-binding 1	chr19:10431850-10431791	GO:0005737|GO:0000166|GO:0005634	NM_133452	THC2467692	Hs.744952
A_21_P0004102	4.17804e-06	0.00828087	7.67775	7.67775	up	-0.37	-0.19978	-0.0396256	2.84447	2.80764	2.56054		HY000609 RIKEN full-length enriched human cDNA library, testis Homo sapiens cDNA clone H04D002N21, mRNA sequence [HY000609]	GACCATTTGAAAAATAGAAGATTTAAAGATTGACGCAAAGTGCATGTACCATGATACACC	chr5	12571989	12571930	-	FALSE	hs|5p15.2	ENST00000502209				chr5:12571989-12571930				Hs.742645
A_23_P35343	4.61924e-06	0.00915533	26.8864	-26.8864	down	5.15058	4.81402	4.17364	-0.0547557	-0.108185	0.0547552	ZNF248	Homo sapiens zinc finger protein 248 (ZNF248), transcript variant 1, mRNA [NM_021045]	TTCCAGCTGACACAGAGGAATATTTTTCTAAGTGTTAATGTTCTATATGGTAATTAGGGG	chr10	38118448	38118389	-	FALSE	hs|10p11.1	ENST00000494133	57209	NM_021045	zinc finger protein 248	chr10:38118448-38118389	GO:0006355|GO:0005634|GO:0003677|GO:0046872|GO:0006351	NM_021045	THC2471164	Hs.528423
A_21_P0003050	5.0936e-06	0.0100955	620.635	-620.635	down	10.3267	9.23553	8.14162	-0.0351701	-0.12891	0.0351706	lnc-RP11-6F2.7.1-1	LNCipedia lincRNA (lnc-RP11-6F2.7.1-1), lincRNA [lnc-RP11-6F2.7.1-1:1]	CTAACAGCTGCACACTGTTGTTCGAGTAAATCAATGTATTTCACATTTTAGTATTTCCTG	chr3	156536743	156536684	+	FALSE	hs|3q25.31				lnc-RP11-6F2.7.1-1:1	chr3:156536684-156536743
A_21_P0011494	5.19432e-06	0.0102951	10.5055	10.5055	up	-2.51632	-2.97694	-3.03117	0.514895	0.42046	0.719441	XLOC_l2_005606	BROAD Institute lincRNA (XLOC_l2_005606), lincRNA [TCONS_l2_00010379]	ACAGCTAATCATATCTCGATTTTGGTCTCTTAGTGCCCCTGGAAACACTGCATGCTGAGT	chr16	89981644	89981585	-	FALSE	hs|16q24.3					chr16:89981644-89981585
A_24_P37887	5.63668e-06	0.0111719	6.23626	-6.23626	down	2.46306	2.19675	2.29067	-0.167575	-0.452953	-0.351034	GPR150	Homo sapiens G protein-coupled receptor 150 (GPR150), mRNA [NM_199243]	GGGAACCGCTGGACGAGGGCGGCTTGCGCCCACCCCCTCCGCGCCCCAGACCCCTGCCTT	chr5	94957261	94957202	+	FALSE	hs|5q15	ENST00000380007	285601	NM_199243	G protein-coupled receptor 150	chr5:94957202-94957261	GO:0007186|GO:0005886|GO:0004930|GO:0016021	NM_199243	THC2603116	Hs.143315
A_24_P419276	6.76412e-06	0.0134065	7.10376	-7.10376	down	3.06133	2.61928	2.68503	-0.0392947	-0.120118	0.0392947	ZNF248	Homo sapiens zinc finger protein 248 (ZNF248), transcript variant 1, mRNA [NM_021045]	TTGAGTATGCTTGATTTGTATATTGGAACTCAACATGATCATAAGGAGAAGATACGTACC	chr10	38120137	38120078	-	FALSE	hs|10p11.1	ENST00000374648	57209	NM_021045	zinc finger protein 248	chr10:38120137-38120078	GO:0006355|GO:0005634|GO:0003677|GO:0046872|GO:0006351	NM_021045	THC2482204	Hs.528423
A_19_P00320842	6.85708e-06	0.0135907	5.98539	-5.98539	down	0.0356052	0.325816	-0.0356052	-2.55352	-2.4121	-2.4529	C17orf51	Homo sapiens chromosome 17 open reading frame 51 (C17orf51), mRNA [NM_001113434]	TGGAGCTGCAGACAGAGGCTTTTGTGAGTGCGAGGCTTGCTCCTATCCCGGGAGCTTCTG	chr17	21434591	21434532	-	FALSE	hs|17p11.2	ENST00000391411	339263	NM_001113434	chromosome 17 open reading frame 51	chr17:21434591-21434532		NM_001113434	THC2514844	Hs.514016
A_23_P86493	6.94035e-06	0.0137558	6.30946	-6.30946	down	2.11387	1.79816	1.89472	-0.573933	-0.875955	-0.715915	LBX1	Homo sapiens ladybird homeobox 1 (LBX1), mRNA [NM_006562]	GGCCTCCGCCGCCCCGGAAGCCCTCGCCGAGCAATTCTGTATGGCTTCTATATAAATATT	chr10	102986818	102986759	-	FALSE	hs|10q24.31	ENST00000370193	10660	NM_006562	ladybird homeobox 1	chr10:102986818-102986759	GO:0005667|GO:0003700|GO:0008285|GO:0021522|GO:0048664|GO:0005634|GO:0009653|GO:0006351|GO:0021920|GO:0001947|GO:0043565|GO:0007517|GO:0045665	NM_006562	THC2484319	Hs.37128
A_23_P256663	7.55375e-06	0.0149715	14.1056	-14.1056	down	3.45264	2.83592	2.70597	-0.651729	-0.910915	-0.897409	GALR3	Homo sapiens galanin receptor 3 (GALR3), mRNA [NM_003614]	CCTTGCGTCGCGTCCGCCCCGCGTCCTCGGGCCCACCCGGCTGCCCCGGAGACGCCCGGC	chr22	38221385	38221326	+	FALSE	hs|22q13.1	ENST00000249041	8484	NM_003614	galanin receptor 3	chr22:38221326-38221385	GO:0007631|GO:0005886|GO:0007218|GO:0045944|GO:0007611|GO:0007268|GO:0004966|GO:0016021|GO:0017046|GO:0007194|GO:0007193	NM_003614	THC2481613	Hs.158353
A_33_P3546363	8.02754e-06	0.0159106	6.1454	-6.1454	down	2.28443	2.02969	2.21841	-0.232067	-0.583253	-0.510679	TUSC8	AGENCOURT_8883169 Lupski_sciatic_nerve Homo sapiens cDNA clone IMAGE:6199956 5', mRNA sequence [BQ950045]	TACGTTCGTCGCCGGCCGGCCCACGCCTCGCCGCTATCCCCCCGCCGGCGCCGCGTCTCC	chr13	44978922	44978863	-	FALSE	hs|13q14.11		400128	BQ950045	tumor suppressor candidate 8 (non-protein coding)	chr13:44978922-44978863				Hs.438480
A_23_P146885	1.17189e-05	0.0232268	14.7613	-14.7613	down	3.60444	2.70831	3.03383	-0.582742	-0.905144	-0.816782	UTS2R	Homo sapiens urotensin 2 receptor (UTS2R), mRNA [NM_018949]	AGCCCCGCGCCCGCTTCCAGCGCTGTTCGGGCCGCTCCCTGTCTTCCTGCAGCCCACAGC	chr17	80333296	80333237	+	FALSE	hs|17q25.3	ENST00000313135	2837	NM_018949	urotensin 2 receptor	chr17:80333237-80333296	GO:0005886|GO:0046005|GO:0004930|GO:0030307|GO:0042493|GO:0008015|GO:0048146|GO:0045776|GO:0010841|GO:0045777|GO:0003105|GO:0007204|GO:0045766|GO:0042312|GO:0007165|GO:0045907|GO:0007186|GO:0016020|GO:0035814|GO:0001604|GO:0035811|GO:0016021|GO:0055037|GO:0005769	NM_018949	THC2646256	Hs.192720
A_33_P3306526	1.20305e-05	0.0238444	6.48787	-6.48787	down	2.51079	2.10418	2.20807	-0.265396	-0.62825	-0.37654			CGTCCCGAGCCCTGCGCCCCACCCCGTGCGCTTTTACGTCACCTTTCACCGGTTCAACAC	chr11	67276199	67276140	+	FALSE	hs|11q13.2					chr11:067276140-067276199
A_33_P3319937	1.2201e-05	0.0241825	7.29927	-7.29927	down	2.67902	2.2264	2.28735	-0.260105	-0.650532	-0.499855			AGAGCCAGGAGCGGCCCGCCGAAGAGCCCGCGCCGCCCGGATGCCCAGCTCCGCGCCGCG	chr8	12523165	12523106	-	FALSE	hs|8p23.1					chr8:012523165-012523106
A_33_P3330125	1.29397e-05	0.0256465	6.52701	-6.52701	down	2.4715	1.99668	2.19571	-0.320922	-0.651128	-0.483325	DIABLO	Homo sapiens diablo, IAP-binding mitochondrial protein (DIABLO), transcript variant 5, mRNA [NM_001278302]	CTGGCCCGAACTGAGTCCCCGCCCACCCGCCAGCGTCACGGCGCCCGACTCAGCTCCGCG	chr12	122710882	122710823	-	FALSE	hs|12q24.31	ENST00000413918	56616	NM_001278302	diablo, IAP-binding mitochondrial protein	chr12:122710882-122710823	GO:0005515|GO:0008625|GO:0035631|GO:0008635|GO:0043065|GO:0006919|GO:0008631|GO:0006915|GO:0051402|GO:0097193|GO:0005829|GO:0005739|GO:0005758|GO:0009898	NM_001278302	THC2640072	Hs.169611
A_33_P3410206	1.29403e-05	0.0256476	4.31057	-4.31057	down	1.88956	1.66197	1.80083	-0.211768	-0.423822	-0.335677	VPS9D1	Homo sapiens VPS9 domain containing 1 (VPS9D1), mRNA [NM_004913]	GCCCGAGCCCAGCGCAGCCCCGCGGCCCCAGGACAGTCCCCCCACGCCCCCACTCCAACC	chr16	89777241	89777182	-	FALSE	hs|16q24.3	ENST00000614968	9605	NM_004913	VPS9 domain containing 1	chr16:89777241-89777182	GO:0043547|GO:0005215|GO:0015986|GO:0005096	NM_004913	THC2472575	Hs.164410
A_33_P3441583	1.31962e-05	0.0261548	5.61257	-5.61257	down	2.38565	2.03218	2.04908	-0.163192	-0.433797	-0.402091		AGENCOURT_6387596 NIH_MGC_71 Homo sapiens cDNA clone IMAGE:5529651 5', mRNA sequence [BM453041]	TGTTGCGGAAGAAAATAAAACGCGCCCCTCCCACAATAAAAAAGCCGCCGCCCCAAAAAA					FALSE				BM453041						Hs.740939
A_24_P825874	1.4394e-05	0.0285289	12.9664	-12.9664	down	0.610108	-0.144764	0.144764	-3.16759	-3.61265	-3.69977	POTEI	Homo sapiens POTE ankyrin domain family, member I (POTEI), mRNA [NM_001277406]	ATTCCTCCAAGGAAGAGCAGAACACCTGAAAGCCAGCAATTTCCTGACACTGAGAATGAA	chr2	131232021	131231962	-	FALSE	hs|2q21.1	ENST00000358087	653269	NM_001277406	POTE ankyrin domain family, member I	chr2:131232021-131231962	GO:0003674|GO:0001895|GO:0005615|GO:0070062	NM_001277406	NP1074474	Hs.686146
A_23_P104413	1.53091e-05	0.0303426	4.34191	-4.34191	down	1.89767	1.64161	1.76565	-0.219127	-0.460857	-0.37008	DUX4	Homo sapiens double homeobox 4 (DUX4), mRNA [NM_001293798]	CCGGGGCAGCTCCACCTCCCCAGCCCGCGCCCCCGGGACGCCTCCGCCTCCGCGCGGCAG	chrUn_gl000228	107030	106972	+	FALSE		ENST00000616429	100288687	NM_001293798	double homeobox 4	chrUn_gl000228:106972-107030	GO:0031965|GO:0000976|GO:0008285|GO:0045944|GO:0006915|GO:0005654|GO:0005634|GO:0070317|GO:0006351	NM_001293798	THC2493180	Hs.728749
A_33_P3347522	1.56891e-05	0.0310957	8.30967	-8.30967	down	2.94681	2.36255	2.35622	-0.32051	-0.614552	-0.563735			CTCCACCTTCCTGTCCTACGCCCCGCCCCAATCCCGCAGTCCTATCAGTTGAAATTGTAG	chr16	29887696	29887637	-	FALSE	hs|16p11.2					chr16:029887696-029887637
A_33_P3309526	1.64674e-05	0.0326384	3.72965	-3.72965	down	1.52896	1.39674	1.36875	-0.494913	-0.53257	-0.375195	PTPRC	Homo sapiens protein tyrosine phosphatase, receptor type, C (PTPRC), transcript variant 1, mRNA [NM_002838]	AACTTCTTTGTAATCGTTATGTGTGTATATGTATGTGTGTATGGGTGTGTGTTTGTGTGA	chr1	198725600	198725541	+	FALSE	hs|1q32.1	ENST00000442510	5788	NM_002838	protein tyrosine phosphatase, receptor type, C	chr1:198725541-198725600	GO:0050853|GO:0005515|GO:0050852|GO:0050857|GO:0005886|GO:0030890|GO:0048539|GO:0048864|GO:0035335|GO:0002378|GO:0051607|GO:0006470|GO:0001960|GO:0005001|GO:0002244|GO:0007411|GO:0042100|GO:0006933|GO:0045860|GO:0042102|GO:0051726|GO:0004725|GO:0070062|GO:0051209|GO:0019901|GO:2000648|GO:0016020|GO:0030217|GO:0005887|GO:0016311|GO:0001915|GO:0045121|GO:0006469|GO:2000473|GO:0005925|GO:0007166|GO:…	NM_002838	THC2468590	Hs.654514
A_33_P3305749	1.711e-05	0.0339119	6.03662	6.03662	up	-0.692251	-0.513487	-0.172722	2.28484	2.0674	2.05053	RARB	Homo sapiens retinoic acid receptor, beta (RARB), transcript variant 1, mRNA [NM_000965]	CCTCACATGTTTCCAAAGATCTTAATGAAAATCACAGATCTCCGTAGCATCAGTGCTAAA	chr3	25636168	25636109	+	FALSE	hs|3p24.2	ENST00000462272	5915	NM_000965	retinoic acid receptor, beta	chr3:25636109-25636168	GO:0005515|GO:0001657|GO:0010467|GO:0003417|GO:0008284|GO:0006367|GO:0008285|GO:0055012|GO:0003707|GO:0005634|GO:0003708|GO:0032403|GO:0046965|GO:0005737|GO:0002068|GO:0035264|GO:0045944|GO:0008144|GO:0043401|GO:0031641|GO:0032331|GO:0048048|GO:0003406|GO:0043066|GO:0043065|GO:0000977|GO:0048566|GO:0000122|GO:0055085|GO:0003677|GO:0048384|GO:0007165|GO:0021756|GO:0045666|GO:0003148|GO:0035116|GO:…	NM_000965	THC2727080	Hs.654490
A_33_P3354137	2.0065e-05	0.0397689	4.35053	-4.35053	down	1.9887	1.65899	1.83828	-0.168944	-0.41083	-0.297828	MAP4	Homo sapiens microtubule-associated protein 4 (MAP4), transcript variant 3, mRNA [NM_030885]	GCCCCGCCCCTCCGGCTAGCTCGCTGGCTCCCGGCTCCTCCCGACGTCTCCTACCTCCTC	chr3	48130383	48130324	-	FALSE	hs|3p21.31	ENST00000360240	4134	NM_030885	microtubule-associated protein 4	chr3:48130383-48130324	GO:0005515|GO:0008017|GO:0072686|GO:0005886|GO:0005875|GO:0005874|GO:0051294|GO:0005737|GO:0005198|GO:0051012|GO:0015630|GO:0007052|GO:0051301|GO:0070062	NM_030885	THC2519872	Hs.517949
A_23_P38505	2.0556e-05	0.040742	7.69272	7.69272	up	-2.40041	-2.84588	-3.01838	0.147095	0.00450158	0.41421	CXCL16	Homo sapiens chemokine (C-X-C motif) ligand 16 (CXCL16), transcript variant 1, mRNA [NM_022059]	CCTCTCTTAGGCCCCTCATTTAAAAACGGTTATACTATAAAATCTGCTTTTCACACTGGG	chr17	4637619	4637560	-	FALSE	hs|17p13.2	ENST00000576153	58191	NM_022059	chemokine (C-X-C motif) ligand 16	chr17:4637619-4637560	GO:0008009|GO:0030335|GO:0005886|GO:0030307|GO:0005576|GO:0005615|GO:0006898|GO:0010818|GO:0005041|GO:0071222|GO:0006935|GO:0016020|GO:0034612|GO:0034341|GO:0016021|GO:0034097|GO:0005044	NM_022059	THC2466255	Hs.745037
A_33_P3407374	2.13452e-05	0.0423061	5.82648	-5.82648	down	2.3376	1.8895	1.91511	-0.354536	-0.688356	-0.442771			ATCCGCCGCAGCTCCCGCCCGCGCCAGCCCAGGTCTCTCCGGCTCCGCGCCGTAAATAGC	chr10	28966479	28966420	-	FALSE	hs|10p12.1					chr10:028966479-028966420
A_33_P3826460	2.18401e-05	0.043287	11.7455	11.7455	up	-0.33274	-0.2333	-0.0910254	2.94003	3.18991	3.87509		long intergenic non-protein coding RNA 1194 [Source:HGNC Symbol;Acc:HGNC:37171] [ENST00000505877]	CTAGCACAATTTCATTTGCAGGCACCTAACCTTCTGTGATAGTATTGTCTTATATTGTTA	chr5	12655707	12655648	+	FALSE	hs|5p15.2	ENST00000505877				chr5:12655648-12655707			THC2631289	Hs.552273
A_33_P3329419	2.36504e-05	0.0468751	3.6981	-3.6981	down	1.71537	1.49575	1.64147	-0.16715	-0.384714	-0.255905	DNM1	Homo sapiens dynamin 1 (DNM1), transcript variant 5, mRNA [NM_001288739]	CCTTTCGGCCCTCCCCCTCAGGTGCCCTCGCGCCCCAACCGCGCCCCGCCCGGGGTCCCC	chr9	131013217	131013158	+	FALSE	hs|9q34.11	ENST00000475805	1759	NM_001288739	dynamin 1	chr9:131013158-131013217	GO:0072583|GO:0050998|GO:0005515|GO:0048013|GO:0005886|GO:0019901|GO:0005874|GO:0003924|GO:0005525|GO:0008022|GO:0032403|GO:0006898|GO:0030117|GO:0042802|GO:0006897|GO:0031623|GO:0007411|GO:0007032|GO:0070062	NM_001288739	THC2563095	Hs.522413
A_33_P3826455	2.5064e-05	0.0496769	8.70686	8.70686	up	-0.418406	-0.252702	0.025506	2.47741	3.15098	3.09247		long intergenic non-protein coding RNA 1194 [Source:HGNC Symbol;Acc:HGNC:37171] [ENST00000513051]	GAGTCAGCAAATTGTTTTCTCAGTACATTTCTACTCTGGTCCTTGTTTAATAAAACCTCT	chr5	12759751	12759692	+	FALSE	hs|5p15.2	ENST00000513051				chr5:12759692-12759751			NP1139537	Hs.552273
A_33_P3289976	2.56805e-05	0.0508987	6.5859	-6.5859	down	2.6313	2.08863	2.11542	-0.24728	-0.624942	-0.450578			CAACCCTGCCTGCAGCCGCCCGCCCTCCTAGCGTGGCCACTCTCCTACCGCTCTGGCGCA	chr9	67343662	67343603	-	FALSE	hs|9q13					chr9:067343662-067343603
A_23_P24586	2.57968e-05	0.0511292	8.6104	8.6104	up	-1.07019	-1.1078	-1.23412	1.65415	1.79729	2.45469	ACCS	Homo sapiens 1-aminocyclopropane-1-carboxylate synthase homolog (Arabidopsis)(non-functional) (ACCS), transcript variant 1, mRNA [NM_032592]	AGGCCTTCGAGTGTAAAGAGCCTGGTTGGTTTCGCTTTGTCTTCTCAGACCAGGTCCACC	chr11	44105115	44105056	+	FALSE	hs|11p11.2	ENST00000263776	84680	NM_032592	1-aminocyclopropane-1-carboxylate synthase homolog (Arabidopsis)(non-functional)	chr11:44105056-44105115	GO:0009058|GO:0016847|GO:0030170|GO:0042803	NM_032592	THC2470602	Hs.126706
A_19_P00804596	2.60159e-05	0.0515636	180.847	-180.847	down	-0.381561	1.0538	0.381561	-6.04447	-7.78427	-7.61335	C17orf51	Homo sapiens chromosome 17 open reading frame 51 (C17orf51), mRNA [NM_001113434]	GGGAACAGGGCTTCTCTAGATTATTTCAGGGAACGAGCTATTATTTGAATGTTAATTTAA	chr17	21436019	21435960	-	FALSE	hs|17p11.2	ENST00000391411	339263	NM_001113434	chromosome 17 open reading frame 51	chr17:21436019-21435960		NM_001113434	THC2508097	Hs.514016
A_33_P3417176	2.69651e-05	0.0534449	5.98629	-5.98629	down	2.4223	1.99954	1.99752	-0.184639	-0.63042	-0.510567	lnc-DTYMK-3	LNCipedia lincRNA (lnc-DTYMK-3), lincRNA [lnc-DTYMK-3:1]	CGCCCCGCCACCCCGACCCGCGGCTGAACCGCAGACCGGGACCCTCAGCCCAGCGCTCCG	chr2	242674189	242674130	-	FALSE	hs|2q37.3				lnc-DTYMK-3:1	chr2:242674189-242674130
A_33_P3340862	2.88614e-05	0.0572032	4.3404	-4.3404	down	2.05157	1.71136	1.68254	-0.170558	-0.412468	-0.324992	TMEM88B	Homo sapiens transmembrane protein 88B (TMEM88B), mRNA [NM_001146685]	GTCCGCGCCCGCCTAGCCCGGCGCCTCCGCCCGCTGCTGCCTCCGCCCGCTGGGACCCCC	chr1	1363107	1363048	+	FALSE	hs|1p36.33	ENST00000378821	643965	NM_001146685	transmembrane protein 88B	chr1:1363048-1363107	GO:0016021	NM_001146685		Hs.729765
A_33_P3424856	3.16213e-05	0.0626735	9.48544	-9.48544	down	0.04737	-0.0153437	0.792891	-2.77937	-3.14052	-2.99234			GACCCTGGAGATTCTTTTCAATATACCCTATCATGGTTGAACTCAAAAATCATTGCTTAT					FALSE
A_24_P203765	3.35624e-05	0.0665207	8.81916	-8.81916	down	2.96368	2.34509	2.06987	-0.556141	-0.713818	-0.773328	SLC1A7	Homo sapiens solute carrier family 1 (glutamate transporter), member 7 (SLC1A7), transcript variant 2, mRNA [NM_001287596]	GCCGATGCCCTGTTGGACCTCATCCGGCAGAAAGAAGAAAGTTGGAGGAACGGACCAAAG	chr1	53580455	53574273	-	FALSE	hs|1p32.3	ENST00000371491	6512	NM_001287596	solute carrier family 1 (glutamate transporter), member 7	chr1:53580455-53574273	GO:0005886|GO:0005313|GO:0006835|GO:0017153|GO:0016021|GO:0055085|GO:0006811	NM_001287596	THC2484350	Hs.104637
A_33_P3299599	3.37225e-05	0.066838	9.26863	-9.26863	down	3.15791	2.29976	2.45386	-0.434441	-0.754573	-0.53652	NKX2-5	Homo sapiens NK2 homeobox 5 (NKX2-5), transcript variant 2, mRNA [NM_001166175]	CCCGCCCACGCACCCACCCGTATTTATGTTTTTACCTATTGCTGTAAGAAATGACGATCC	chr5	172659197	172659138	-	FALSE	hs|5q35.1	ENST00000329198	1482	NM_001166175	NK2 homeobox 5	chr5:172659197-172659138	GO:0005515|GO:0003700|GO:0001190|GO:0006366|GO:0044212|GO:0003705|GO:0003285|GO:0003350|GO:0010736|GO:0010735|GO:0010832|GO:0030878|GO:0048536|GO:0030154|GO:0042803|GO:0007512|GO:0001947|GO:0010765|GO:0010667|GO:0055005|GO:0055007|GO:0055008|GO:0045823|GO:0003278|GO:0001104|GO:0046982|GO:0045214|GO:0000122|GO:0030509|GO:0000978|GO:0055015|GO:0055014|GO:0045893|GO:0045892|GO:0008134|GO:0008284|GO:…	NM_001166175	THC2474236	Hs.54473
A_33_P3394769	3.37441e-05	0.0668808	5.29896	-5.29896	down	2.47033	2.04076	1.90124	-0.160109	-0.400276	-0.244413	TMEM8C	Homo sapiens transmembrane protein 8C (TMEM8C), mRNA [NM_001080483]	TTGTGTCTGATGCTGCGCCCAGCCCGGCTCTGAGCCCCTGCCCTCCCCAGCTCACACTTG	chr9	136379767	136379708	-	FALSE	hs|9q34.2	ENST00000339996	389827	NM_001080483	transmembrane protein 8C	chr9:136379767-136379708	GO:0007517|GO:0005886|GO:0045026|GO:0007520|GO:0016021	NM_001080483	THC2645713	Hs.512467
A_33_P3220149	3.41197e-05	0.0676252	3.35342	-3.35342	down	1.54097	1.41528	1.5494	-0.171309	-0.394043	-0.165904	MAML1	mastermind-like 1 (Drosophila) [Source:HGNC Symbol;Acc:HGNC:13632] [ENST00000503050]	GGGCCTCCTCGCGCCACCTCCCCGCTGACCGCCGCCCGCAGGCTGGCACCGCTGTACGCG	chr5	179223272	179223213	+	FALSE	hs|5q35.3	ENST00000503050	9794	AB209135	mastermind-like 1 (Drosophila)	chr5:179223213-179223272	GO:0005515|GO:0010467|GO:0006367|GO:0019901|GO:0003713|GO:0010831|GO:0005634|GO:0003162|GO:0007221|GO:0043231|GO:0002193|GO:0060928|GO:0007219|GO:0016607|GO:0045944|GO:0042605|GO:0045445|GO:0005654|GO:0006468		THC2776662	Hs.631951
A_33_P3410895	3.45203e-05	0.0684193	3.24518	-3.24518	down	1.68415	1.4877	1.49463	-0.066514	-0.217712	-0.144186	POR	P450 (cytochrome) oxidoreductase [Source:HGNC Symbol;Acc:HGNC:9208] [ENST00000421059]	TTAGGGCTCGGTATCTCAGGGCTCGGGGTCCAGTCCCCGCGCCGCCGCCCCCCACGGGCT	chr7	75544843	75544784	+	FALSE	hs|7q11.23	ENST00000421059	5447		P450 (cytochrome) oxidoreductase	chr7:75544784-75544843	GO:0050661|GO:0008941|GO:0005515|GO:0046210|GO:0043602|GO:0060192|GO:0010181|GO:0050660|GO:0047726|GO:0070988|GO:0090346|GO:0043231|GO:0071372|GO:0005739|GO:0045880|GO:0071375|GO:0090031|GO:0032332|GO:0003420|GO:0043154|GO:0009437|GO:0019395|GO:0005506|GO:0004128|GO:0007584|GO:0042493|GO:0009055|GO:0018393|GO:0009812|GO:0003958|GO:0016020|GO:0016787|GO:0005789|GO:0032770|GO:0019899|GO:0045542|GO:…		THC2629558
A_33_P3411388	3.87169e-05	0.0767369	3.0069	-3.0069	down	1.50679	1.3567	1.44777	-0.0710135	-0.202221	-0.180334	UNCX	Homo sapiens UNC homeobox (UNCX), mRNA [NM_001080461]	GGCGGGGACTGCGCGGACGCGGGGACCGCCGGCCCCGCGCCCCCGCCGCCCGCGCCGTCG	chr7	1276493	1276434	+	FALSE	hs|7p22.3	ENST00000316333	340260	NM_001080461	UNC homeobox	chr7:1276434-1276493	GO:0043565|GO:0007389|GO:0006355|GO:0001502|GO:0021889|GO:0045595|GO:0005634|GO:0035726|GO:0021516|GO:0006351	NM_001080461		Hs.232272
GE_BrightCorner	4.13317e-05	0.0819195	4.96439	-4.96439	down	2.28396	1.90725	1.73646	-0.163156	-0.456548	-0.387485		Unknown						pos
A_33_P3401317	4.46282e-05	0.0884532	5.64273	-5.64273	down	0.48604	0.221235	-0.221235	-2.3449	-2.41906	-2.23917	POTEM	Homo sapiens POTE ankyrin domain family, member M (POTEM), mRNA [NM_001145442]	TACTCATTTCCAAAAAGGAAGGCAAGTTTTCCTGCTTCCATGACGATGGAGAGCAGGCAT	chr14	19984047	19983988	-	FALSE	hs|14q11.2		641455	NM_001145442	POTE ankyrin domain family, member M	chr14:19984047-19983988		NM_001145442	THC2496895	Hs.654289
A_24_P203953	4.56638e-05	0.0905056	10.6524	-10.6524	down	3.50575	2.60777	2.58879	-0.301669	-0.70672	-0.528617	LOC439951	PREDICTED: Homo sapiens uncharacterized LOC439951 (LOC439951), misc_RNA [XR_171055]	TCCCCGGCGCGACACCTCCTGCCGCCGCTATGGAAACGGCCCCCGCCTCCCAGGGCGGCT	chr10	11653678	11653619	+	FALSE	hs|10p14		439951	XR_171055	uncharacterized LOC439951	chr10:11653619-11653678	GO:0005615	XR_171055		Hs.590986
A_19_P00321628	4.68404e-05	0.0928376	6.9532	-6.9532	down	3.15916	2.35002	2.52904	-0.0116243	-0.22939	-0.113792	LINC00888	Homo sapiens long intergenic non-protein coding RNA 888 (LINC00888), transcript variant 1, long non-coding RNA [NR_038301]	TCCCCCTTCCAGAGGGCGTCCTTCTGCAGCCAGGCCTCTGTCTTCCCCCGCCCCCACACG	chr3	183165735	183165676	+	FALSE	hs|3q27.1	ENST00000468380	100505687	NR_038301	long intergenic non-protein coding RNA 888	chr3:183165676-183165735		NR_038301	THC2607970	Hs.551751
A_33_P3417650	4.75486e-05	0.0942413	5.06178	5.06178	up	-0.607189	-0.545709	-0.561198	1.58853	1.55795	2.15837	KLK10	Homo sapiens kallikrein-related peptidase 10 (KLK10), transcript variant 1, mRNA [NM_002776]	ATAGGAGTCCACTTTTGGTCATCCAGTCCCGATGCTCTGTTTTTTGTTTGTTTGTTTTTT	chr19	51516090	51516031	-	FALSE	hs|19q13.41	ENST00000391805	5655	NM_002776	kallikrein-related peptidase 10	chr19:51516090-51516031	GO:0007049|GO:0004252|GO:0006508|GO:0008236|GO:0005576	NM_002776	THC2605483	Hs.275464
A_24_P161764	5.41482e-05	0.107322	3.76043	3.76043	up	-2.03801	-1.8434	-1.62662	0.224666	-0.0370913	0.0370913		immunoglobulin heavy variable 1-3 [Source:HGNC Symbol;Acc:HGNC:5552] [ENST00000390595]	GTTTCCTGCAAGGCTTCTGGATACACCTTCACTAGCTATGCTATGCATTGGGTGCGCCAG	chr14	106471482	106471423	-	FALSE	hs|14q32.33	ENST00000390595		L04336		chr14:106471482-106471423			NP1174631	Hs.510635
A_33_P3294524	5.79129e-05	0.114783	3.03124	-3.03124	down	1.27401	1.41861	1.37437	-0.291136	-0.352783	-0.0888076	ANKRD12	Homo sapiens ankyrin repeat domain 12 (ANKRD12), transcript variant 3, mRNA [NM_001204056]	AAGCGATCTCAAATTAAAGAAAAGGACATTGAGAAGATGGAAAGAAAAACCTTTGAAAAA	chr18	9255794	9255735	+	FALSE	hs|18p11.22	ENST00000400020	23253	NM_001204056	ankyrin repeat domain 12	chr18:9255735-9255794	GO:0005737|GO:0005654	NM_001204056	THC2471502	Hs.464585
A_23_P373464	6.11235e-05	0.121147	3.43093	3.43093	up	-0.624795	-0.927483	-0.687531	0.85852	1.14022	1.09724	AFF3	Homo sapiens AF4/FMR2 family, member 3 (AFF3), transcript variant 1, mRNA [NM_002285]	AGGCCCCATGGAATCCAAATCTCCTTATTACCTGATGTATTCAGAAACAGTAGAGCTCAT	chr2	100163726	100163700	-	FALSE	hs|2q11.2	ENST00000317233	3899	NM_002285	AF4/FMR2 family, member 3	chr2:100163726-100163700	GO:0006355|GO:0005737|GO:0003690|GO:0035116|GO:0034612|GO:0005654|GO:0005634|GO:0006351	NM_002285	THC2650178	Hs.444414
A_33_P3237403	6.49632e-05	0.128757	5.60298	-5.60298	down	1.90844	2.57062	2.33264	0.0236995	-0.240914	-0.429666	ZNF100	Homo sapiens zinc finger protein 100 (ZNF100), mRNA [NM_173531]	CCCATGAAAATTCTGTTTATACTTGCCTGGTACTCATGATAGACCCCTAATTATTTTGTA	chr19	21906939	21906880	-	FALSE	hs|19p12	ENST00000358296	163227	NM_173531	zinc finger protein 100	chr19:21906939-21906880	GO:0006355|GO:0005634|GO:0003677|GO:0046872|GO:0006351	NM_173531	THC2472835	Hs.365142
A_24_P32766	6.73902e-05	0.133567	429.79	-429.79	down	7.72077	8.28416	7.62851	-2.17715	0.981267	-1.41314			ACAGCAGCAGCAGCCTTGCTTCTATGAGCAGTTTCTGGAGTGTGCCCAGAACCAGGGTGA	chr5	68630107	68630046	+	FALSE	hs|5q13.2					chr5:068630046-068630107
A_23_P204277	6.93402e-05	0.137432	3.94957	3.94957	up	-1.30807	-1.70199	-1.49364	0.404314	0.317815	0.719253	H2AFJ	Homo sapiens H2A histone family, member J (H2AFJ), transcript variant 1, mRNA [NM_177925]	AGCTGGCTCCCCCAGCAAAGGCCCTTTTCATGGTCGTCCCGCAATGCTTTTGAATGTGCT	chr12	14927874	14927815	+	FALSE	hs|12p12.3	ENST00000544848	55766	NM_177925	H2A histone family, member J	chr12:14927815-14927874	GO:0008150|GO:0003674|GO:0046982|GO:0005634|GO:0000786|GO:0003677|GO:0070062	NM_177925	THC2467257	Hs.524280
A_19_P00316012	7.47842e-05	0.148222	21.8882	-21.8882	down	-0.262099	1.38718	0.262099	-3.99022	-4.06544	-3.9134	C17orf51	Homo sapiens chromosome 17 open reading frame 51 (C17orf51), mRNA [NM_001113434]	AGCATCAATCCAATATGGTGTGGGTACTGTATGTCAAATTTAAAAATAAAAGTGCTATAT	chr17	21435799	21435740	-	FALSE	hs|17p11.2	ENST00000391411	339263	NM_001113434	chromosome 17 open reading frame 51	chr17:21435799-21435740		NM_001113434	THC2514844	Hs.514016
A_19_P00322906	7.90015e-05	0.156581	40.27	-40.27	down	0.130622	0.28424	-0.130622	-6.40044	-4.51424	-4.79598	C17orf51	Homo sapiens chromosome 17 open reading frame 51 (C17orf51), mRNA [NM_001113434]	GAGGAGGCATCCAGGACAGCACCCACGTTCCCGCCTGAGGCACATGAGGGTGGATGACAG	chr17	21434301	21434242	-	FALSE	hs|17p11.2	ENST00000391411	339263	NM_001113434	chromosome 17 open reading frame 51	chr17:21434301-21434242		NM_001113434	THC2514844	Hs.514016
A_21_P0005788	8.09712e-05	0.160485	9.08858	9.08858	up	-1.36183	-0.999967	-1.52072	2.01817	1.31413	2.33735	lnc-CSMD1-1	LNCipedia lincRNA (lnc-CSMD1-1), lincRNA [lnc-CSMD1-1:7]	CACAAACACCCCCACATTTCCATTCTGTGTTACGAAGTCCGCGTAACTTTTCAATGTGTG	chr8	2532170	2532111	-	FALSE	hs|8p23.2				lnc-CSMD1-1:7	chr8:2532170-2532111
A_21_P0001765	8.88377e-05	0.176076	4.12806	4.12806	up	-1.76443	-1.77787	-1.87358	0.232899	-0.0807672	0.568381	LINC00954	Homo sapiens long intergenic non-protein coding RNA 954 (LINC00954), long non-coding RNA [NR_033875]	TTTTTTATGACTTGTCCTACTTGTCAAGCCCAGCTTGTCCCACTTCTCCACATGAGTCTT	chr2	20084592	20084533	+	FALSE	hs|2p24.1	ENST00000449086	400946	NR_033875	long intergenic non-protein coding RNA 954	chr2:20084533-20084592		NR_033875	THC2507883	Hs.289062
A_33_P3218797	9.29666e-05	0.18426	6.017	-6.017	down	2.84574	2.08034	2.03817	-0.150848	-0.381642	-0.270392	PPDPF	pancreatic progenitor cell differentiation and proliferation factor [Source:HGNC Symbol;Acc:HGNC:16142] [ENST00000370177]	ACCCCCCAGGTGAGTGCAGGATCGCCCCTTTCTCCCCCCGCTCCTCCAGGAGCTGGCAGC	chr20	62152993	62152934	+	FALSE	hs|20q13.33	ENST00000370177	79144		pancreatic progenitor cell differentiation and proliferation factor	chr20:62152934-62152993	GO:0007275|GO:0030154		THC2522513
A_24_P348083	9.51747e-05	0.188636	8.95955	-8.95955	down	3.08843	1.96537	2.27701	-0.550945	-0.892984	-0.715546		Homo sapiens chromosome 18 open reading frame 23, mRNA (cDNA clone MGC:120885 IMAGE:7939695), complete cds. [BC093850]	TCACCCCGCCCCCCGCAACTGCCTTTGTATGACAGTTGCATACACGGGTTCAAGATGCTT	chr18	43915002	43914943	+	FALSE	hs|18q21.1			BC093850		chr18:43914943-43915002			NP1164839	Hs.501114
A_33_P3380772	0.000102285	0.20273	8.61043	-8.61043	down	3.05731	1.98707	2.09573	-0.60369	-0.731795	-0.842653	CCM2L	Homo sapiens cerebral cavernous malformation 2-like (CCM2L), mRNA [NM_080625]	CGCTCGACCCGCAGGACCCCAGCCCCGACGCCTACTGCAACCTGGTCATCCTGGCTGTAG	chr20	30607204	30607145	+	FALSE	hs|20q11.21	ENST00000262659	140706	NM_080625	cerebral cavernous malformation 2-like	chr20:30607145-30607204	GO:0032091|GO:0008150|GO:0003674|GO:0042060|GO:0003222|GO:0034111|GO:0005575|GO:0090271|GO:0055017|GO:0003209	NM_080625	NP404987	Hs.382151
A_24_P304423	0.000107616	0.213296	14.448	14.448	up	-0.434477	-0.302532	-0.121004	3.33762	2.94606	4.41671	IGF1	Homo sapiens insulin-like growth factor 1 (somatomedin C) (IGF1), transcript variant 4, mRNA [NM_000618]	TCAGCAGTCTTCCAACCCAATTATTTAAGTGCTGCTTTTGTGATTTCTTGAAGGTGAAGA	chr12	102874149	102869571	-	FALSE	hs|12q23.2	ENST00000307046	3479	NM_000618	insulin-like growth factor 1 (somatomedin C)	chr12:102874149-102869571	GO:0010468|GO:0005515|GO:0033160|GO:0009408|GO:0005159|GO:0005158|GO:0046579|GO:0030879|GO:0005615|GO:0030104|GO:0046326|GO:0045445|GO:0045821|GO:0014834|GO:0045740|GO:0030168|GO:0045840|GO:0014068|GO:0014904|GO:0030166|GO:0001501|GO:0007517|GO:0005178|GO:0005179|GO:0043388|GO:0010001|GO:0045893|GO:0044267|GO:0008083|GO:0035630|GO:0008284|GO:0008285|GO:0005886|GO:0032878|GO:0006928|GO:0021940|GO:…	NM_000618	THC2477572	Hs.160562
A_24_P11900	0.00012073	0.239287	3.96033	3.96033	up	-0.201355	-0.0826254	-0.0191484	1.59504	1.81114	2.24755	MYH15	Homo sapiens myosin, heavy chain 15 (MYH15), mRNA [NM_014981]	ATATGCTGGTACATGCTTTAAACATGGAGGTAACCCCACACGAGACATTCAGTGACAGGT	chr3	108099821	108099762	-	FALSE	hs|3q13.13	ENST00000273353	22989	NM_014981	myosin, heavy chain 15	chr3:108099821-108099762	GO:0005516|GO:0032982|GO:0003774|GO:0008152|GO:0003779|GO:0030016|GO:0005524	NM_014981	THC2601154	Hs.731060
A_23_P210109	0.000121658	0.241126	6.91624	-6.91624	down	-0.0646939	0.0646939	0.218067	-2.22878	-2.64104	-3.28208	CYP26B1	Homo sapiens cytochrome P450, family 26, subfamily B, polypeptide 1 (CYP26B1), transcript variant 1, mRNA [NM_019885]	AAACAGTGTGGAATAGACATTATTGGCAAAATTGCTCATCCCTAATCCTGAAAAACAGGC	chr2	72357489	72357430	-	FALSE	hs|2p13.2	ENST00000001146	56603	NM_019885	cytochrome P450, family 26, subfamily B, polypeptide 1	chr2:72357489-72357430	GO:0006805|GO:0071300|GO:0061436|GO:0009954|GO:0007283|GO:0030326|GO:0044281|GO:0005737|GO:2001037|GO:0005506|GO:0001709|GO:0070268|GO:0010628|GO:0048384|GO:0006766|GO:0048387|GO:0034653|GO:0060349|GO:0001972|GO:0008401|GO:0005789|GO:0043587|GO:0020037|GO:0007140|GO:0055114	NM_019885	THC2671189	Hs.91546
A_21_P0011963	0.000126528	0.250778	11.619	-11.619	down	1.50324	1.73057	1.31339	-1.21885	-2.50827	-2.34092	FAR2P1	Homo sapiens fatty acyl CoA reductase 2 pseudogene 1 (FAR2P1), long non-coding RNA [NR_026758]	ATTGACGAGATCACTCCCAAGCGGATTGGAGATTGTCCCAATACTTAGACCTATAGCAAG	chr2	130798122	130798063	-	FALSE	hs|2q21.1	ENST00000455215	440905	NR_026758	fatty acyl CoA reductase 2 pseudogene 1	chr2:130798122-130798063	GO:0080019|GO:0055114	NR_026758	THC2506124	Hs.469918
A_21_P0012241	0.000128689	0.255062	2.89735	2.89735	up	-0.84863	-0.739881	-0.636582	0.850729	0.945713	0.582668	LOC102725394	PREDICTED: Homo sapiens uncharacterized LOC102725394 (LOC102725394), transcript variant X4, ncRNA [XR_424435]	GATTCATCCCAAAGACAAAAGTCAACTACTGCTGAGGCATGGGCTTAATAAATGTTGACT	chr13	25514658	25512444	-	FALSE	hs|13q12.13		102725394		uncharacterized LOC102725394	chr13:25514658-25512444		XR_424435
A_33_P3318841	0.000129806	0.257276	19.454	19.454	up	-1.04503	-1.6387	-0.149978	2.7498	3.57591	3.68656	C5orf63	Homo sapiens chromosome 5 open reading frame 63 (C5orf63), transcript variant 1, mRNA [NM_001164479]	GAGACAGAAAGATGCTTTCTGAAGGTATCCCATATTTAGAGTATTGGTTACATATACCTA	chr5	126383328	126383269	-	FALSE	hs|5q23.2	ENST00000606937	401207	NM_001164479	chromosome 5 open reading frame 63	chr5:126383328-126383269	GO:0005739|GO:0055114	NM_001164479	THC2607852	Hs.49573
A_33_P3375299	0.000138176	0.273865	2.75133	2.75133	up	-0.750742	-0.622556	-0.48084	0.965954	0.685595	0.874701		601862857F1 NIH_MGC_57 Homo sapiens cDNA clone IMAGE:4080303 5', mRNA sequence [BF244550]	GAAAACTGGAAAAAGAGCTCCAGCTGTTTTAAAAATGGGGGGATAATCCCTGTTAATTTT	chr7	154988456	154988397	-	FALSE	hs|7q36.2	ENST00000404289		BF244550		chr7:154988456-154988397				Hs.571216
A_23_P153986	0.000145651	0.288681	3.64609	-3.64609	down	0.397269	1.02108	0.727009	-1.0995	-1.27708	-1.07711	KCNJ3	Homo sapiens potassium channel, inwardly rectifying subfamily J, member 3 (KCNJ3), transcript variant 1, mRNA [NM_002239]	TTCCTTTCCCAAGTATTGCGAATGTGCAGAAAGCAACAGTTACGGAGGGAGGACATCATA	chr2	155712015	155711956	+	FALSE	hs|2q24.1	ENST00000295101	3760	NM_002239	potassium channel, inwardly rectifying subfamily J, member 3	chr2:155711956-155712015	GO:0005515|GO:0005242|GO:0005886|GO:0015467|GO:0008076|GO:0051602|GO:0030315|GO:0010107|GO:0007268|GO:0034765|GO:0006813|GO:0009897	NM_002239	THC2477226	Hs.591606
A_23_P8269	0.000155761	0.308719	2.29574	2.29574	up	-0.176951	-0.122149	-0.0456648	1.05295	1.14815	1.05101	TAAR8	Homo sapiens trace amine associated receptor 8 (TAAR8), mRNA [NM_053278]	CTCTTCACAGTTGCTGTGATGTGGCATTTTGTTACTCTTCTGTCCTCCACTTGTGCTTCA	chr6	132874204	132874145	+	FALSE	hs|6q23.2	ENST00000275200	83551	NM_053278	trace amine associated receptor 8	chr6:132874145-132874204	GO:0007186|GO:0005886|GO:0004930|GO:0016021|GO:0001594	NM_053278	THC2618848	Hs.350571
A_21_P0007803	0.000163076	0.323217	3.16199	3.16199	up	-0.93646	-0.950054	-1.06148	0.669758	0.410419	0.954322	lnc-TMEM132D-2	LNCipedia lincRNA (lnc-TMEM132D-2), lincRNA [lnc-TMEM132D-2:1]	GGGCCCTGTGCATGAGGTCTCCTTTTCAGCCTCAAAATCACCAACTTCTCATCATTAAAA	chr12	130552927	130552751	-	FALSE	hs|12q24.33				lnc-TMEM132D-2:1	chr12:130552927-130552751
A_21_P0011153	0.000165317	0.327658	2.44615	-2.44615	down	0.973771	1.0509	1.20927	-0.2147	-0.294255	-0.128645	XLOC_l2_003803	BROAD Institute lincRNA (XLOC_l2_003803), lincRNA [TCONS_l2_00006951]	GGAGGAGTTTGCTATTTCTGAGGAGCTAATCCATGAGGAGAAAGGAGACAGTTAACAGCA	chr13	81270422	81270363	+	FALSE	hs|13q31.1					chr13:81270363-81270422
A_33_P3264910	0.000165735	0.328486	4.12835	-4.12835	down	1.83195	1.84789	1.81047	0.126474	-0.126474	-0.646384	NKX6-2	Homo sapiens NK6 homeobox 2 (NKX6-2), mRNA [NM_177400]	ATCCGGGGGCGGCCCCGGGTGGGCGCGAGTCGCTTTGTATCATCAATAAATTATTTAACG	chr10	134598383	134598324	-	FALSE	hs|10q26.3	ENST00000368592	84504	NM_177400	NK6 homeobox 2	chr10:134598383-134598324	GO:0006355|GO:0003700|GO:0010455|GO:0010454|GO:0022010|GO:0045686|GO:0005634|GO:0000122|GO:0045687|GO:0043565|GO:0031018|GO:0050885|GO:0021912|GO:0021913	NM_177400		Hs.134013
A_21_P0011630	0.000184965	0.3666	3.31038	-3.31038	down	0.367776	0.233194	-0.221265	-1.66282	-1.58076	-1.5577	FLJ43681	Homo sapiens ribosomal protein L23a pseudogene (FLJ43681), non-coding RNA [NR_029406]	AAGAACCCAACTTTTAGATCTAGAGTGATGTCAGCATGACATTGATTTCCTGAGGCCCAG	chr17	81177529	81177470	+	FALSE	hs|17q25.3	ENST00000425566	388574	NR_029406	ribosomal protein L23a pseudogene	chr17:81177470-81177529		NR_029406	THC2530756	Hs.546918
A_33_P3315331	0.00019448	0.385458	2.76868	2.76868	up	-0.868225	-1.20156	-0.822522	0.631244	0.451943	0.432106	CNTD2	Homo sapiens cyclin N-terminal domain containing 2 (CNTD2), mRNA [NM_024877]	ACCTTGCCCCAGAGTGGAAGATAGTCTCCCAGGCCCAGAAGATGCTCCTATTGCCTTCCA	chr19	40728870	40728811	-	FALSE	hs|19q13.2	ENST00000221818	79935	NM_024877	cyclin N-terminal domain containing 2	chr19:40728870-40728811		NM_024877	THC2480257	Hs.631603
A_21_P0010200	0.000198735	0.393892	69.7814	-69.7814	down	6.0994	3.74538	5.53367	-0.195566	-1.68504	-1.11525	lnc-C21orf62-1	LNCipedia lincRNA (lnc-C21orf62-1), lincRNA [lnc-C21orf62-1:1]	ATGCCTATGTTCACCTCTTCCACCTGGATGGATGCTGAGCTCTTAGAAATTGACTTTCCA	chr21	34216881	34216822	-	FALSE	hs|21q22.11				lnc-C21orf62-1:1	chr21:34216881-34216822
A_24_P353905	0.000223297	0.442576	13.8905	13.8905	up	0.0674934	-1.38612	-0.228712	3.24992	2.84589	3.74494	MXRA8	Homo sapiens matrix-remodelling associated 8 (MXRA8), transcript variant 2, mRNA [NM_032348]	ACCAGAAGTCGGGAAAGTCAAAGGGGAAGGATGTTAACTTGGCGGAGTTCGCTGTGGCTG	chr1	1289597	1289452	-	FALSE	hs|1p36.33	ENST00000476718	54587	NM_032348	matrix-remodelling associated 8	chr1:1289597-1289452	GO:0003674|GO:0009986|GO:0060857|GO:0016021|GO:0070062	NM_032348	THC2627135	Hs.515687
A_33_P3309506	0.000223364	0.442708	8.50761	8.50761	up	-0.704822	-1.89016	-1.78121	1.65507	1.3483	1.88669	SEBOX	Homo sapiens SEBOX homeobox (SEBOX), mRNA [NM_001080837]	GGCAGCCTGTCTGACCTCATCTATGCCTTGGCCATTGTCGTCAATGTGGACCACTCCTAG	chr17	26691349	26691290	-	FALSE	hs|17q11.2	ENST00000438614	645832	NM_001080837	SEBOX homeobox	chr17:26691349-26691290	GO:0008150|GO:0003674|GO:0006355|GO:0007275|GO:0005634|GO:0005575|GO:0003677|GO:0030154|GO:0006351	NM_001080837	NP238240	Hs.728714
A_33_P3352687	0.000228308	0.452506	4.71331	-4.71331	down	2.31459	1.41141	1.87234	-0.288498	-0.56909	-0.254297	LINC01001	Homo sapiens long intergenic non-protein coding RNA 1001 (LINC01001), long non-coding RNA [NR_028326]	GTGAGCCCTTGCCTCACCCCGGCCCCTCCCACGCGGACAGAGGTCAGCGTGAGCCCCTTG	chr11	128915	128856	-	FALSE	hs|11p15.5	ENST00000622077	100133161	NR_028326	long intergenic non-protein coding RNA 1001	chr11:128915-128856		NR_028326	THC2531619	Hs.645398
A_32_P170481	0.0002286	0.453086	15.8741	15.8741	up	0.205395	-0.205395	-0.496227	4.27306	2.81417	4.38236	LOC100240735	Homo sapiens uncharacterized LOC100240735 (LOC100240735), long non-coding RNA [NR_026658]	TCTAGTTCTACTGATCCGTTCACATCTGGAGAGTTTATTTATAACTCCCTCTATAACTCT	chr12	54472968	54472909	-	FALSE	hs|12q13.13	ENST00000377548	100240735	NR_026658	uncharacterized LOC100240735	chr12:54472968-54472909		NR_026658	THC2607212	Hs.635297
A_33_P3312030	0.000245178	0.485943	5.36948	-5.36948	down	3.00217	1.93937	2.28097	0.0324364	-0.0518393	-0.0324359			ACAGCTCCGCTGCCCGCTGAACTCCATCCTCCCGGCGGTCGGGCGGCGGCGGCTGCGGTC	chr4	158559048	158558989	+	FALSE	hs|4q32.1	ENST00000507296				chr4:158558989-158559048
A_23_P105138	0.000248528	0.492582	36.8303	-36.8303	down	3.85234	6.38256	5.17509	0.0355063	-0.198473	-0.0355063	CAT	Homo sapiens catalase (CAT), mRNA [NM_001752]	CTCATCACTGGATGAAGATTCTCCTGTGCTAGATGTGCAAATGCAAGCTAGTGGCTTCAA	chr11	34493093	34493034	+	FALSE	hs|11p13	ENST00000241052	847	NM_001752	catalase	chr11:34493034-34493093	GO:0050661|GO:0001657|GO:0009650|GO:0020027|GO:0005782|GO:0005886|GO:0005783|GO:0004096|GO:0044281|GO:0005764|GO:0046872|GO:0042803|GO:0043231|GO:0005829|GO:0009060|GO:0005758|GO:0006195|GO:0051092|GO:0051289|GO:0051781|GO:0033197|GO:0004046|GO:0042744|GO:0005778|GO:0070062|GO:0005777|GO:0008203|GO:0001666|GO:0043066|GO:0051262|GO:0016209|GO:0005794|GO:0007568|GO:0005102|GO:0055086|GO:0032088|GO:…	NM_001752	THC2659130	Hs.502302
A_24_P237804	0.000255265	0.505934	15.1819	-15.1819	down	0.458728	0.00264716	0.0245225	-3.10755	-4.80555	-3.37386	POTED	Homo sapiens POTE ankyrin domain family, member D (POTED), mRNA [NM_174981]	CATTCCAGATGAGTATGGAAATACCACTCTACACTACGCTATCTACAATGAAGATAAATT	chr21	14987839	14987781	+	FALSE	hs|21q11.2	ENST00000615053	317754	NM_174981	POTE ankyrin domain family, member D	chr21:14987781-14987839	GO:0005886	NM_174981	NP1074474	Hs.742365
A_33_P3245517	0.000268367	0.531904	7.85644	7.85644	up	-2.56594	-2.68428	-1.43828	0.564555	0.875777	0.792806	LOC441666	Homo sapiens zinc finger protein 91 pseudogene (LOC441666), non-coding RNA [NR_024380]	GTGTTCACAGGTGAGAGGAATAAATCAGTCAGAATTTCTTGTCTTTGTAAAACCAAACTT	chr10	42827945	42827886	-	FALSE	hs|10q11.21	ENST00000609841	441666	NR_024380	zinc finger protein 91 pseudogene	chr10:42827945-42827886		NR_024380		Hs.255729
A_33_P3256480	0.000270519	0.536168	4.22717	-4.22717	down	0.10824	0.217307	0.257922	-2.12011	-2.17156	-1.36394			GGACAGTGGGGTTTCTACCATTAATGAGTTATTCTCATTATTAAAGAGTTATTCTCAAGC					FALSE
A_23_P150064	0.000273326	0.541733	3.39629	3.39629	up	-0.40194	-0.91657	-0.541493	0.907812	1.11845	1.40561	MMRN2	Homo sapiens multimerin 2 (MMRN2), mRNA [NM_024756]	AACTCTTCACCACACCCTGTATTCTACAACTTCTTTGGTGTTTTGCTCCTCCTGTGGTTG	chr10	88696220	88696161	-	FALSE	hs|10q23.2	ENST00000372027	79812	NM_024756	multimerin 2	chr10:88696220-88696161	GO:0030948|GO:0005515|GO:0090051|GO:0001525|GO:0005615|GO:0070062|GO:0005604	NM_024756	THC2465974	Hs.524479
A_33_P3370515	0.000282421	0.559759	2.40633	-2.40633	down	1.37315	1.05992	1.04826	-0.0553274	-0.170467	-0.0933762			CGTTCCCCCGCCCCCGCGACAGTCTCCCGTTCCCCCGCCCCCGCGACAGTCACCCGTTCC	chr17	41406	41347	+	FALSE	hs|17p13.3					chr17:000041347-000041406
A_33_P3229815	0.000282983	0.560872	2.6931	2.6931	up	-0.504091	-0.618493	-0.662861	0.990389	0.553291	0.95868	LINC00656	Homo sapiens long intergenic non-protein coding RNA 656 (LINC00656), long non-coding RNA [NR_034149]	AAAGGCCCAGCTCAAGATTAGCCCAGGCCACTGTATCTGTGCCAAGACCTACAGCTGTCC	chr20	23106750	23106691	-	FALSE	hs|20p11.21	ENST00000443744	200261	NR_034149	long intergenic non-protein coding RNA 656	chr20:23106750-23106691		NR_034149	THC2488281	Hs.352228
A_21_P0003076	0.000285943	0.566739	3.20222	3.20222	up	-0.447934	-0.313609	-0.132403	1.03213	1.59013	1.52102	lnc-DNAJB11-1	LNCipedia lincRNA (lnc-DNAJB11-1), lincRNA [lnc-DNAJB11-1:1]	GAAGCAGCGACTTTTCTCCTGGAGGAAATGTTTTCAATGCAATTCATATCCATCTCTGGA	chr3	186212820	186212761	+	FALSE	hs|3q27.3				lnc-DNAJB11-1:1	chr3:186212761-186212820
A_21_P0012284	0.00029001	0.574799	3.91071	3.91071	up	-0.918127	-1.08029	-1.65756	0.902567	0.533344	0.810413		sphingomyelin phosphodiesterase 4, neutral membrane (neutral sphingomyelinase-3) pseudogene 1 [Source:HGNC Symbol;Acc:HGNC:39673] [ENST00000416717]	AACCTGCACTTCCTAGGCAGCTACCTGACACTGCCCTGGCTACTGCTGGCTTTCTTCATG	chr22	20957057	20956998	-	FALSE	hs|22q11.21	ENST00000416717				chr22:20957057-20956998
A_21_P0006542	0.000290475	0.575721	3.7843	-3.7843	down	1.47574	0.803865	1.46777	-0.725017	-0.802177	-0.485514	LOC101928258	PREDICTED: Homo sapiens uncharacterized LOC101928258 (LOC101928258), transcript variant X2, ncRNA [XR_426540]	TTGACTGAGGGTTAACCTCAGAAACCTGGTAATCCATATGATCCCACAGCTATGCCTCAT	chrX	102785686	102785235	-	FALSE	hs|Xq22.2		101928258	XR_426540	uncharacterized LOC101928258	chrX:102785686-102785235		XR_426540
A_33_P3889634	0.000300331	0.595255	2.61197	-2.61197	down	0.612906	0.33111	0.124907	-1.0573	-1.03108	-0.998106	LOC284798	Homo sapiens uncharacterized LOC284798 (LOC284798), transcript variant 1, long non-coding RNA [NR_027091]	CTTGATCTGGGTGTAAACATTTTGTGAAAATTCAATGAGCTGTACATTTATGACTGGTAC	chr20	25121537	25121478	-	FALSE	hs|20p11.21	ENST00000454676	284798	NR_027091	uncharacterized LOC284798	chr20:25121537-25121478		NR_027091	THC2601980	Hs.334934
A_33_P3333158	0.000313345	0.621049	3.37487	3.37487	up	0.204579	-0.359527	-0.278357	1.86235	1.44851	1.52033	CPXM2	Homo sapiens carboxypeptidase X (M14 family), member 2 (CPXM2), mRNA [NM_198148]	GGAAAAGGAATCCCAAACGCCATTATCTCCGTAGAAGGCATTAACCATGACATCCGAACA	chr10	125514239	125514180	-	FALSE	hs|10q26.13	ENST00000368854	119587	NM_198148	carboxypeptidase X (M14 family), member 2	chr10:125514239-125514180	GO:0031012|GO:0006508|GO:0008270|GO:0005615|GO:0004181	NM_198148	THC2617428	Hs.656887
A_21_P0008927	0.000336994	0.667922	8.05887	-8.05887	down	-0.0599492	0.694452	0.0599492	-2.72037	-2.17661	-3.4403			CCAAGCTTATTGTTTGTGAGTTAATATTGTGAAATGATCCCCTGTGCATATAATGCAGTC	chr16	48005569	48005510	+	FALSE	hs|16q12.1	ENST00000562980				chr16:48005510-48005569
A_32_P48244	0.000337432	0.66879	8.51082	-8.51082	down	2.31832	3.64486	2.31307	-0.316067	-0.442739	-0.232836	ZNF100	zinc finger protein 100 [Source:HGNC Symbol;Acc:HGNC:12880] [ENST00000358296]	AACAGATGCTCCATAGTAAGCCATAAGTATTCCTGCTAAAGTTAGCTTGTAACTTCAGTT	chr19	21906533	21906474	-	FALSE	hs|19p12	ENST00000358296	163227	XM_005259783	zinc finger protein 100	chr19:21906533-21906474	GO:0006355|GO:0005634|GO:0003677|GO:0046872|GO:0006351	XM_005259783	THC2472835	Hs.365142
A_33_P3253804	0.000338411	0.670731	3.4422	-3.4422	down	1.38202	0.857963	1.37112	-0.288858	-0.771623	-0.678402	CEBPD	Homo sapiens CCAAT/enhancer binding protein (C/EBP), delta (CEBPD), mRNA [NM_005195]	TTCAAGCAGCTGCCCAGCCCGCCCTTCCTGCCGGCCGCCGGGACAGCAGACTGCCGGTAA	chr8	48649932	48649873	-	FALSE	hs|8q11.21	ENST00000408965	1052	NM_005195	CCAAT/enhancer binding protein (C/EBP), delta	chr8:48649932-48649873	GO:0001077|GO:0006366|GO:0045944|GO:0005634|GO:0000978	NM_005195	THC2568931	Hs.440829
A_23_P52668	0.000338874	0.671648	2.84566	2.84566	up	-0.99975	-0.898243	-0.444066	0.80243	0.709676	0.672123	NAALADL1	Homo sapiens N-acetylated alpha-linked acidic dipeptidase-like 1 (NAALADL1), mRNA [NM_005468]	AAGTTTGAGGCAGAAGCTGCAGCCTTGGGCCAACGCATATCAACACTGCAGAAGGGCAGC	chr11	64813563	64813504	-	FALSE	hs|11q13.1	ENST00000531174	10004	NM_005468	N-acetylated alpha-linked acidic dipeptidase-like 1	chr11:64813563-64813504	GO:0016324|GO:0006508|GO:0004180|GO:0008233|GO:0016021|GO:0016805|GO:0046872|GO:0008237	NM_005468	THC2674648	Hs.13967
A_33_P3327687	0.00034037	0.674613	4.11629	4.11629	up	-1.36582	-0.833688	-1.57363	0.902641	0.461941	0.986322	LOC727993	PREDICTED: Homo sapiens uncharacterized LOC727993 (RP4-684O24.5), misc_RNA [XR_244229]	TATCTTAATGCTGACGACCGCCCGTTTATATTAGATGATCCCCTGAGCGTCTCTCCTTTT	chr20	1946395	1946336	+	FALSE	hs|20p13		727993	XR_244229	uncharacterized LOC727993	chr20:1946336-1946395		XR_244229	THC2624141	Hs.551466
A_21_P0012927	0.000347525	0.688794	24.1853	24.1853	up	-0.343514	-2.20338	-0.439286	2.95553	3.78914	4.05733	C5orf63	Homo sapiens chromosome 5 open reading frame 63 (C5orf63), transcript variant 2, mRNA [NM_001164478]	TGAGAAATTGCTCTGCCTCTAAGACAACTCTGCCTGTGTTGACCTTATTCACAAAGGACC	chr5	126394629	126388358	-	FALSE	hs|5q23.2	ENST00000509733	401207	NM_001164478	chromosome 5 open reading frame 63	chr5:126394629-126388358	GO:0005739|GO:0055114	NM_001164478	THC2780489	Hs.49573
A_23_P171074	0.000350707	0.695102	3.64362	3.64362	up	-0.0549212	-0.353379	-0.246251	2.04596	1.25421	1.64141	ITM2A	Homo sapiens integral membrane protein 2A (ITM2A), transcript variant 1, mRNA [NM_004867]	CTAGTTGCTGTGGAGGAAATTCGTGATGTTAGTAACCTTGGCATCTTTATTTACCAACTT	chrX	78616934	78616875	-	FALSE	hs|Xq21.1	ENST00000469541	9452	NM_004867	integral membrane protein 2A	chrX:78616934-78616875	GO:0005515|GO:0016021	NM_004867	THC2523840	Hs.17109
A_21_P0006881	0.000354113	0.701852	2.36188	-2.36188	down	0.314898	0.0483928	-0.0483923	-1.11921	-1.22384	-1.06187	lnc-SLC29A3-1	LNCipedia lincRNA (lnc-SLC29A3-1), lincRNA [lnc-SLC29A3-1:1]	CAATAATCTCTCATCACGCCATTCATTCTTCCTTTGTGGCACTTATTATAAGTGCTAATT	chr10	73140618	73140559	+	FALSE	hs|10q22.1				lnc-SLC29A3-1:1	chr10:73140559-73140618
A_33_P3375026	0.000355629	0.704856	2.91253	2.91253	up	-0.751449	-1.31429	-1.17379	0.529208	0.314176	0.543906			CTTTTTAAGGTCTATGTAAGGACACATACAACCACCACAAAATGACATACATCCTTCACT	chr15	89739078	89739019	-	FALSE	hs|15q26.1					chr15:089739078-089739019
A_19_P00315705	0.000358157	0.709868	2.42129	2.42129	up	-0.501506	-0.749019	-0.818572	0.490606	0.51354	0.75409	LOC101927354	Homo sapiens uncharacterized LOC101927354 (LOC101927354), long non-coding RNA [NR_108073]	TTTGCTTCTGAAAAAAGATAAAAGTACACAGGAGAGCTGTCTGGTGCCATTCCTTGAGCA	chr7	7306989	7306930	+	FALSE	hs|7p21.3	ENST00000430266	101927354	NR_108073	uncharacterized LOC101927354	chr7:7306930-7306989		NR_108073	THC2675213
A_21_P0009952	0.000359838	0.713198	217.023	-217.023	down	5.3507	9.0987	8.70678	-0.0472207	-0.128944	0.0472212	lnc-SYNDIG1-4	LNCipedia lincRNA (lnc-SYNDIG1-4), lincRNA [lnc-SYNDIG1-4:1]	AAACCAGGGCTGAGTTTCATTCACAGATGGCTCGAGGTCCTACTCAATTACTAGAAATGG	chr20	24011948	24011889	+	FALSE	hs|20p11.21				lnc-SYNDIG1-4:1	chr20:24011889-24011948
A_24_P153831	0.000368389	0.730146	2.8996	-2.8996	down	0.576951	1.08951	1.16718	-0.591839	-0.57103	-0.611055	CTNNA3	Homo sapiens catenin (cadherin-associated protein), alpha 3 (CTNNA3), transcript variant 3, mRNA [NM_001291133]	GTTAATATTCAGGTGATACATGACTATAGGGGATTATTAGAACTGAGTGAGAGATAATGC	chr10	68935465	68935406	-	FALSE	hs|10q21.3		29119	NM_001291133	catenin (cadherin-associated protein), alpha 3	chr10:68935465-68935406	GO:0005916|GO:0005515|GO:0016337|GO:0005737|GO:0051015|GO:0045296|GO:0005856|GO:0030027	NM_001291133	THC2481463	Hs.660362
A_23_P29384	0.000373124	0.739531	42.7389	-42.7389	down	0.0108099	2.48575	-0.0108099	-4.58461	-4.67301	-4.50907	ZNF502	Homo sapiens zinc finger protein 502 (ZNF502), transcript variant 1, mRNA [NM_033210]	CCCATTTTCGTTGGCTGGCAGGTTGAGATGTTTTTCTTAAACACTGCCTGTCAGTGTGAA	chr3	44764339	44764280	+	FALSE	hs|3p21.31	ENST00000436624	91392	NM_033210	zinc finger protein 502	chr3:44764280-44764339	GO:0006355|GO:0005634|GO:0003677|GO:0046872|GO:0006351	NM_033210	THC2472055	Hs.224843
A_33_P3209135	0.000374096	0.741458	3.61664	-3.61664	down	1.198	1.58626	0.746841	-0.702328	-0.742702	-0.587825			TACGTTCTACGCATCAGGAAACCAAGGCACACAGACATCACCTTGGGCCACACGGCTGGT	chr6	170581441	170581382	-	FALSE	hs|6q27					chr6:170581441-170581382
A_23_P258136	0.000385127	0.763322	50.3007	50.3007	up	-2.90626	-1.17841	-1.12082	4.71616	2.63686	4.39902	MXRA5	Homo sapiens matrix-remodelling associated 5 (MXRA5), mRNA [NM_015419]	GACTTTGTTCCAGATTGACAAGTCATCTTTCAGTTATTTCCTCTGTCACTTCAAAACTCC	chrX	3227328	3227269	-	FALSE	hs|Xp22.33	ENST00000217939	25878	NM_015419	matrix-remodelling associated 5	chrX:3227328-3227269	GO:0008150|GO:0003674|GO:0070062	NM_015419	THC2491917	Hs.369422
A_23_P1962	0.000389322	0.771637	2.66546	2.66546	up	-0.874706	-0.858845	-1.05333	0.778804	0.273639	0.40383	RARRES3	Homo sapiens retinoic acid receptor responder (tazarotene induced) 3 (RARRES3), mRNA [NM_004585]	AGGCGTTCTCTAGATCCTTTCCTCTGTTTCCCTCTCTCGCTGGCAAAAGTATGATCTAAT	chr11	63313886	63313827	+	FALSE	hs|11q12.3	ENST00000354445	5920	NM_004585	retinoic acid receptor responder (tazarotene induced) 3	chr11:63313827-63313886	GO:0016042|GO:0005515|GO:0008285|GO:0004623|GO:0016021|GO:0006644	NM_004585	THC2574924	Hs.17466
A_33_P3369441	0.000417357	0.827201	4.29588	-4.29588	down	1.33934	2.19417	1.26866	-0.438914	-0.530959	-0.536824	LOC100132111	Homo sapiens uncharacterized LOC100132111 (LOC100132111), long non-coding RNA [NR_024237]	TGGGTCTAGAGTGTAGATATCACGGGCACTGTGAAAGCACAGAAGGAGAAAAGGTTTTTA	chr1	151814506	151814447	+	FALSE	hs|1q21.3		100132111	NR_024237	uncharacterized LOC100132111	chr1:151814447-151814506		NR_024237	THC2656169	Hs.697059
A_21_P0003129	0.000435137	0.862441	2.34298	-2.34298	down	0.442525	0.203552	0.306972	-1.06577	-0.704165	-0.962041	lnc-PROK2-1	LNCipedia lincRNA (lnc-PROK2-1), lincRNA [lnc-PROK2-1:1]	AGGCCTCTGACTTGAAATAAACAAATAGGAGTCCCGCAGCTGGAAGGACAAATCCTTTCA	chr3	71835015	71834956	-	FALSE	hs|3p13				lnc-PROK2-1:1	chr3:71835015-71834956
A_21_P0007820	0.000444064	0.880134	2.85005	-2.85005	down	0.333457	0.752145	0.81864	-1.06217	-0.906025	-0.660528	lnc-CLEC2D-4	LNCipedia lincRNA (lnc-CLEC2D-4), lincRNA [lnc-CLEC2D-4:1]	GAAAAGGAGGTTCCTGATGCAAAACCTAAAGAGCTTTCATCTGAGGAAGCCTCTGCCTTT	chr12	9519797	9519322	+	FALSE	hs|12p13.31				lnc-CLEC2D-4:1	chr12:9519322-9519797
A_19_P00318638	0.000462866	0.9174	2.19233	-2.19233	down	1.28129	0.993374	0.993339	-0.0274882	-0.129385	0.0274887	LINC00607	long intergenic non-protein coding RNA 607 [Source:HGNC Symbol;Acc:HGNC:43944] [ENST00000423530]	CTACAAACTTTTCTTCCTAGTACCATGTAAACGTACACAGGAAACGTTCAGAAAACATCA	chr2	216506505	216506446	-	FALSE	hs|2q35	ENST00000423530	646324		long intergenic non-protein coding RNA 607	chr2:216506505-216506446			THC2500082	Hs.655713
A_33_P3843285	0.000462933	0.917534	2.98324	2.98324	up	-1.05229	-0.926055	-0.923849	0.804319	0.203377	0.820756	MAGI1-IT1	PREDICTED: Homo sapiens MAGI1 intronic transcript 1 (non-protein coding) (MAGI1-IT1), misc_RNA [XR_110023]	CACTGTTCCGGTTCTTCTATTACCATATATTTGTTTTGCCTGCTCATGAACTTCAAATAA	chr3	65858567	65858508	-	FALSE	hs|3p14.1		151877	XR_110023	MAGI1 intronic transcript 1 (non-protein coding)	chr3:65858567-65858508		XR_110023	THC2618971	Hs.476636
A_32_P356316	0.000465812	0.92324	3.4253	3.4253	up	-1.07513	-1.39128	-0.564164	0.717774	0.871859	0.708486	HLA-DOA	Homo sapiens major histocompatibility complex, class II, DO alpha (HLA-DOA), mRNA [NM_002119]	TGGAAAGGTGTTTCTCTCATCTCTGTCCTAAGGCTTGATAAAGTCATTAAAATTGTGTTC	chr6	32972029	32971970	-	FALSE	hs|6p21.32	ENST00000229829	3111	NM_002119	major histocompatibility complex, class II, DO alpha	chr6:32972029-32971970	GO:0019886|GO:0007165|GO:0006955|GO:0005886|GO:0002587|GO:0045580|GO:0023026|GO:0042613|GO:0016021|GO:0005765|GO:0032395|GO:0010008	NM_002119	THC2653816	Hs.631991
A_33_P3352557	0.000475469	0.94238	7.86971	-7.86971	down	0.194781	1.38152	1.36063	-1.983	-1.58174	-2.42727	DMRTA2	Homo sapiens DMRT-like family A2 (DMRTA2), mRNA [NM_032110]	CAGAGCAGCACTTTGTGCTTTCCTTTGCATAGATATGAGCTAGAAATAAATGTTATTTTC	chr1	50883292	50883233	-	FALSE	hs|1p32.3	ENST00000404795	63950	NM_032110	DMRT-like family A2	chr1:50883292-50883233	GO:0000987|GO:0006355|GO:0003700|GO:0046982|GO:0002052|GO:0048665|GO:0005634|GO:0035914|GO:0042803|GO:0046872|GO:0021796|GO:0007420|GO:0071542|GO:0007548	NM_032110		Hs.334481
A_23_P159335	0.000480056	0.951471	25.6639	25.6639	up	0.500621	-0.500621	-1.42854	4.49739	3.22573	4.89334	CD8B	Homo sapiens CD8b molecule (CD8B), transcript variant 5, mRNA [NM_004931]	GAACTTGCGGGTTTGAGGATAGGAGTTCACTTCATCTTCTCAGCTCCCATTTCTACTCTT	chr2	87068879	87068820	-	FALSE	hs|2p11.2	ENST00000390655	926	NM_004931	CD8b molecule	chr2:87068879-87068820	GO:0005515|GO:0042288|GO:0005886|GO:0005576|GO:0015026|GO:0050690|GO:0006955|GO:0042110|GO:0005887|GO:0031901|GO:0042101|GO:0050776|GO:0016032|GO:0007169|GO:0009897	NM_004931	THC2490834	Hs.405667
A_32_P86905	0.000480544	0.952438	3.01915	3.01915	up	-0.972254	-1.63639	-1.57036	0.237004	0.143061	0.223364	KGFLP2	Homo sapiens keratinocyte growth factor-like protein 2 (KGFLP2), non-coding RNA [NR_003670]	CAACAAAAACTCTAAAACGGTGCCCCTCATGATTTTCTACTGAAATTTCTCTAATAGTAG	chr9	41959433	41959374	-	FALSE	hs|9p12		654466	NR_003670	keratinocyte growth factor-like protein 2	chr9:41959433-41959374		NR_003670	THC2536220	Hs.536967
A_21_P0002038	0.000482017	0.955357	2.52325	2.52325	up	-0.243194	-0.119367	-0.0377674	1.16995	1.47139	0.964169			AGCTGCTTACCCCTCACTGGGTTGTGGCATGAACAATAAATACACTTTTAAGATACTGAA	chr2	32018951	32018892	-	FALSE	hs|2p23.1	ENST00000416279				chr2:32018951-32018892
A_33_P3289576	0.000527416	1.04534	2.28231	2.28231	up	-0.766565	-0.905035	-0.781844	0.35707	0.591524	0.169451	EFHC2	Homo sapiens EF-hand domain (C-terminal) containing 2 (EFHC2), mRNA [NM_025184]	GCATAGACCTCAAGCCCACACCTCATCGGAGGAACTTCAAGAAGTTTATGGAAAAAGACA	chrX	44101427	44101368	-	FALSE	hs|Xp11.3	ENST00000420999	80258	NM_025184	EF-hand domain (C-terminal) containing 2	chrX:44101427-44101368	GO:0005509	NM_025184	THC2568435	Hs.521953
A_21_P0007823	0.000534911	1.06019	2.89815	2.89815	up	-1.15897	-1.68473	-1.36125	0.400447	-0.0769591	0.0769587	lnc-EIF2S3L.1-3	LNCipedia lincRNA (lnc-EIF2S3L.1-3), lincRNA [lnc-EIF2S3L.1-3:1]	CTTGTTGAGGTCAAAAATGCACATTCTCCTCTCCCAGAAGAAAAACGCATTATTGTAGAA	chr12	10742141	10742082	+	FALSE	hs|12p13.2				lnc-EIF2S3L.1-3:1	chr12:10742082-10742141
A_21_P0002611	0.000537777	1.06587	3.83374	-3.83374	down	0.83394	-0.0841818	0.0841818	-1.67015	-1.74918	-1.56299	lnc-CCDC74A-1	LNCipedia lincRNA (lnc-CCDC74A-1), lincRNA [lnc-CCDC74A-1:1]	TTGACGGCGACAGCAATTGTATTGGCATTGGTGCTAGTGGTGGTAGTGGCAGCAAGTCTG	chr2	132302891	132302832	+	FALSE	hs|2q21.1				lnc-CCDC74A-1:1	chr2:132302832-132302891
A_21_P0010191	0.00054535	1.08088	4.0008	4.0008	up	-0.852549	-0.715625	-0.531175	1.62028	0.731847	1.54939		RST41447 Athersys RAGE Library Homo sapiens cDNA, mRNA sequence [BG221633]	GCACTGCCTTGATTGTACACGCCCTTAAAATAGGAAACATAGACTCTTTCTAAAAAATAC	chr21	26259159	26259100	-	FALSE	hs|21q21.2	ENST00000446404				chr21:26259159-26259100				Hs.574849
A_21_P0000771	0.000549897	1.0899	2.73131	2.73131	up	-0.468513	-0.964128	-0.834718	0.468513	0.884626	0.72828	LOC100505715	Homo sapiens uncharacterized LOC100505715 (LOC100505715), long non-coding RNA [NR_038334]	ACATAATCATGTAATCTACACTATCTGCAAATAAAGATCATTTTACTTCCTTCCAAAAAA	chr19	44396010	44395951	-	FALSE	hs|19q13.31		100505715	NR_038334	uncharacterized LOC100505715	chr19:44396010-44395951		NR_038334		Hs.76561
A_21_P0011034	0.000552172	1.09441	3.6773	3.6773	up	-0.0538135	0.0030098	-0.00301027	1.38019	2.34041	1.86153	LOC728715	PREDICTED: Homo sapiens ovostatin (OVOS), mRNA [XM_006719176]	GCAACTGACAGAGGAAGTTCAATCTAAGGCTTTCTTTCTCTTATCTAATGGTTATCAAAG	chr12	9712715	9711895	+	FALSE	hs|12p13.31	ENST00000518709	728715		ovostatin homolog 2-like	chr12:9711895-9712715		XM_006719176	THC2543600	Hs.568152
A_21_P0006788	0.000552911	1.09587	4.67999	4.67999	up	0.0964313	-0.340221	-0.0964313	1.58945	2.06012	2.68973	CCDC147-AS1	Homo sapiens CCDC147 antisense RNA 1 (head to head) (CCDC147-AS1), long non-coding RNA [NR_108036]	AGATATCTTTGAGAAGCCTGGACATCAATCTGCTTTAGAAGACTAGAAACTCTGCCTTTA	chr10	106112877	106111628	-	FALSE	hs|10q25.1		100505869		CCDC147 antisense RNA 1 (head to head)	chr10:106112877-106111628		NR_108036	THC2639355	Hs.338140
A_23_P416747	0.000573581	1.13684	10.8532	-10.8532	down	4.50325	2.84168	2.80638	-0.00979996	-0.16883	0.00980043	CD3E	Homo sapiens CD3e molecule, epsilon (CD3-TCR complex) (CD3E), mRNA [NM_000733]	ACTCCCTGTTTCCTGGGCTAGTCTTGGACCCCACGAGAGAGAATCGTTCCTCAGCCTCAT	chr11	118186373	118186314	+	FALSE	hs|11q23.3	ENST00000531913	916	NM_000733	CD3e molecule, epsilon (CD3-TCR complex)	chr11:118186314-118186373	GO:0005515|GO:0050852|GO:0017124|GO:0032753|GO:0005886|GO:0031295|GO:0050731|GO:0030159|GO:0045879|GO:0050850|GO:0035556|GO:0042608|GO:0042105|GO:0007172|GO:0005911|GO:0042101|GO:0042102|GO:0046641|GO:0001772|GO:0032729|GO:0046982|GO:0019901|GO:0007584|GO:0042981|GO:0097190|GO:0045086|GO:0042110|GO:0006461|GO:0007186|GO:0005887|GO:0050776|GO:0002669|GO:0045060|GO:0005057|GO:0007169|GO:0007166|GO:…	NM_000733	THC2470634	Hs.3003
A_21_P0001769	0.00057721	1.14403	2.0085	2.0085	up	-0.913685	-0.920426	-0.97018	-0.0599709	0.0599713	0.214056			TATGTGGGATATGCTGTTACCACTGAACTTGAAGTTATCAAAGAAGTTCTATTCTTAACC	chr2	13867037	13866978	+	FALSE	hs|2p24.3	ENST00000420828				chr2:13866978-13867037			THC2605279
A_24_P3249	0.000577842	1.14528	5.79219	5.79219	up	-0.668892	-1.15251	0.10138	2.15485	1.6228	2.10466	RARB	Homo sapiens retinoic acid receptor, beta (RARB), transcript variant 1, mRNA [NM_000965]	GGACTATTGACAGGACTATTGTACAGTATGACAAGATAAGGCTGAAGATATTCTACTTTA	chr3	25638681	25638622	+	FALSE	hs|3p24.2	ENST00000330688	5915	NM_000965	retinoic acid receptor, beta	chr3:25638622-25638681	GO:0005515|GO:0001657|GO:0010467|GO:0003417|GO:0008284|GO:0006367|GO:0008285|GO:0055012|GO:0003707|GO:0005634|GO:0003708|GO:0032403|GO:0046965|GO:0005737|GO:0002068|GO:0035264|GO:0045944|GO:0008144|GO:0043401|GO:0031641|GO:0032331|GO:0048048|GO:0003406|GO:0043066|GO:0043065|GO:0000977|GO:0048566|GO:0000122|GO:0055085|GO:0003677|GO:0048384|GO:0007165|GO:0021756|GO:0045666|GO:0003148|GO:0035116|GO:…	NM_000965	THC2488899	Hs.654490
A_32_P172848	0.000600808	1.1908	2.91868	2.91868	up	-1.07962	-0.589974	-0.39558	0.704663	0.934777	0.931328	GK	Homo sapiens glycerol kinase (GK), transcript variant 2, mRNA [NM_000167]	GCTGGCTCCTCGACAATGTGAGAAAAGTTCAAAAGGCCGTTGAAGAAAAACGAGCTCTTT	chrX	30712625	30712566	+	FALSE	hs|Xp21.2	ENST00000505354	2710	NM_000167	glycerol kinase	chrX:30712566-30712625	GO:0005515|GO:0004370|GO:0019563|GO:0005634|GO:0005741|GO:0044281|GO:0042593|GO:0005524|GO:0006071|GO:0046167|GO:0005829|GO:0016310|GO:0019432|GO:0006641|GO:0044255|GO:0070062	NM_000167	THC2480185	Hs.1466
A_21_P0009271	0.000602517	1.19419	5.07946	5.07946	up	-1.69566	-2.06605	-1.13265	0.863879	0.217834	1.05795	lnc-GPR142-1	LNCipedia lincRNA (lnc-GPR142-1), lincRNA [lnc-GPR142-1:1]	CAGTTAGACCCAAGAGAGCCTCATGCTTGTCCTAGACCTCATTTTCCCGACCCAGTGGCA	chr17	72377340	72377281	+	FALSE	hs|17q25.1				lnc-GPR142-1:1	chr17:72377281-72377340
A_21_P0006883	0.000624069	1.2369	3.55451	-3.55451	down	0.294624	1.23432	0.738948	-1.0987	-1.15392	-0.968438	lnc-RPS24-1	LNCipedia lincRNA (lnc-RPS24-1), lincRNA [lnc-RPS24-1:1]	AAGAGTTAAACCTTTGGCCTAAGATTGGGGCAGAGCTGGAACCAACCAAGAACTTCTGAT	chr10	79952562	79952503	+	FALSE	hs|10q22.3				lnc-RPS24-1:1	chr10:79952503-79952562
A_33_P3273424	0.000640192	1.26886	2.52382	-2.52382	down	1.1597	1.17595	0.941658	0.0553975	-0.485842	-0.29907	RETSAT	retinol saturase (all-trans-retinol 13,14-reductase) [Source:HGNC Symbol;Acc:HGNC:25991] [ENST00000490291]	GGGTGATACTGAGCATTTCTGTTGTTTTGGAAGTGCCATCTTCTCTCTGGGTACTTTTTT	chr2	85578734	85578675	-	FALSE	hs|2p11.2	ENST00000490291	54884		retinol saturase (all-trans-retinol 13,14-reductase)	chr2:85578734-85578675	GO:0005640|GO:0031965|GO:0016020|GO:0042572|GO:0016491|GO:0005789|GO:0055114|GO:0051786		THC2516883
A_21_P0004691	0.000642797	1.27402	2.49875	-2.49875	down	0.705024	0.22177	0.188487	-0.94376	-1.02918	-0.875398		RST31450 Athersys RAGE Library Homo sapiens cDNA, mRNA sequence [BG211876]	TTCTTCTTGCTCCAGCTGCATTATCCATCAGTGGTACTATGTATAAGACCATCCCGCTGT	chr6	138272492	138272433	+	FALSE	hs|6q23.3	ENST00000434437				chr6:138272433-138272492			THC2538509	Hs.586278
A_21_P0014185	0.000647053	1.28246	3.75797	3.75797	up	-1.79065	-1.29999	-1.02742	0.176072	0.835906	0.599835		Homo sapiens clone HQ0262. [AF090910]	AAGTTTTTAGCTCCTCCTGTAACTTTTTACTTCTTTGTGGCAGCTTTTCGTAGCAAAGAA	chr7	11202537	11202478	-	FALSE	hs|7p21.3			AF090910		chr7:11202537-11202478			THC2503940	Hs.742024
A_33_P3296119	0.000659963	1.30805	6.36349	6.36349	up	-1.79946	-1.20304	-0.427181	1.15347	1.75964	1.66666	CCDC169	Homo sapiens coiled-coil domain containing 169 (CCDC169), transcript variant 7, mRNA [NM_001198908]	AAGTTTCTAAAAGGCAACAGGTGGATCAACTGCCTAGGATGCAAGAGAATCTAGTGAAAA	chr13	36822803	36822744	-	FALSE	hs|13q13.3	ENST00000486683	728591	NM_001198908	coiled-coil domain containing 169	chr13:36822803-36822744		NM_001198908	THC2609093	Hs.730899
A_33_P3414883	0.000680257	1.34827	3.98507	3.98507	up	-1.30777	-2.00935	-2.07122	0.595486	-0.0170779	0.0170779	ATMIN	Homo sapiens cDNA FLJ61620 complete cds. [AK302556]	TTCAGCTGCACGACGCTCAATCTACAACATCAGCTCCTGTCTGGTTCTCCAGCTGCACGA	chr3	195668919	195668860	+	FALSE	hs|3q29		23300		ATM interactor	chr3:195668860-195668919	GO:0005515|GO:0045502|GO:0044212|GO:0005634|GO:0045893|GO:0046872|GO:0006974|GO:0006351		THC2565290	Hs.589959
A_21_P0005568	0.000699482	1.38637	2.10861	2.10861	up	-1.04436	-0.858092	-1.02419	0.241575	0.15255	-0.0918698	lnc-AC004980.12.1-1	LNCipedia lincRNA (lnc-AC004980.12.1-1), lincRNA [lnc-AC004980.12.1-1:1]	AAGCTGGGGAGAATTCCTCTGAGAAACAGGAAAGCTGGGGAGAATTCCTCTGAGAAAGCA	chr7	76264286	76264226	+	FALSE	hs|7q11.23				lnc-AC004980.12.1-1:1	chr7:76264226-76264286
A_33_P3249958	0.000717323	1.42173	2.31031	2.31031	up	-1.15821	-1.05694	-0.998214	0.082252	-0.082252	0.410897	LOC642852	Homo sapiens uncharacterized LOC642852 (LOC642852), long non-coding RNA [NR_026943]	TTGTTTCAGGGTTTTGGGCAATGACCTAAACACCTTTATCAGTGCCTGGGAATGCTCAAG	chr21	46711308	46711249	+	FALSE	hs|21q22.3	ENST00000400362	642852	NR_026943	uncharacterized LOC642852	chr21:46711249-46711308		NR_026943	THC2617919	Hs.11637
A_21_P0010026	0.000758877	1.5041	2.99356	2.99356	up	-1.42154	-1.23527	-1.40238	0.0723529	-0.0723529	0.686391	lnc-GGTLC1-4	LNCipedia lincRNA (lnc-GGTLC1-4), lincRNA [lnc-GGTLC1-4:1]	TTTTAAAACAACAAACAAAGCGCCTCTTTCCTTGGTGGCCACCTGCTCTTGCCTTTGAGA	chr20	24164380	24164321	-	FALSE	hs|20p11.21				lnc-GGTLC1-4:1	chr20:24164380-24164321
A_23_P107173	0.000762336	1.51095	29.8791	29.8791	up	-0.943575	-0.131019	-1.94804	5.21114	2.9003	3.56912	MEOX1	Homo sapiens mesenchyme homeobox 1 (MEOX1), transcript variant 1, mRNA [NM_004527]	TTGGGCTGTGCTCCAGAGAAAAGGAGCAGCTACTCCTTTTAAATCCACGATTTCTGGATT	chr17	41718484	41718425	-	FALSE	hs|17q21.31	ENST00000329168	4222	NM_004527	mesenchyme homeobox 1	chr17:41718484-41718425	GO:0003700|GO:0001757|GO:0005634|GO:0007275|GO:0060218|GO:0000978|GO:0006351|GO:0043565|GO:0003674|GO:0008150|GO:0061053|GO:0001077|GO:0005737|GO:0045944|GO:0003682|GO:0061056|GO:0071837|GO:0001046	NM_004527	THC2472031	Hs.438
A_21_P0003674	0.000771034	1.52819	3.76233	3.76233	up	-1.71831	-1.70496	-1.72652	0.413937	-0.413937	0.585092	lnc-CLCN3-1	LNCipedia lincRNA (lnc-CLCN3-1), lincRNA [lnc-CLCN3-1:2]	GAAAAGGGCTCTCGTCTAGACCTTCTGACTGTCCTCTGGATCTTCCTGGTGTCCATGCGG	chr4	170861763	170861704	+	FALSE	hs|4q33				lnc-CLCN3-1:2	chr4:170861704-170861763
A_21_P0010847	0.000780643	1.54724	2.667	-2.667	down	0.488754	0.514101	0.64346	-0.940694	-1.16988	-0.488754	CTAGE7P	Homo sapiens CTAGE family, member 7, pseudogene (CTAGE7P), non-coding RNA [NR_044994]	TTACCAAGGAAAGAGGAGAATCAAGCTGTGAAAGGTTAACCGATCCTCACAGGTCTCCTT	chr10	131906071	131906012	+	FALSE	hs|10q26.3	ENST00000435712	119437	NR_044994	CTAGE family, member 7, pseudogene	chr10:131906012-131906071		NR_044994	THC2484147	Hs.620802
A_33_P3386506	0.000781756	1.54944	4.72143	-4.72143	down	2.44616	1.30893	1.48863	-0.347516	-0.737375	-0.389059	NFKBIL1	Homo sapiens nuclear factor of kappa light polypeptide gene enhancer in B-cells inhibitor-like 1 (NFKBIL1), transcript variant 2, mRNA [NM_001144961]	ATGGCCTCCACTTCCCGCCGCCAACGCCGAGAACGTCGCTTTCGTCGTTACTTGTCTGCA	chr6	31516011	31515952	+	FALSE	hs|6p21.33	ENST00000460131	4795	NM_001144961	nuclear factor of kappa light polypeptide gene enhancer in B-cells inhibitor-like 1	chr6:31515952-31516011	GO:0005515|GO:0071222|GO:0034122|GO:0007249|GO:0032720|GO:0042994|GO:0032088|GO:0005654|GO:0005634|GO:0045111|GO:0031665|GO:0005829	NM_001144961	THC2544952	Hs.2764
A_23_P40240	0.000807429	1.60032	4.20485	4.20485	up	-0.735507	-0.558021	-1.57892	0.879866	1.10489	1.35896	CTSZ	Homo sapiens cathepsin Z (CTSZ), mRNA [NM_001336]	AGAGGACTTGATATTTTGTATTTGGCAACTGTGGGCAATAATATGGCATTTAAGAGGTGA	chr20	57570420	57570361	-	FALSE	hs|20q13.32	ENST00000217131	1522	NM_001336	cathepsin Z	chr20:57570420-57570361	GO:0060441|GO:0005886|GO:0002003|GO:0005783|GO:0006508|GO:0008234|GO:0044267|GO:0005764|GO:0005615|GO:0070062|GO:0043231	NM_001336	THC2466332	Hs.252549
A_21_P0012526	0.000808228	1.60191	2.35789	2.35789	up	-0.779388	-1.00574	-0.800117	0.669839	0.281429	0.175973	lnc-MUC20-2	LNCipedia lincRNA (lnc-MUC20-2), lincRNA [lnc-MUC20-2:3]	ATTGGTCTGAGGACTCCGCTTTCTTCACTGCCCATTCATCTTCATACTGTTCTCATATTT	chr3	195274225	195274166	+	FALSE	hs|3q29				lnc-MUC20-2:3	chr3:195274166-195274225
A_33_P3296193	0.000815981	1.61728	4.09385	4.09385	up	-1.52185	-0.567937	-1.44307	0.571271	0.99452	1.00174	MCTS2P	Homo sapiens malignant T cell amplified sequence 2, pseudogene (MCTS2P), non-coding RNA [NR_003677]	GCCTCTGTGGTTATGCTAAATAAGTTTAACAGATACTTTATAGAAAACAAATCAGGGTGC	chr20	30136003	30135944	+	FALSE	hs|20q11.21		100101490	NR_003677	malignant T cell amplified sequence 2, pseudogene	chr20:30135944-30136003		NR_003677	THC2499515	Hs.710741
A_33_P3286362	0.000823941	1.63305	2.02743	2.02743	up	-0.0791697	-0.376253	-0.203646	0.798972	0.916402	0.684523	LOC100131023	Homo sapiens cDNA FLJ45533 fis, clone BRTHA2030213. [AK127441]	AGTCTATCCAAAGGCAACTGGGCAGCAGTATTCTGAAATACGTACACCAAAAATACACCA	chr11	40133108	40133049	-	FALSE	hs|11p12		100131023	AK127441	uncharacterized LOC100131023	chr11:40133108-40133049			THC2486452	Hs.637246
DCP_1_2	0.000829135	1.64335	2.37455	2.37455	up	-1.04604	-0.71137	-0.706623	0.325789	0.271866	0.681267		Unknown						pos
A_19_P00320362	0.00084493	1.67465	4.15535	4.15535	up	-1.14862	-0.208866	-0.284171	1.25793	1.44265	1.82267	NBAT1	Homo sapiens neuroblastoma associated transcript 1 (NBAT1), long non-coding RNA [NR_034143]	GCACTGTGACTATAGGATCATGGATCAGAGGCTGCTTCCTCTTTGGTTCTGGGCATCAGC	chr6	22136652	22136593	-	FALSE	hs|6p22.3	ENST00000566912	729177	NR_034143	neuroblastoma associated transcript 1	chr6:22136652-22136593		NR_034143	THC2510121	Hs.730673
A_33_P3374388	0.000848866	1.68245	3.37324	3.37324	up	-0.146246	-0.0596461	-0.215913	2.11073	1.58821	1.14166		Homo sapiens cDNA FLJ45037 fis, clone BRAWH3019820. [AK126983]	CTTTTACTTTCTCTTTGCTTTCCGGCCCATATATTTACTTTTTCTGATCTGTTCCTCTAG	chr22	24247121	24247062	-	FALSE	hs|22q11.23	ENST00000609510		AK126983		chr22:24247121-24247062				Hs.656723
A_21_P0011113	0.000851998	1.68866	14.3394	14.3394	up	0.142792	-0.142792	-1.36059	4.04196	2.3847	3.73849	LOC100240735	Homo sapiens uncharacterized LOC100240735 (LOC100240735), long non-coding RNA [NR_026658]	CATCCGGCTTTATGTACATGTGATATCCTGACAGATTTATATCTCTGAACAGCTATATAG	chr12	54472707	54472648	-	FALSE	hs|12q13.13	ENST00000377548	100240735	NR_026658	uncharacterized LOC100240735	chr12:54472707-54472648		NR_026658	THC2607212	Hs.635297
A_33_P3351624	0.000864468	1.71338	2.69501	2.69501	up	-0.246968	0.246968	-0.291595	1.3422	1.10496	1.5521	MYO3A	Homo sapiens myosin IIIA (MYO3A), mRNA [NM_017433]	GATGTGAAAGGCAATAACATTCTATTGACCACGGAAGGTGGAGTGAAACTAGTAGATTTT	chr10	26286186	26286127	+	FALSE	hs|10p12.1	ENST00000376301	53904	NM_017433	myosin IIIA	chr10:26286127-26286186	GO:0005516|GO:0048839|GO:0007605|GO:0051491|GO:0016459|GO:0030175|GO:0032433|GO:0030898|GO:0005524|GO:0032426|GO:0001917|GO:0000146|GO:0005737|GO:0051015|GO:0046777|GO:0031941|GO:0004672|GO:0043531|GO:0018105|GO:0004674|GO:0018107|GO:0060002|GO:0007601|GO:0050896	NM_017433	THC2482964	Hs.662630
A_33_P3311046	0.000869383	1.72312	6.07394	6.07394	up	-0.981174	-2.02578	-2.42473	0.720929	0.584019	1.07126	OR2M7	Homo sapiens olfactory receptor, family 2, subfamily M, member 7 (OR2M7), mRNA [NM_001004691]	AACAAGGAAGTGACCAGAGCATTAATGAAAATCTTAGGAAAGGGCAAGTCTGGAGATTGA	chr1	248486991	248486932	-	FALSE	hs|1q44	ENST00000317965	391196	NM_001004691	olfactory receptor, family 2, subfamily M, member 7	chr1:248486991-248486932	GO:0050911|GO:0004984|GO:0007186|GO:0005886|GO:0004930|GO:0016021	NM_001004691		Hs.530570
A_33_P3734384	0.000871367	1.72705	2.46786	-2.46786	down	1.07935	0.455176	0.733071	-0.567812	-0.619201	-0.455176	lnc-MYO1G-1	Homo sapiens cDNA FLJ40207 fis, clone TESTI2020946. [AK097526]	TTATCTAATTTTAGAACATTTTCATCACCCCAAAACGAAACCCATACCCATCAGCAGTCA	chr7	44998779	44998720	-	FALSE	hs|7p13			AK097526	lnc-MYO1G-1:1	chr7:44998779-44998720			THC2604339	Hs.298296
A_23_P203475	0.000875392	1.73503	13.0456	13.0456	up	-1.1051	-2.39941	-1.16316	3.03826	1.25724	2.15331	PRKCDBP	Homo sapiens protein kinase C, delta binding protein (PRKCDBP), mRNA [NM_145040]	TCCCTTCCTTAAGCCCAGTCCTGTGTCCTCTGAAAGAGGTGCAGTCACTCACACCTGCTT	chr11	6340269	6340210	-	FALSE	hs|11p15.4	ENST00000303927	112464	NM_145040	protein kinase C, delta binding protein	chr11:6340269-6340210	GO:0051898|GO:0005515|GO:0043234|GO:0005737|GO:0030866|GO:0005901|GO:0005080|GO:0070374|GO:0032922	NM_145040	THC2467530	Hs.434044
A_21_P0008072	0.000881243	1.74662	2.52804	2.52804	up	-0.493144	-0.857748	-0.561927	0.693286	0.425792	0.982159	lnc-AL445989.1-2	LNCipedia lincRNA (lnc-AL445989.1-2), lincRNA [lnc-AL445989.1-2:1]	CTTCTTTAATCTGAGAATCTTACGTCTTCAAGCCCTGTTCACACCGCTTGTCCCATTAGA	chr13	64209640	64208452	+	FALSE	hs|13q21.31				lnc-AL445989.1-2:1	chr13:64208452-64209640
A_24_P16856	0.000882181	1.74848	2.07784	-2.07784	down	1.10978	0.783297	1.12117	-0.0402222	-0.151014	0.0402226	AKAP17A	A kinase (PRKA) anchor protein 17A [Source:HGNC Symbol;Acc:HGNC:18783] [ENST00000381261]	TCTGATTACAGTTGTGATAAGTCCCCGGGAAGGAGCATGACAAGAGGCTGAGACATGTGG	chrX	1719079	1719020	+	FALSE	hs|Xp22.33	ENST00000381261	8227	BC028151	A kinase (PRKA) anchor protein 17A	chrX:1719020-1719079	GO:0005515|GO:0006397|GO:0008380|GO:0006355|GO:0005634|GO:0007165|GO:0042113|GO:0005737|GO:0000166|GO:0016607|GO:0005654|GO:0005681|GO:0043484|GO:0051018		THC2474953	Hs.522572
A_23_P251680	0.000912094	1.80777	2.49232	-2.49232	down	1.08569	0.9967	1.07048	-0.242359	0.0517447	-0.60898	COMT	Homo sapiens catechol-O-methyltransferase (COMT), transcript variant 1, mRNA [NM_000754]	TCCCAGGACATCATCCCCCAGCTGAAGAAGAAGTATGATGTGGACACACTGGACATGGTC	chr22	19951771	19951712	+	FALSE	hs|22q11.21	ENST00000412786	1312	NM_000754	catechol-O-methyltransferase	chr22:19951712-19951771	GO:0005515|GO:0014070|GO:0030424|GO:0006805|GO:0005886|GO:0007268|GO:0044281|GO:0032259|GO:0050668|GO:0005829|GO:0005739|GO:0048609|GO:0032502|GO:0043197|GO:0045211|GO:0045963|GO:0032496|GO:0007612|GO:0016036|GO:0070062|GO:0007565|GO:0000287|GO:0042493|GO:0007614|GO:0016206|GO:0048662|GO:0008171|GO:0044297|GO:0008210|GO:0016020|GO:0035814|GO:0042420|GO:0048265|GO:0016021|GO:0042136|GO:0042135|GO:…	NM_000754	THC2555559	Hs.370408
A_33_P3340094	0.000927237	1.83778	10.7016	10.7016	up	0.183444	-0.522896	-1.2567	2.80351	2.13963	3.71997		Homo sapiens cDNA FLJ45832 fis, clone NT2RP8007503. [AK127732]	GCCCATTGATTGAGGCTTGTAGTGAAAAACCTAAAATCCTAATAAACACTATAAAGAAGC	chr20	29513653	29513594	-	FALSE	hs|20q11.21	ENST00000380888		AK127732		chr20:29513653-29513594				Hs.516959
A_33_P3275174	0.000932502	1.84822	3.35347	-3.35347	down	1.29354	0.823247	0.303707	-0.890027	-1.0193	-0.907139	ZNF705G	Homo sapiens zinc finger protein 705G (ZNF705G), mRNA [NM_001164457]	AAACCACATGCTTGTCTTCTATGTGGGAAGGCCTTCAGTCTGTCTTCCAACCTTAGATGA	chr8	7215557	7215498	-	FALSE	hs|8p23.1	ENST00000400156	100131980	NM_001164457	zinc finger protein 705G	chr8:7215557-7215498	GO:0006355|GO:0005634|GO:0003677|GO:0046872|GO:0006351	NM_001164457	THC2482554	Hs.528391
A_21_P0007296	0.000941166	1.86539	2.50755	2.50755	up	-0.746813	-0.492188	-0.552626	1.07417	0.458986	0.654048	LOC101929497	Homo sapiens uncharacterized LOC101929497 (LOC101929497), long non-coding RNA [NR_120580]	GACTCAGAGTCCTCCCAAGATGCAGATTCTACTGAAATCCAAACCCAAGGGGTCTACAAA	chr11	127141064	127141005	+	FALSE	hs|11q24.2	ENST00000608214	101929497	NR_120580	uncharacterized LOC101929497	chr11:127141005-127141064		NR_120580	THC2667463	Hs.737442
A_33_P3360204	0.000946653	1.87627	2.22477	2.22477	up	-1.14472	-1.09187	-0.682521	0.283718	0.117983	0.140164	XLOC_l2_006958	BROAD Institute lincRNA (XLOC_l2_006958), lincRNA [TCONS_l2_00012917]	ACCTGCAGGTATTGGGAGATCCACAGCTAAAACCCCAGGACACCCTGGAAGCATAGAAAT	chr19	20349157	20349098	-	FALSE	hs|19p12					chr19:20349157-20349098
A_23_P44996	0.000949067	1.88105	3.00944	-3.00944	down	1.28308	1.5383	0.704622	-0.510896	-0.275276	-0.45631	S100G	Homo sapiens S100 calcium binding protein G (S100G), mRNA [NM_004057]	TTCCAAGTATTAGTAAAAAAGATATCCCAGTGAAGGAGAAAACAAAATAGAACCCTGAGC	chrX	16672659	16672600	+	FALSE	hs|Xp22.2	ENST00000380200	795	NM_004057	S100 calcium binding protein G	chrX:16672600-16672659	GO:0016323|GO:0016324|GO:0005509|GO:0005499	NM_004057	THC2485924	Hs.639
A_33_P3251562	0.000963282	1.90922	5.93771	5.93771	up	0.350377	-0.643663	-0.460755	2.76736	1.64842	2.5399	RSPO1	Homo sapiens R-spondin 1 (RSPO1), transcript variant 1, mRNA [NM_001038633]	CCAGAGTCTAAATTTTAAGATTCCTGATGATTGGCATGTTACCCAAATTTGAGAAGTGCT	chr1	38077543	38077484	-	FALSE	hs|1p34.3	ENST00000401068	284654	NM_001038633	R-spondin 1	chr1:38077543-38077484	GO:0005515|GO:0010468|GO:0001664|GO:0090263|GO:0005102|GO:0030177|GO:0005576|GO:0005634|GO:0005615|GO:2000254|GO:2000052|GO:0001934|GO:0002090|GO:0008201|GO:0060070|GO:0007140	NM_001038633	THC2479033	Hs.135015
A_33_P3266614	0.000985682	1.95362	15.581	-15.581	down	4.24675	3.05973	1.91485	-0.35201	-0.984215	-1.32759			CCGGCGTGGCCGGAACGGCAGCACAGGCTCCCAGCCCCGCGCTGCTCTCGGACTACCGAG	chr21	47053112	47053053	-	FALSE	hs|21q22.3					chr21:047053112-047053053
A_33_P3395843	0.0010285	2.03849	2.65926	2.65926	up	-1.0831	-0.94484	-0.833772	0.744852	0.0474968	0.579006			CCCTCAGTTCCAAATATAAAGGAGGTGTTCAGTGAACAATTATTGAATGGAAGGATTAAT	chr16	63377328	63377269	-	FALSE	hs|16q21					chr16:063377328-063377269
A_21_P0000582	0.00105358	2.0882	6.16535	-6.16535	down	1.68783	3.3055	2.76907	-0.0548282	-0.110154	0.0548282	LOC100134317	Homo sapiens uncharacterized LOC100134317 (LOC100134317), long non-coding RNA [NR_029389]	CCATTTTGTTCAACATGGGCGTTTTCTTTGTGCATTGATTTGCATTTTTAAAGGTATTCC	chr19	36803544	36803485	+	FALSE	hs|19q13.12	ENST00000590889	100134317	NR_029389	uncharacterized LOC100134317	chr19:36803485-36803544		NR_029389	THC2483445	Hs.729610
A_33_P3326151	0.00105573	2.09245	3.80879	3.80879	up	-0.611456	-0.749127	0.0581036	1.60279	1.06057	1.82216			GATGGGCCGGGCAGCGACATCTGACCATAGTCACCACTGATACTGTTCTATGTCCCCCTA	chr16	85219700	85219641	+	FALSE	hs|16q24.1					chr16:085219641-085219700
A_23_P405216	0.00106433	2.1095	5.03195	5.03195	up	-2.83164	-1.49028	-2.30763	0.168651	0.363804	-0.168651	ZNF619	Homo sapiens zinc finger protein 619 (ZNF619), transcript variant 5, mRNA [NM_001145083]	TCACGTTCTCAAAATCCTTTGCACCTCAAGTTAGGGATTCCACTGGTCTCCTGATTGTGT	chr3	40529798	40529739	+	FALSE	hs|3p22.1	ENST00000314686	285267	NM_001145083	zinc finger protein 619	chr3:40529739-40529798	GO:0006355|GO:0005634|GO:0003677|GO:0046872|GO:0006351	NM_001145083	THC2477839	Hs.407159
A_33_P3316480	0.00106454	2.10992	2.16666	-2.16666	down	0.803816	1.16745	0.679432	-0.161021	-0.232552	-0.302145	BBS1	Bardet-Biedl syndrome 1 [Source:HGNC Symbol;Acc:HGNC:966] [ENST00000529955]	AACAAGGGCATCTCAGACATCATCAAGGTAGGCCCCGCACTTGTACCACGTGGAAGGTGA	chr11	66299246	66299187	+	FALSE	hs|11q13.2	ENST00000529955	582	AK294962	Bardet-Biedl syndrome 1	chr11:66299187-66299246	GO:0001103|GO:0005515|GO:0060170|GO:0005813|GO:0034464|GO:0006996|GO:0043001|GO:0005930|GO:0045494|GO:0035058|GO:0005113|GO:0036064|GO:0005829|GO:0042384|GO:0005119|GO:0001895|GO:0007601|GO:0050896		THC2481309	Hs.502915
A_23_P319783	0.00106824	2.11725	3.71545	3.71545	up	-0.47666	-0.500408	0.0821447	1.22342	1.44251	2.11976	SPAG17	Homo sapiens sperm associated antigen 17 (SPAG17), mRNA [NM_206996]	TTGGAGTCTTCATGTCTCGTAAAGTTTCTCCACATTAGGTTTCTTCTCGGTACAACTCAA	chr1	118496308	118496288	-	FALSE	hs|1p12	ENST00000469128	200162	NM_206996	sperm associated antigen 17	chr1:118496308-118496288	GO:0005737|GO:0005874|GO:0036126|GO:0005654	NM_206996	THC2474415	Hs.528821
A_21_P0008430	0.00108649	2.15343	5.78266	5.78266	up	-0.377563	-0.20862	-0.0428905	1.4219	2.68917	2.85506		PREDICTED: Homo sapiens uncharacterized LOC101927351 (LOC101927351), transcript variant X1, ncRNA [XR_245755]	CATTATCCTTCCTCAGGTTTTACAAGGTTTTTATGACTCATTTATAAGGTCCTACAGCTA	chr14	45234722	45234663	-	FALSE	hs|14q21.2	ENST00000556405		XR_245755		chr14:45234722-45234663		XR_245755	THC2624727	Hs.196842
A_21_P0002552	0.00108654	2.15353	2.12368	-2.12368	down	0.943744	0.967218	1.10016	-0.248568	0.188831	-0.188832	lnc-ILKAP-1	LNCipedia lincRNA (lnc-ILKAP-1), lincRNA [lnc-ILKAP-1:1]	GCGCGTGACCTTCCACGGGGCCAGGACCGGAAAACTAGACAGCAGTGATCTTTTTAAAAC	chr2	238832204	238832145	-	FALSE	hs|2q37.3				lnc-ILKAP-1:1	chr2:238832204-238832145
A_21_P0004687	0.00109347	2.16726	3.31286	-3.31286	down	0.959114	0.146601	0.060998	-1.23245	-1.4925	-1.29256			CACAGATCCTGGTTTTCCTCCCATTGGCTAAAAAGATAATAAATACAAGTTACAGCTTGA	chr6	134963633	134963574	+	FALSE	hs|6q23.2	ENST00000452888				chr6:134963574-134963633
A_33_P3375170	0.00110148	2.18313	3.02966	3.02966	up	-0.864658	-0.465152	-1.19503	0.46297	1.0418	0.767858	LOC100131242	Homo sapiens cDNA FLJ42492 fis, clone BRACE2033720. [AK124483]	ACTGTGGAGAAGTGGAGGCTTGAGGTCACCGTACACAGGGAGCCTGCATGGAATCTTTGG	chr17	79237058	79236999	+	FALSE	hs|17q25.3		100131242	AK124483	uncharacterized LOC100131242	chr17:79236999-79237058			THC2488284	Hs.689575
A_21_P0001428	0.00110376	2.18765	5.17379	5.17379	up	-1.74164	-1.93024	-0.771855	0.667039	0.632979	1.36991	lnc-AC092811.1-1	LNCipedia lincRNA (lnc-AC092811.1-1), lincRNA [lnc-AC092811.1-1:1]	TGCACTCTCTTGCAGCCTCTCTTTTCTTCATGGGTGTTGCTCCCTCATAAATAAATAAAT	chr1	225660057	225659998	+	FALSE	hs|1q42.12				lnc-AC092811.1-1:1	chr1:225659998-225660057
A_21_P0011304	0.00113438	2.24834	2.21324	-2.21324	down	1.22028	1.13012	0.797144	0.0525684	-0.290937	-0.0525684	XLOC_l2_004596	BROAD Institute lincRNA (XLOC_l2_004596), lincRNA [TCONS_l2_00008499]	AGTAAACAGCTGCACAGTCTGGGAATGAAAGGATGAAAAGAAGCAGAAACTCTAGATGCA	chr15	29064354	29064295	+	FALSE	hs|15q13.1					chr15:29064295-29064354
A_33_P3367396	0.00116799	2.31496	6.22156	-6.22156	down	1.85717	1.46753	1.13632	-0.315669	-1.83806	-1.29707	FAM177B	Homo sapiens family with sequence similarity 177, member B (FAM177B), mRNA [NM_207468]	TCCTTGGCCATTGATTACCATGGCAACAACACCAGAGGTAGCACTTCTGAGCCAGATCTG	chr1	222923538	222923479	+	FALSE	hs|1q41	ENST00000360827	400823	NM_207468	family with sequence similarity 177, member B	chr1:222923479-222923538		NM_207468	THC2482628	Hs.697608
A_21_P0013539	0.00118163	2.34199	2.34307	-2.34307	down	1.23828	1.11383	0.962254	0.201338	-0.370827	-0.201338	LOC101929488	Homo sapiens uncharacterized LOC101929488 (LOC101929488), long non-coding RNA [NR_125818]	ATCCAAGCCACTGCTAATGTCATTTATAAGCTGTGGGATTAAAACAGAGAAGCAATCAAT	chr8	58277390	58277331	+	FALSE	hs|8q12.1	ENST00000519714	101929488		uncharacterized LOC101929488	chr8:58277331-58277390		NR_125818	THC2601817	Hs.407557
A_23_P97677	0.00119415	2.36681	2.32644	-2.32644	down	1.03856	0.676304	0.420484	-0.512494	-0.586048	-0.420484	MATN1	Homo sapiens matrilin 1, cartilage matrix protein (MATN1), mRNA [NM_002379]	CCTGGGTCGCTTCCACACCAAGAAGGACATCAAGGCGGCTGTGCGGAATATGTCCTACAT	chr1	31188979	31188920	-	FALSE	hs|1p35.2	ENST00000477320	4146	NM_002379	matrilin 1, cartilage matrix protein	chr1:31188979-31188920	GO:0005515|GO:0030500|GO:0006461|GO:0030198|GO:0005578|GO:0003429|GO:0005576|GO:0005201	NM_002379	THC2472051	Hs.150366
A_33_P3342235	0.00120611	2.39052	8.04698	-8.04698	down	3.48696	1.82951	2.06481	-0.575862	-0.950602	-0.117606	CDC42EP5	Homo sapiens CDC42 effector protein (Rho GTPase binding) 5 (CDC42EP5), mRNA [NM_145057]	CGCGCCCTTCCCGCCCGGCACCCCACTTCTGTATACATAAACGGCCAAGGTGTGTGCCCG	chr19	54976270	54976211	-	FALSE	hs|19q13.42	ENST00000611094	148170	NM_145057	CDC42 effector protein (Rho GTPase binding) 5	chr19:54976270-54976211	GO:0005886|GO:0008360|GO:0007254|GO:0007266|GO:0005100|GO:0012505|GO:0005737|GO:0016020|GO:0030838|GO:0032321|GO:0031274|GO:0017049|GO:0005856	NM_145057	THC2470448	Hs.415791
A_21_P0014022	0.00121577	2.40966	3.61984	-3.61984	down	2.25955	1.11851	1.69552	-0.165224	-0.243917	-0.0850539	RBSG2	Homo sapiens RBSG2 mRNA for retinoblastoma-specific gene 2, complete cds, clone: HP08657-RBdS081M07. [AB593131]	GGAGCTTGCTAACTTTGAATCTGGCAACTGTATTACATCATCCAACTTAAATATCTGAAT	chr9	139084508	139084449	-	FALSE	hs|9q34.3		100652835	AB593131	retinoblastoma-specific gene 2	chr9:139084508-139084449				Hs.731243
A_24_P101812	0.00122613	2.43019	2.10432	2.10432	up	-0.301465	-0.508836	-0.359032	0.418746	0.86619	0.76579			TTCTGTTCATGATATGAAACCTCTAGAATCACCAGGAAGGAGAAAACTAGACACAAATGC	chr12	106565977	106565918	+	FALSE	hs|12q23.3	ENST00000548943				chr12:106565918-106565977
A_33_P3349552	0.00123287	2.44354	4.26377	-4.26377	down	2.46333	1.40544	1.40959	-0.0607934	-0.594107	-0.343137	CASKIN1	Homo sapiens CASK interacting protein 1 (CASKIN1), mRNA [NM_020764]	CAAGGTCAGGGCCCCCCTGCCCCACCGCACCCCCAGAATATAAGCTATCAAGAGTATTAA	chr16	2228170	2228111	-	FALSE	hs|16p13.3	ENST00000343516	57524	NM_020764	CASK interacting protein 1	chr16:2228170-2228111	GO:0005515|GO:0007165|GO:0005737	NM_020764	THC2648696	Hs.643537
A_33_P3879161	0.00123401	2.44581	2.50289	-2.50289	down	0.991345	1.69548	1.18382	-0.100136	0.0329199	-0.0329204	PIK3AP1	Homo sapiens phosphoinositide-3-kinase adaptor protein 1 (PIK3AP1), mRNA [NM_152309]	CCTCTAATTTGCCATATCAGAAGCCTAAAAAGAATGATCATAAATGTACTTCACCAGTGA	chr10	98355059	98355000	-	FALSE	hs|10q24.1	ENST00000371109	118788	NM_152309	phosphoinositide-3-kinase adaptor protein 1	chr10:98355059-98355000	GO:0034154|GO:0034142|GO:0034123|GO:0016020|GO:0005886|GO:0034122|GO:0034134|GO:0050727|GO:0014068|GO:0034162|GO:0042802|GO:0005829	NM_152309	THC2486141	Hs.310456
A_21_P0013114	0.00123824	2.45419	2.29774	2.29774	up	-0.666386	-0.616385	-0.570076	0.642153	0.243289	0.862364	XLOC_l2_013192	BROAD Institute lincRNA (XLOC_l2_013192), lincRNA [TCONS_l2_00025015]	AAATGGCAAATGTAGATTGGCCTGACCAGGAACTACTGCAGGAATCCAGATTCTGGGAAA	chr6	160901199	160899678	-	FALSE	hs|6q25.3					chr6:160901199-160899678
A_21_P0006270	0.00124264	2.46291	10.5326	10.5326	up	0.277876	-0.277876	-1.0798	3.52279	1.99464	3.59312		PREDICTED: Homo sapiens uncharacterized LOC101928906 (LOC101928906), ncRNA [XR_432395]	TTTTCACGAAGCAAGCAAAGACCGCGGTCCCGGATCCTGCAACATATACCTCATTTTCTC	chr9	67781408	67781349	+	FALSE	hs|9q13	ENST00000377547		XR_432395		chr9:67781349-67781408		XR_432395		Hs.253999
A_33_P3281686	0.00124287	2.46337	2.44559	2.44559	up	-1.20355	-1.20957	-0.694762	0.141742	0.484921	0.135997	TSC2	Homo sapiens tuberous sclerosis 2 (TSC2), transcript variant 4, mRNA [NM_001077183]	CAATCGCATCCGGATGATAGGGCAGATTTGTGAAGTCGCAAAAACCAAGAAATTTGAAGA	chr16	2100486	2100427	+	FALSE	hs|16p13.3	ENST00000461648	7249	NM_001077183	tuberous sclerosis 2	chr16:2100427-2100486	GO:0005515|GO:0050680|GO:0006606|GO:0042803|GO:0007507|GO:0007173|GO:0030100|GO:0046323|GO:0043025|GO:0051260|GO:0005856|GO:0005794|GO:0046982|GO:0019902|GO:0001843|GO:0014067|GO:0006953|GO:0014065|GO:0006897|GO:0045792|GO:0033596|GO:0032320|GO:0008543|GO:0045087|GO:0030030|GO:0043491|GO:0038095|GO:0051898|GO:0008286|GO:0048471|GO:0032007|GO:0008285|GO:0030178|GO:0005634|GO:0051291|GO:0030425|GO:…	NM_001077183	THC2519925	Hs.90303
A_33_P3364205	0.00124753	2.4726	2.15281	-2.15281	down	1.02044	0.593353	0.736065	-0.128968	-0.440436	-0.399398	SBDSP1	Homo sapiens Shwachman-Bodian-Diamond syndrome pseudogene 1 (SBDSP1), transcript variant 3, non-coding RNA [NR_001588]	CTGATCAAGGTCATAGAAAGTAAAGATTATGGCCAACAGTTAGAAATCGTAAGAGTCAAA	chr7	72304520	72304461	+	FALSE	hs|7q11.23	ENST00000415772	155370	NR_001588	Shwachman-Bodian-Diamond syndrome pseudogene 1	chr7:72304461-72304520		NR_001588	THC2475692	Hs.585053
A_32_P21255	0.00125281	2.48306	3.56599	3.56599	up	-0.222588	-0.192193	0.179435	2.22475	1.18626	1.85654	SLC30A4	Homo sapiens solute carrier family 30 (zinc transporter), member 4 (SLC30A4), mRNA [NM_013309]	GTCAATAAAAGGATTGATGGTCCCTCTAATGAAACCCAGTAGATGTTTGTTGAATTGAAC	chr15	45775354	45775295	-	FALSE	hs|15q21.1	ENST00000261867	7782	NM_013309	solute carrier family 30 (zinc transporter), member 4	chr15:45775354-45775295	GO:0071577|GO:0005737|GO:0055069|GO:0005385|GO:0061088|GO:0005770|GO:0009636|GO:0016021|GO:0010008	NM_013309	THC2745862	Hs.162989
A_33_P3248252	0.00125697	2.49132	2.68201	2.68201	up	-1.57866	-1.06562	-0.869058	0.167759	0.118365	0.47049	LINC00999	Homo sapiens long intergenic non-protein coding RNA 999 (LINC00999), long non-coding RNA [NR_024497]	TGCAGAAACTTCGGGGTGTACAAAGGCTGGCGGGAGCTGAGCCGAAAGAGCTTGTTTGCT	chr10	38739933	38739874	+	FALSE	hs|10p11.1		399744	NR_024497	long intergenic non-protein coding RNA 999	chr10:38739874-38739933		NR_024497	THC2515253	Hs.497951
A_23_P420348	0.00127457	2.5262	5.96106	-5.96106	down	0.171367	-0.171367	0.202034	-1.92129	-2.15754	-3.44584	POTED	Homo sapiens POTE ankyrin domain family, member D (POTED), mRNA [NM_174981]	TAATGGTGCCAGTGCTGGCAATGGTGATGATGGATTAATTCCACAAAGGAGGAGCAGAAA	chr21	15003380	15003321	+	FALSE	hs|21q11.2	ENST00000358970	317754	NM_174981	POTE ankyrin domain family, member D	chr21:15003321-15003380	GO:0005886	NM_174981	NP1474573	Hs.742365
A_33_P3371904	0.00128607	2.549	2.20802	-2.20802	down	0.587401	0.267736	0.550593	-0.947998	-0.512685	-0.561841	ASTN2	Homo sapiens astrotactin 2 (ASTN2), transcript variant 4, mRNA [NM_198188]	CATCCTCAAGGACACCAAAATCACGTGTGAGGAGAAGATGGTGTCAATGGCCCGAAACAC	chr9	119188214	119188155	-	FALSE	hs|9q33.1	ENST00000361477	23245	NM_198188	astrotactin 2	chr9:119188214-119188155	GO:0016021|GO:0060187|GO:2000009|GO:0005768	NM_198188	THC2613931	Hs.601562
A_21_P0008197	0.00128851	2.55382	3.08254	-3.08254	down	0.682102	0.273855	1.11712	-1.1134	-0.634678	-1.0512	lnc-SLITRK6-9	LNCipedia lincRNA (lnc-SLITRK6-9), lincRNA [lnc-SLITRK6-9:1]	AATTTCCTAGTTGGAAGCCCTCGCACTTGGGAAATTATTTAATGTGATTTTTTCTCCCTG	chr13	88267598	88267539	-	FALSE	hs|13q31.2				lnc-SLITRK6-9:1	chr13:88267598-88267539
A_33_P3218741	0.00129202	2.56079	4.32992	-4.32992	down	2.74298	1.5448	1.62412	-0.0445204	-0.27874	-0.107862			GCGCGCTCCAGACGCCTCTGCCTTCCCCTCCCCCTGTCGGCCGCCCCTCGGTCCCTGGGG	chr15	89346562	89346503	+	FALSE	hs|15q26.1					chr15:089346503-089346562
A_33_P3234546	0.00130376	2.58405	4.1321	4.1321	up	-0.224365	0.224365	-0.662725	2.06337	1.26782	2.14671	CD8B	Homo sapiens CD8b molecule (CD8B), transcript variant 5, mRNA [NM_004931]	TTGGGAATGAGGCTTGCTGAGAGGGGCTGTCCAGTTCCCAGAAGCCATGTCAGTCTCTGA	chr2	87068958	87068899	-	FALSE	hs|2p11.2	ENST00000390655	926		CD8b molecule	chr2:87068958-87068899	GO:0005515|GO:0042288|GO:0005886|GO:0005576|GO:0015026|GO:0050690|GO:0006955|GO:0042110|GO:0005887|GO:0031901|GO:0042101|GO:0050776|GO:0016032|GO:0007169|GO:0009897	NM_004931	THC2490834	Hs.405667
A_23_P345220	0.00131701	2.61031	7.93123	7.93123	up	-0.573673	-0.242309	-0.625911	2.59132	1.48875	3.44067	SH3PXD2A	Homo sapiens SH3 and PX domains 2A (SH3PXD2A), mRNA [NM_014631]	ATGTTGAGTTAATCTGCTAGATTGCAGTACTAATGGTAGTGGTTTAGTGTCTTCATGTTA	chr10	105359548	105359489	-	FALSE	hs|10q24.33	ENST00000315994	9644	NM_014631	SH3 and PX domains 2A	chr10:105359548-105359489	GO:0005515|GO:0005737|GO:0030054|GO:0006801|GO:0002102|GO:0042995|GO:0035091	NM_014631	THC2492107	Hs.678727
A_21_P0010626	0.00132715	2.63041	2.01469	-2.01469	down	-0.00174093	0.165886	0.16857	-0.870801	-0.701737	-1.12642	PSAT1	Homo sapiens phosphoserine aminotransferase 1 (PSAT1), transcript variant 1, mRNA [NM_058179]	CAGGATATACTCTGTTCTTGAACAACATACAAAGTTTAAAGTAACTTGGGTATGGCTACA	chr9	80944074	80944015	+	FALSE	hs|9q21.2	ENST00000347159	29968	NM_058179	phosphoserine aminotransferase 1	chr9:80944015-80944074	GO:0034641|GO:0005737|GO:0030170|GO:0008652|GO:0004648|GO:0006564|GO:0044281|GO:0008615|GO:0070062|GO:0005829	NM_058179	THC2644889	Hs.494261
A_32_P163247	0.00134534	2.66646	4.08877	4.08877	up	-0.297558	-1.06997	-0.189897	2.02876	1.22787	1.28095	CD8A	Homo sapiens CD8a molecule (CD8A), transcript variant 1, mRNA [NM_001768]	CAAACATGCACTTCCTTGCTTAAGGTATGGTACAAGCAATGCCTGCCCATTGGAGAGAAA	chr2	87012000	87011941	-	FALSE	hs|2p11.2	ENST00000409511	925	NM_001768	CD8a molecule	chr2:87012000-87011941	GO:0005515|GO:0042288|GO:0005886|GO:0019901|GO:0005576|GO:0015026|GO:0042803|GO:0050850|GO:0051607|GO:0045065|GO:0006955|GO:0042110|GO:0005887|GO:0019882|GO:0042101|GO:0050776|GO:0007169|GO:0002456|GO:0009897	NM_001768	THC2468009	Hs.85258
A_19_P00316415	0.00134555	2.66688	3.53213	3.53213	up	-0.519046	-0.605973	-1.48377	0.851452	1.20226	0.799119	lnc-ERP44-3	Homo sapiens cDNA FLJ33647 fis, clone BRAMY2024374. [AK090966]	CTGTGTCCTCTTTTATACCTTTTGATGTGCACCTATTTAAATATAAAAGTCAGTTGTAGA	chr9	102563606	102563547	-	FALSE	hs|9q22.33				lnc-ERP44-3:3	chr9:102563606-102563547			THC2606605	Hs.734674
A_24_P323072	0.00135412	2.68386	2.96853	-2.96853	down	0.363263	0.68457	-0.104955	-1.15119	-1.56283	-1.05235	GNRH2	Homo sapiens gonadotropin-releasing hormone 2 (GNRH2), transcript variant 2, mRNA [NM_178332]	ACCTTGGACCCTCAGAGGCTCAGCACTGGTCCCATGGCTGGTACCCTGGAGGAAAGCGAG	chr20	3025169	3025110	+	FALSE	hs|20p13	ENST00000380346	2797	NM_178332	gonadotropin-releasing hormone 2	chr20:3025110-3025169	GO:0007165|GO:0005179|GO:0007275|GO:0005576	NM_178332	THC2484054	Hs.129715
A_32_P351968	0.00137382	2.72291	6.25655	6.25655	up	0.0242648	-0.49043	-1.48342	2.32427	1.48986	2.17239	HLA-DMB	Homo sapiens major histocompatibility complex, class II, DM beta (HLA-DMB), mRNA [NM_002118]	GGACTATGCTGTAACCAAATTATTGTCCAAGGCTATATTTCTGGGATGAATATAATCTGA	chr6	32902563	32902504	-	FALSE	hs|6p21.32	ENST00000461570	3109	NM_002118	major histocompatibility complex, class II, DM beta	chr6:32902563-32902504	GO:0019886|GO:0006955|GO:0002399|GO:0042102|GO:0031902|GO:0002503|GO:0023026|GO:0042613|GO:2001190|GO:0016021|GO:0005765	NM_002118	THC2607062	Hs.351279
A_23_P166269	0.00139537	2.76561	2.34538	2.34538	up	-0.321064	0.150338	-0.150338	0.943924	1.01987	1.4046	FAM3B	Homo sapiens family with sequence similarity 3, member B (FAM3B), transcript variant 1, mRNA [NM_058186]	GTCTAGCTGGGTATTTATTGCAGCAAAAGGCTTGGAACTCCCTTCCGAAATTCAGAGAGA	chr21	42720647	42720588	+	FALSE	hs|21q22.3	ENST00000479810	54097	NM_058186	family with sequence similarity 3, member B	chr21:42720588-42720647	GO:0006915|GO:0005576|GO:0030073|GO:0005615|GO:0005125|GO:0070062	NM_058186	THC2485553	Hs.473877
A_33_P3219210	0.00140378	2.78228	3.39432	3.39432	up	-0.908224	-0.186213	-1.10977	1.27393	0.722611	1.08862			GTTGAAGCCTCAGGCCTTAGTGTAAAGCTAACCAATACAACTTGTTGATAATATTTGAAA	chr5	74163679	74163620	+	FALSE	hs|5q13.3					chr5:074163620-074163679
A_23_P53891	0.00140552	2.78574	4.23432	4.23432	up	-1.64413	-1.52371	-0.692401	0.754697	0.373347	1.25811	KLF5	Homo sapiens Kruppel-like factor 5 (intestinal) (KLF5), transcript variant 1, mRNA [NM_001730]	CGTTGAATTGATGATGCAGTTTTCATATATCGAGATGTTCGCTCGTGCAGTACTGTTGGT	chr13	73651038	73650979	+	FALSE	hs|13q22.1	ENST00000539231	688	NM_001730	Kruppel-like factor 5 (intestinal)	chr13:73650979-73651038	GO:0060576|GO:0005515|GO:0008284|GO:0005794|GO:0005886|GO:0006366|GO:0030033|GO:0032534|GO:0000122|GO:0001525|GO:0035914|GO:0000978|GO:0046872|GO:0043231|GO:0071407|GO:0001077|GO:0005737|GO:0045944|GO:0045600|GO:0005654	NM_001730	NP284958	Hs.508234
A_33_P3275226	0.00140564	2.78599	2.3423	2.3423	up	-0.653205	-0.4986	-0.300748	0.403684	0.912076	0.915465	LOC101927156	zt60a09.r1 Soares_testis_NHT Homo sapiens cDNA clone IMAGE:726712 5', mRNA sequence [AA401793]	CAATAGTTCTAAAGCCTTAACAAATGATGTTGAAGCAAAATGAATAATGATTATTCCTAT	chr2	182056780	182056721	+	FALSE	hs|2q31.3	ENST00000414750	101927156		uncharacterized LOC101927156	chr2:182056721-182056780			THC2745749	Hs.720873
A_33_P3284117	0.00140586	2.78641	2.83507	-2.83507	down	-0.0488539	0.0702896	0.0488534	-1.70436	-1.77843	-0.957087			CTGCTAAAGACATCACTACATGAAAGATCAGTAGTGTGAAACTTTAAAAACATCGATCCA	chr5	92952507	92952448	+	FALSE	hs|5q15					chr5:092952448-092952507
A_21_P0007697	0.00141291	2.80038	7.09754	7.09754	up	-0.130963	-1.5725	-1.87689	1.83906	1.40512	1.65743	lnc-CAPRIN2-1	LNCipedia lincRNA (lnc-CAPRIN2-1), lincRNA [lnc-CAPRIN2-1:1]	AAGTGCTCACTGTTCTCGCCACCTGAGGAACCGCATTTTCATGTATTTGTATTGGGACAA	chr12	30976033	30975974	-	FALSE	hs|12p11.21				lnc-CAPRIN2-1:1	chr12:30976033-30975974
A_19_P00316808	0.0014198	2.81404	4.25969	-4.25969	down	1.05864	0.058589	-0.0185556	-1.34857	-1.98366	-1.84135		Homo sapiens cDNA FLJ42830 fis, clone BRCAN2017905. [AK124820]	CATCAACCAGGAAGAGTTCCTATCCATGGGAGGCTCCATCCCAACAGGTGTGAAGAGGAT	chr22	27064323	27064264	-	FALSE	hs|22q12.1	ENST00000382641				chr22:27064323-27064264				Hs.731681
A_21_P0012439	0.00142736	2.82903	4.83517	4.83517	up	-0.0415833	-1.44682	-1.12577	1.53723	1.20769	1.46161	TRANK1	Homo sapiens tetratricopeptide repeat and ankyrin repeat containing 1 (TRANK1), mRNA [NM_014831]	AAGTTTCTTGCCTTGCTTTGATCATATTTTCACAACTGGATTCCCAACAGAAGTGTGGCA	chr3	36937230	36937171	-	FALSE	hs|3p22.2	ENST00000429976	9881		tetratricopeptide repeat and ankyrin repeat containing 1	chr3:36937230-36937171	GO:0016787|GO:0008152|GO:0005524	NM_014831	THC2676885	Hs.170999
A_19_P00812468	0.00144572	2.86541	2.74149	2.74149	up	-0.357845	-0.256968	-0.0949478	1.03755	0.91673	1.70084	LOC730102	Homo sapiens quinone oxidoreductase-like protein 2 pseudogene (LOC730102), non-coding RNA [NR_037167]	TTCTACCTTGCTGTAGCTTCTCCCCAAGGATTTATCACATTCTGCCTTGAATCATAGGGA	chr1	177976421	177976362	-	FALSE	hs|1q25.2	ENST00000476232	730102	NR_037167	quinone oxidoreductase-like protein 2 pseudogene	chr1:177976421-177976362		NR_037167	THC2612416	Hs.733192
A_24_P247536	0.00145182	2.8775	2.00514	-2.00514	down	0.178555	0.246574	-0.178555	-0.913597	-1.00214	-0.848794	FAM133B	Homo sapiens family with sequence similarity 133, member B (FAM133B), transcript variant 2, mRNA [NM_001040057]	AATTTGAAGAAAAAATGAATGAGAACTGGAAGAAAGAACTGGAAAAACACAGGGAGAAAT	chr7	92208653	92207671	-	FALSE	hs|7q21.2	ENST00000492686	257415	NM_001040057	family with sequence similarity 133, member B	chr7:92208653-92207671		NM_001040057	THC2510569	Hs.489105
A_21_P0006064	0.00147366	2.92079	3.11344	3.11344	up	-0.349206	-0.543012	-0.966435	0.873775	0.699645	1.48346	lnc-C9orf66-6	LNCipedia lincRNA (lnc-C9orf66-6), lincRNA [lnc-C9orf66-6:1]	AATGTCATTCTCACTTTGAAGAGGAAGAGGGATGCAGCAAGGTAATAAACGCTTTCTAAA	chr9	1041281	1041222	-	FALSE	hs|9p24.3				lnc-C9orf66-6:1	chr9:1041281-1041222
A_21_P0012484	0.00150053	2.97405	2.62299	-2.62299	down	0.19062	0.731317	0.5476	-0.905396	-1.21769	-0.581019	XLOC_l2_010511	BROAD Institute lincRNA (XLOC_l2_010511), lincRNA [TCONS_l2_00019713]	TTCCTGTGAGGATCTGGAGTATTACGGACCACGAGAGATGCAGAAATGGAGCACAGGCGG	chr3	197340105	197319981	-	FALSE	hs|3q29					chr3:197340105-197319981
A_33_P3213772	0.00152784	3.02818	2.13064	-2.13064	down	0.187983	0.0602288	0.310665	-0.915776	-0.638296	-1.16092	SRGAP2	Homo sapiens SLIT-ROBO Rho GTPase activating protein 2 (SRGAP2), transcript variant 4, mRNA [NM_001300952]	CGTAGCCTCTGGACACTGAGACTGGAAGGAGAATAAAGGATGCTTGTTGTTTTTAAACTA	chr1	206629505	206629446	+	FALSE	hs|1q32.1	ENST00000604247	23380	NM_001300952	SLIT-ROBO Rho GTPase activating protein 2	chr1:206629446-206629505	GO:0005515|GO:0030054|GO:0005886|GO:0008283|GO:0007264|GO:0005634|GO:0032855|GO:0042803|GO:0005829|GO:0051014|GO:0005737|GO:0007411|GO:0045211|GO:0060548|GO:0034446|GO:0060996|GO:0046847|GO:0030675|GO:0051056|GO:2001223|GO:0003363|GO:0014069|GO:0044327|GO:0030027|GO:0021816|GO:0045335|GO:0048365|GO:0048812	NM_001300952	THC2501803	Hs.497575
A_23_P88678	0.00153318	3.03877	12.5292	12.5292	up	-1.87546	-1.45941	-0.32303	1.95226	1.76501	3.56651	C15orf27	Homo sapiens chromosome 15 open reading frame 27 (C15orf27), mRNA [NM_152335]	TCTCATTCCAGCATGAGCGTTTCTGAGTCTCTTCAAGACGAATCTAGTTTTCACCTTCAC	chr15	76497198	76497139	+	FALSE	hs|15q24.2	ENST00000484722	123591	NM_152335	chromosome 15 open reading frame 27	chr15:76497139-76497198	GO:0070509|GO:0086010|GO:0005886|GO:0005245|GO:0070588|GO:0016021	NM_152335	THC2478242	Hs.661411
A_33_P3414062	0.0015339	3.04019	2.21676	-2.21676	down	1.31465	0.76703	1.30202	0.0403628	-0.0403633	-0.061655	lnc-SLC19A3-1	Homo sapiens cDNA FLJ43779 fis, clone TESTI2051488. [AK125767]	CTTTCATGGAAATTCCCGAGATGCAAAAGAGTAAATAAGAGCATCCAAATAAAACATGTC	chr2	228481781	228481722	-	FALSE	hs|2q36.3			AK125767	lnc-SLC19A3-1:1	chr2:228481781-228481722			THC2487463	Hs.689550
A_33_P3827580	0.00157148	3.11467	2.8244	2.8244	up	-0.668931	-0.606011	-0.539432	0.440539	1.37131	0.867602	LOC644852	Homo sapiens cDNA clone IMAGE:4838231. [BC025398]	GAGACCCCTAAAACAGTTGTACTACAAACTTCCCAGAAGTTATATAAAATAAAGCACATC	chr1	247683934	247683875	+	FALSE	hs|1q44		644852	BC025398	uncharacterized LOC644852	chr1:247683875-247683934			THC2679566	Hs.732113
A_21_P0000609	0.00157415	3.11996	2.3965	-2.3965	down	0.845932	0.601997	0.85075	-0.730092	-0.102245	-0.651781	TRPA1	Homo sapiens transient receptor potential cation channel, subfamily A, member 1 (TRPA1), mRNA [NM_007332]	TTGGCAGTTGGTGACATTGCTGAGGTCCAGAAACATGCATCATTGAAGAGGATAGCTATG	chr8	72942198	72942139	-	FALSE	hs|8q13.3	ENST00000503430	8989	NM_007332	transient receptor potential cation channel, subfamily A, member 1	chr8:72942198-72942139	GO:0042542|GO:0005262|GO:0005886|GO:0042493|GO:0009409|GO:0032421|GO:0055085|GO:0034220|GO:0005887|GO:0070588|GO:0050968|GO:0050955|GO:0048265|GO:0050966|GO:0006811|GO:0015267	NM_007332		Hs.716816
A_24_P41939	0.00157933	3.13024	2.52248	2.52248	up	-1.08371	-0.972384	-0.806612	0.707442	-0.0332842	0.467677		keratin 18 pseudogene 24 [Source:HGNC Symbol;Acc:HGNC:33393] [ENST00000344739]	AAGGAGGAGCTCTTTCATGAAGAAGAACCACGAATAGAAATAAAAGGCCCACAAGCTCAG	chr9	81651351	81651329	-	FALSE	hs|9q21.31	ENST00000344739				chr9:81651351-81651329
A_21_P0013305	0.00158265	3.13681	3.23535	3.23535	up	-0.736486	-0.617184	-0.47017	0.470102	1.37047	1.41735	XLOC_l2_013835	BROAD Institute lincRNA (XLOC_l2_013835), lincRNA [TCONS_l2_00026573]	AGTAGAATCAGAAGACCTGGGGAAAATCCTGCATCTTGCATATATTTCAATCTCTCCTCT	chr7	55744484	55744425	-	FALSE	hs|7p11.2					chr7:55744484-55744425
A_19_P00322890	0.0015965	3.16426	4.30974	-4.30974	down	1.59157	0.469752	0.982553	-1.36024	-0.586766	-1.33192			ATCAGACCCAGGATTTCCCAAAGAACACTGGTCCAGGAAGATGCTCTGTGAAAAAGTGTT	chr18	53763442	53763383	+	FALSE	hs|18q21.2	ENST00000589983				chr18:53763383-53763442			THC2680667
DCP_1_4	0.00160001	3.17121	2.1817	2.1817	up	-0.914645	-0.50852	-0.758184	0.33394	0.203188	0.657882		Unknown						pos
A_33_P3318646	0.00160856	3.18816	7.75836	-7.75836	down	3.69154	1.7213	2.21063	-0.333589	-0.555254	-0.354952	CALY	Homo sapiens calcyon neuron-specific vesicular protein (CALY), mRNA [NM_015722]	GCCCCGCCCCCGTGGGTCTCTGACTCTGTCGCTTTTCTCTAAGTAAAGATTTCACGTCCA	chr10	135138991	135138932	-	FALSE	hs|10q26.3	ENST00000467611	50632	NM_015722	calcyon neuron-specific vesicular protein	chr10:135138991-135138932	GO:0045807|GO:0032051|GO:0005887|GO:0031410|GO:0007212|GO:0032403|GO:0030659|GO:0048268|GO:0006897	NM_015722	THC2647449	Hs.148680
A_21_P0010382	0.00161038	3.19177	2.63274	2.63274	up	-1.44015	-0.658979	-1.35066	0.219185	0.208392	0.312323			ATGAAATGGACTGCTGACTTGTCTCTTTTTCTACATGTCCCCTCTGAGGCTCCTAGCAAT	chr22	35109888	35108865	-	FALSE	hs|22q12.3	ENST00000440858				chr22:35109888-35108865
A_32_P160045	0.0016283	3.22729	4.40951	4.40951	up	-0.411611	-0.416958	0.41161	2.1361	2.47275	1.39605	TCTEX1D1	Homo sapiens Tctex1 domain containing 1 (TCTEX1D1), mRNA [NM_152665]	ACGCCACGGATCATTTATTTTTATGAAGCTTTCAAGTCTTTGTGTGCAAGTAAAATGATG	chr1	67244179	67244120	+	FALSE	hs|1p31.3	ENST00000282670	200132	NM_152665	Tctex1 domain containing 1	chr1:67244120-67244179		NM_152665	THC2476530	Hs.479226
A_33_P3264771	0.00163661	3.24377	2.92668	-2.92668	down	1.52648	1.96805	0.99516	0.0305924	-0.158108	-0.0305924	NOTO	Homo sapiens notochord homeobox (NOTO), mRNA [NM_001134462]	TATCAGAAGCAGCAAAAGCTGAGGGCAGCAGTTACATCTGCCGAGGCTGCCTCCCTGGAT	chr2	73437991	73437932	+	FALSE	hs|2p13.2	ENST00000398468	344022	NM_001134462	notochord homeobox	chr2:73437932-73437991	GO:0009880|GO:0007368|GO:0006355|GO:0060271|GO:0005634|GO:0009953|GO:0030903|GO:0003677|GO:0006351	NM_001134462		Hs.694384
A_33_P3246635	0.00165028	3.27085	5.38638	5.38638	up	-1.63623	-0.419371	-1.16189	0.807507	1.30784	1.95511	TPTE2P1	Homo sapiens transmembrane phosphoinositide 3-phosphatase and tensin homolog 2 pseudogene 1 (TPTE2P1), non-coding RNA [NR_026730]	TCTCCAAGTCTTTCCTCAAATGATCGTCAAGGTTTGGGAGAAACAATCTCTTCCTCTGCC	chr13	25542430	25542371	-	FALSE	hs|13q12.13	ENST00000381871	646405	NR_026730	transmembrane phosphoinositide 3-phosphatase and tensin homolog 2 pseudogene 1	chr13:25542430-25542371		NR_026730	THC2666338	Hs.620592
A_21_P0000887	0.00166032	3.29076	2.10102	2.10102	up	-0.906487	-0.7499	-0.618853	0.0272284	0.496679	0.414128	LINC01532	Homo sapiens long intergenic non-protein coding RNA 1532 (LINC01532), long non-coding RNA [NR_040036]	GAGGAAGCTCGGCTTAAATACAAACAGTGTTGAGAGTGGAATTAAAGGATTGCCATTGCA	chr19	29504859	29504800	+	FALSE	hs|19q12	ENST00000591143	100505835	NR_040036	long intergenic non-protein coding RNA 1532	chr19:29504800-29504859		NR_040036		Hs.176539
A_21_P0007034	0.00166502	3.30007	2.09532	2.09532	up	-0.584835	-0.615124	-0.69871	0.268733	0.275005	0.759114	lnc-EBF3-4	LNCipedia lincRNA (lnc-EBF3-4), lincRNA [lnc-EBF3-4:1]	TATCTTCATCATCTCCTTCCAGTTTGTCTATAAGCTCTCTGCCCTCCAAGAAATAAATTA	chr10	131170533	131170474	-	FALSE	hs|10q26.3				lnc-EBF3-4:1	chr10:131170533-131170474
A_19_P00318152	0.00167868	3.32714	10.1137	-10.1137	down	3.85031	1.90633	1.91717	-0.329703	-1.0306	-0.980618	SNHG11	Homo sapiens small nucleolar RNA host gene 11 (non-protein coding) (SNHG11), long non-coding RNA [NR_003239]	TCCTCCGCGCGGTTACCCCTGTACCCGCCGCCATCCGTCCTGGCGCTCCGGATGAGTCAA	chr20	37075436	37075377	+	FALSE	hs|20q11.23	ENST00000440918	128439	NR_003239	small nucleolar RNA host gene 11 (non-protein coding)	chr20:37075377-37075436		NR_003239	THC2681479	Hs.16936
A_24_P14731	0.00168854	3.34668	10.9297	-10.9297	down	4.01057	2.13334	1.82701	-0.418774	-1.06447	-0.896386	PCSK1N	Homo sapiens proprotein convertase subtilisin/kexin type 1 inhibitor (PCSK1N), mRNA [NM_013271]	CCCCCGCAACTCTGATCCGGCTCTGGGCCTGGACGACGACCCCGACGCGCCTGCAGCGCA	chrX	48690521	48690462	-	FALSE	hs|Xp11.23	ENST00000218230	27344	NM_013271	proprotein convertase subtilisin/kexin type 1 inhibitor	chrX:48690521-48690462	GO:0010951|GO:0005802|GO:0016486|GO:0004866|GO:0007218|GO:0004867|GO:0009409|GO:0005102|GO:0030141|GO:0005615|GO:0002021|GO:0070062	NM_013271	THC2727866	Hs.522640
A_33_P3294509	0.00171569	3.4005	4.26705	4.26705	up	0.187577	-0.44778	-0.694243	1.97766	1.14541	2.2022	CD44	Homo sapiens CD44 molecule (Indian blood group) (CD44), transcript variant 1, mRNA [NM_000610]	GCACACCCTTCCTCTGGTTTTTGTATATTTATTGATGGATCAATAATAATGAGGAAAGCA	chr11	35253871	35253812	+	FALSE	hs|11p13	ENST00000263398	960	NM_000610	CD44 molecule (Indian blood group)	chr11:35253812-35253871	GO:0005515|GO:0001658|GO:0005886|GO:0051216|GO:0005518|GO:0019221|GO:0050731|GO:0044281|GO:0050900|GO:0016323|GO:0033138|GO:0005737|GO:0016337|GO:0005540|GO:0022617|GO:0030198|GO:0034116|GO:0070374|GO:0043154|GO:0016055|GO:1900625|GO:0030203|GO:0070062|GO:0060333|GO:0043066|GO:0005794|GO:0004896|GO:0009986|GO:0005975|GO:0002246|GO:0044344|GO:0035692|GO:0060442|GO:0010628|GO:0007160|GO:0005887|GO:…	NM_000610	THC2559769	Hs.502328
A_21_P0007400	0.00171932	3.40768	2.16362	2.16362	up	-0.697914	-1.27829	-0.803906	0.17072	0.243478	0.146029	lnc-IL18-1	DKFZp686O0397_r1 686 (synonym: hlcc3) Homo sapiens cDNA clone DKFZp686O0397 5', mRNA sequence [BX491370]	TTCCAGCCACCCTGCCACAGACTTCCTTTGTAATCACTGTTGAAGGACATGATGTTTTTA	chr11	112036014	112035955	-	FALSE	hs|11q23.1				lnc-IL18-1:2	chr11:112036014-112035955				Hs.625661
A_21_P0002228	0.00174255	3.45374	3.1892	3.1892	up	-0.876955	-1.11538	-1.84937	0.203585	0.329974	0.644328	lnc-CEP68-1	LNCipedia lincRNA (lnc-CEP68-1), lincRNA [lnc-CEP68-1:2]	TTTAATAGGTCATCCATGTTTTTCTTCCCTCAGCACCTCATTTGTTTCCTTCCCAGTACT	chr2	65265533	65265474	+	FALSE	hs|2p14				lnc-CEP68-1:2	chr2:65265474-65265533
A_21_P0009404	0.00174674	3.46204	2.87462	2.87462	up	-0.764412	-0.374114	-1.0189	1.00622	0.374115	1.03235	lnc-ACCN1-1	LNCipedia lincRNA (lnc-ACCN1-1), lincRNA [lnc-ACCN1-1:8]	TAAAAAGCATTCTTCCACTCCTGCTTGGATATCTCTGTATACAAGACTCAGAGACACGTA	chr17	32496160	32496101	-	FALSE	hs|17q12				lnc-ACCN1-1:8	chr17:32496160-32496101
A_21_P0000760	0.00174712	3.46278	7.63858	-7.63858	down	3.66774	1.76725	2.03956	-0.233567	-0.536831	-0.554969	TMPRSS4-AS1	Homo sapiens TMPRSS4 antisense RNA 1 (TMPRSS4-AS1), long non-coding RNA [NR_038318]	ATGATATTTACTGTGAATAGGAAGTCCCACGCCCCCCAGGTTATAACTCCTCTACAGGAT	chr11	117929953	117929894	-	FALSE	hs|11q23.3		100526771	NR_038318	TMPRSS4 antisense RNA 1	chr11:117929953-117929894		NR_038318		Hs.627426
A_19_P00325810	0.00175156	3.47159	2.26746	2.26746	up	-1.27592	-0.747913	-1.16468	-0.0284653	0.0284653	0.354712	KHDC1	Homo sapiens KH homology domain containing 1 (KHDC1), transcript variant 3, non-coding RNA [NR_027005]	TGCTCTAGATTGGCCCATGGTGCCAGGTTAGTTCCTTCTGTAAGCTCCACCTCCTCCAGG	chr6	73984736	73984677	-	FALSE	hs|6q13	ENST00000484801	80759	NR_027005	KH homology domain containing 1	chr6:73984736-73984677	GO:0003723|GO:0016021	NR_027005	THC2502979	Hs.732094
A_23_P328545	0.0017619	3.49209	3.30074	3.30074	up	-0.731086	-0.994121	-1.46988	1.05282	0.735032	0.185434	GABRP	Homo sapiens gamma-aminobutyric acid (GABA) A receptor, pi (GABRP), transcript variant 1, mRNA [NM_014211]	GTGCTGGCCCTGAGTACTGAACTTTCTGAGTAACAATGAGACACGTTACAGAACCTATGT	chr5	170240512	170240453	+	FALSE	hs|5q35.1	ENST00000518525	2568	NM_014211	gamma-aminobutyric acid (GABA) A receptor, pi	chr5:170240453-170240512	GO:0007165|GO:0005230|GO:0030054|GO:0004890|GO:0045211|GO:0034707|GO:0005254	NM_014211	THC2463912	Hs.26225
A_33_P3248953	0.00177526	3.51856	10.2196	10.2196	up	0.0625043	-0.335543	-0.219236	1.90238	4.24454	3.4206	C5orf63	Homo sapiens chromosome 5 open reading frame 63 (C5orf63), transcript variant 2, mRNA [NM_001164478]	CGAGTAAACACCTCAAAACTTGAAAAACAGCTCCTGAAACTTGAGCAGCAAAGTACTGGA	chr5	126387528	126387469	-	FALSE	hs|5q23.2	ENST00000296662	401207		chromosome 5 open reading frame 63	chr5:126387528-126387469	GO:0005739|GO:0055114	NM_001164478	THC2657600	Hs.49573
A_23_P151895	0.00177551	3.51907	6.6813	6.6813	up	-0.797775	-0.469504	0.469504	2.2217	1.91649	3.28442	CILP	Homo sapiens cartilage intermediate layer protein, nucleotide pyrophosphohydrolase (CILP), mRNA [NM_003613]	CACAGGACATAGGCAAGCCTTGATCATAGTTCATACATATAAATGGTGGTGAAATAAAGA	chr15	65488673	65488614	-	FALSE	hs|15q22.31	ENST00000261883	8483	NM_003613	cartilage intermediate layer protein, nucleotide pyrophosphohydrolase	chr15:65488673-65488614	GO:0031012|GO:0043569|GO:0004035|GO:0005578|GO:0004551|GO:0005615|GO:0070062	NM_003613	THC2463050	Hs.442180
A_23_P91283	0.0017819	3.53173	2.24671	-2.24671	down	0.807822	1.46428	1.03202	-0.0556073	-0.148722	0.00501204	CASS4	Homo sapiens Cas scaffolding protein family member 4 (CASS4), transcript variant 2, mRNA [NM_020356]	TCCCCAAAGAGAAACTGAATCACACCAAAAGAGTACCCCTTCCACTAAGCAAAGGGAAGA	chr20	55028133	55028074	+	FALSE	hs|20q13.31	ENST00000360314	57091	NM_020356	Cas scaffolding protein family member 4	chr20:55028074-55028133	GO:0023014|GO:0005737|GO:0000160|GO:0016020|GO:0007155|GO:0005856|GO:0005925|GO:0000155	NM_020356	THC2488336	Hs.473144
A_21_P0012441	0.00178846	3.54473	4.48817	4.48817	up	-1.08779	0.0572228	-0.0572224	2.25964	1.45119	1.69976	TRANK1	PREDICTED: Homo sapiens tetratricopeptide repeat and ankyrin repeat containing 1 (TRANK1), transcript variant X1, mRNA [XM_006713432]	AAGAATGGGAACTTCTCTTTGGCCATCAGAAAGTACGATGAAGCCATCCAGATTCTCCTG	chr3	36949890	36949831	-	FALSE	hs|3p22.2		9881	XM_006713432	tetratricopeptide repeat and ankyrin repeat containing 1	chr3:36949890-36949831	GO:0016787|GO:0008152|GO:0005524	XM_006713432	THC2676885
A_21_P0009225	0.00178904	3.54589	3.14734	-3.14734	down	0.00853682	-0.00853682	0.366816	-2.08552	-1.08465	-1.4254	lnc-HS3ST3B1-1	LNCipedia lincRNA (lnc-HS3ST3B1-1), lincRNA [lnc-HS3ST3B1-1:1]	ATGTGTGCTGCAAAAGATCCCTATCACGTCCTCGACTTTCCTGCAAGAGGCAGATTATTA	chr17	14285152	14277530	+	FALSE	hs|17p12				lnc-HS3ST3B1-1:1	chr17:14277530-14285152
A_33_P3321682	0.00179828	3.56419	8.08034	-8.08034	down	3.85887	1.95134	2.05754	-0.236215	-0.499514	-0.439774			ACCCCACGGGCGCTCCCAGATGCCCCCACCCCACGGGCGCTCCCAGGTGCCCCCATCAGG	chr2	236673342	236673283	-	FALSE	hs|2q37.2					chr2:236673342-236673283
A_32_P15544	0.00179888	3.56538	2.95673	-2.95673	down	0.21587	0.254739	0.470516	-0.718593	-1.33065	-1.70163	PRIMA1	Homo sapiens proline rich membrane anchor 1 (PRIMA1), mRNA [NM_178013]	ACCCACTAGATTTTGAGCTTACAGAGACATAAGGGTACTTAAAACCCTGCCGGCCTAGTA	chr14	94185356	94185297	-	FALSE	hs|14q32.12	ENST00000393140	145270	NM_178013	proline rich membrane anchor 1	chr14:94185356-94185297	GO:0030054|GO:0031226|GO:0051649|GO:0045202|GO:0016021|GO:0043495|GO:0042135|GO:0019899	NM_178013	THC2610239	Hs.432401
A_21_P0008174	0.00180609	3.57967	5.29936	5.29936	up	-0.555059	-0.435045	-0.286797	1.41337	2.94331	1.58388	lnc-PCDH20-4	LNCipedia lincRNA (lnc-PCDH20-4), lincRNA [lnc-PCDH20-4:1]	TGCAGTTCCAGTGACAGAATTGATGTGTCAGACAGGAAGAAAAAGGAAAGTAGGAAAGAC	chr13	63321907	63321848	-	FALSE	hs|13q21.31				lnc-PCDH20-4:1	chr13:63321907-63321848
A_21_P0008715	0.0018097	3.58682	2.67512	2.67512	up	-0.053617	-0.729943	-0.862867	0.762141	1.02591	0.824331	lnc-GABRB3-1	LNCipedia lincRNA (lnc-GABRB3-1), lincRNA [lnc-GABRB3-1:1]	TTGTCTCTAATGATTTGCTGCTCCTCAAAAGAATGTCTACACTCCCGATCGCCCCTTTTG	chr15	26716234	26716175	-	FALSE	hs|15q12				lnc-GABRB3-1:1	chr15:26716234-26716175
A_33_P3362727	0.00182992	3.6269	2.55325	2.55325	up	-1.00806	-1.47552	-0.834719	-0.0294447	0.511357	0.256788		Q3U6X2_MOUSE (Q3U6X2) Bone marrow macrophage cDNA, RIKEN full-length enriched library, clone:I830091E20 product:heterogeneous nuclear ribonucleoprotein K, full insert sequence, partial (57%) [THC2549044]	GCTTACCTGCTCTCCAGTAAGTTTTTTATTCCCCTGAGGATACTTACTGAAAATAGGATA	chr9	86586140	86586081	-	FALSE	hs|9q21.32					chr9:086586140-086586081			THC2549044
A_33_P3390939	0.00183872	3.64434	3.14858	-3.14858	down	0.92031	0.964869	0.731557	-1.36503	-0.295086	-0.687253			ATGGACATGCATGACACTTGGTGCCAAAACCCAGGACAGGGGGACTCCTTCTGGAGACCT	chr1	222121635	222121576	+	FALSE	hs|1q41					chr1:222121576-222121635
A_19_P00317109	0.00183952	3.64593	2.07787	-2.07787	down	0.31642	-0.0947919	0.0947919	-0.722514	-1.12911	-0.997266	LINC00657	Homo sapiens long intergenic non-protein coding RNA 657 (LINC00657), long non-coding RNA [NR_027451]	CAATTTCCTATAATGCACATACTAACTTTTAAAAAATAAAGGTTATTTTAAAAGCCTGTA	chr20	34633603	34633544	-	FALSE	hs|20q11.23	ENST00000565493	647979	NR_027451	long intergenic non-protein coding RNA 657	chr20:34633603-34633544		NR_027451	THC2502321	Hs.743232
A_33_P3366493	0.00184384	3.6545	6.61607	6.61607	up	-2.81692	-3.52186	-1.60916	0.0145445	-0.0145445	0.22998			CCCATCCACAAGGAGACGTGGCTACCGCATCCACATGAATTTCAACAGTTGTGTACATAG	chr12	133322524	133322465	+	FALSE	hs|12q24.33					chr12:133322465-133322524
A_23_P17438	0.00187453	3.71533	13.5062	13.5062	up	0.825553	-0.825553	-1.19788	3.5725	2.41826	4.078	EDN3	Homo sapiens endothelin 3 (EDN3), transcript variant 2, mRNA [NM_207032]	AAGTTATTACAGGTATAAAAGTGATGACCTATCATGAGGAAATGAAAGTGGCTGATTTGC	chr20	57900740	57900681	+	FALSE	hs|20q13.32	ENST00000371028	1908	NM_207032	endothelin 3	chr20:57900681-57900740	GO:0008284|GO:0008015|GO:0001755|GO:0007267|GO:0005615|GO:0019229|GO:0010961|GO:0043406|GO:0030182|GO:0046887|GO:0042310|GO:0003100|GO:0014824|GO:0014826|GO:0048016|GO:0030593|GO:0006874|GO:0005102|GO:0045840|GO:0007275|GO:0005576|GO:0030318|GO:0002690|GO:0007165|GO:0048070|GO:0005179|GO:0010460|GO:0030072|GO:0007166	NM_207032	THC2485562	Hs.1408
A_23_P28434	0.00188549	3.73703	19.941	19.941	up	-1.75466	-0.659186	-1.13926	4.17582	1.42845	3.79562	VAMP8	Homo sapiens vesicle-associated membrane protein 8 (VAMP8), mRNA [NM_003761]	AGAGATGGACTGTGGCTGCATTTCTTGGGTCCTTAGAGTGGGCTGGAGAGACCTAGAGGG	chr2	85809091	85809032	+	FALSE	hs|2p11.2	ENST00000263864	8673	NM_003761	vesicle-associated membrane protein 8	chr2:85809032-85809091	GO:0070254|GO:0035493|GO:0048471|GO:0005886|GO:0043312|GO:0031201|GO:0046718|GO:0006887|GO:0005765|GO:0015031|GO:0006906|GO:0005829|GO:0005739|GO:0005737|GO:0030100|GO:0000149|GO:0061024|GO:0035577|GO:0070062|GO:0000046|GO:0019905|GO:0009986|GO:0006892|GO:0043308|GO:0031982|GO:0006897|GO:0019869|GO:0005484|GO:0016020|GO:0031902|GO:0016021|GO:0055037|GO:0005769|GO:0030667	NM_003761	THC2467134	Hs.714302
A_21_P0010463	0.00188832	3.74265	2.30703	2.30703	up	-0.803552	-1.34041	-1.01075	0.280682	-0.130348	0.313066	lnc-RGL4-4	LNCipedia lincRNA (lnc-RGL4-4), lincRNA [lnc-RGL4-4:3]	TCTCTCCATAGGAGACCTGTAAATGGGCGGTGGGGGGAGGAATTTTCTGGTCTCACACAC	chr22	23852466	23852407	+	FALSE	hs|22q11.23				lnc-RGL4-4:3	chr22:23852407-23852466			THC2742326
A_33_P3227721	0.00189597	3.75782	2.17876	2.17876	up	-0.597379	-0.418317	-0.244983	0.94156	0.398692	0.769589	LOC102723778	Homo sapiens uncharacterized LOC102723778 (LOC102723778), long non-coding RNA [NR_125935]	CATCTAGAAGAATGTCAAACAAACCACTGAAGTAACGTGTTGACAAAATAACAGCTCTAA	chr4	31213275	31213216	+	FALSE	hs|4p15.1	ENST00000515292	102723778		uncharacterized LOC102723778	chr4:31213216-31213275		NR_125935
A_32_P106933	0.00189978	3.76536	3.05287	-3.05287	down	0.962399	1.24106	1.18942	0.0954151	-0.920134	-0.612899	BCAR4	Homo sapiens breast cancer anti-estrogen resistance 4 (non-protein coding) (BCAR4), transcript variant 1, long non-coding RNA [NR_024049]	ACTCAATAATCGCTAGCACCTCGCTGTAGTTGTACATTGAACCCTGGCATCTTCGTCTTT	chr16	11913805	11913746	-	FALSE	hs|16p13.13	ENST00000573319	400500	NR_024049	breast cancer anti-estrogen resistance 4 (non-protein coding)	chr16:11913805-11913746		NR_024049	THC2603465	Hs.24611
A_21_P0005034	0.0019043	3.77432	3.34812	3.34812	up	-1.12677	-1.19124	-0.238251	0.919381	0.609756	1.14465	lnc-HTR1B-2	LNCipedia lincRNA (lnc-HTR1B-2), lincRNA [lnc-HTR1B-2:1]	CTGTCAATACCCAGCTGTGTTATGCCTTCTCACTCCATCAAAACATAAAATAAATAAAAG	chr6	77822946	77822887	-	FALSE	hs|6q14.1				lnc-HTR1B-2:1	chr6:77822946-77822887
A_23_P152420	0.00192225	3.8099	2.51716	2.51716	up	-0.253466	0.0457103	-0.0457103	1.01126	1.0259	1.70476	GSE1	Homo sapiens Gse1 coiled-coil protein (GSE1), transcript variant 1, mRNA [NM_014615]	GGGCTTATTTGTTTCATTTTACTTTCCTGCAAAATTTTCTTCAAAGCAACAAGTCCTAGG	chr16	85706704	85706645	+	FALSE	hs|16q24.1	ENST00000405402	23199	NM_014615	Gse1 coiled-coil protein	chr16:85706645-85706704	GO:0005515	NM_014615	THC2462692	Hs.461647
A_21_P0010073	0.00194637	3.85771	2.03929	-2.03929	down	0.261807	-0.170773	0.172003	-1.12179	-0.784167	-0.915212	lnc-KCNQ2-1	PREDICTED: Homo sapiens potassium voltage-gated channel, KQT-like subfamily, member 2 (KCNQ2), transcript variant X1, mRNA [XM_006723787]	TTACAAAGTCGTTGCCTTAATGCATGTGGACAGGAACTCCCTGAGGTCGCCCCATGCCCC	chr20	62032320	62032261	-	FALSE	hs|20q13.33			XM_006723787	lnc-KCNQ2-1:1	chr20:62032320-62032261		XM_006723787	THC2682747	Hs.652468
A_33_P3305438	0.0019487	3.86231	3.33816	-3.33816	down	1.05098	0.363718	0.799909	-0.48593	-1.0636	-1.45302			GATGGTGGCTGTTGTGGTGGAGTTGATGGAGGTGATAGAGGTGGTTGTGCTGGTGGTTGT	chr7	155684944	155684885	+	FALSE	hs|7q36.3					chr7:155684885-155684944
A_19_P00322454	0.0019527	3.87025	3.24971	3.24971	up	-0.860362	-0.983311	-0.18638	0.604929	1.38713	1.07882	LINC00886	long intergenic non-protein coding RNA 886 [Source:HGNC Symbol;Acc:HGNC:48572] [ENST00000473352]	GAAGAAGCAATATAAATTGAAATACAACCTATAGAATTTATATAGACATATGCAATCTGC	chr3	156470971	156470912	-	FALSE	hs|3q25.31	ENST00000473352	730091		long intergenic non-protein coding RNA 886	chr3:156470971-156470912
A_21_P0003476	0.00196076	3.88622	3.48747	3.48747	up	-1.27449	-1.51838	-2.41399	0.199691	-0.130379	0.130379			TTAATGATCTGGGAAGAATAAATCCTCAGATCCTTGCCCATGTGCTCACTTGGCTCCAGA	chr4	72688816	72688588	-	FALSE	hs|4q13.3	ENST00000507156				chr4:72688816-72688588			THC2667746
A_21_P0000242	0.00196512	3.89487	3.8294	3.8294	up	-1.44274	-1.48536	-0.370397	0.793243	1.10733	0.612277	SNORD54	Homo sapiens small nucleolar RNA, C/D box 54 (SNORD54), small nucleolar RNA [NR_002437]	CGATGAGGAGGTACCTATTGTGTTGAGTAACGGTGATAATTTTATACGCTATTCTGAGCC	chr8	56986457	56986398	-	FALSE	hs|8q12.1	ENST00000521289	26795	NR_002437	small nucleolar RNA, C/D box 54	chr8:56986457-56986398		NR_002437	THC2498285
A_21_P0003446	0.00198309	3.93049	3.48722	-3.48722	down	1.17635	0.584665	0.182127	-1.34184	-1.40112	-0.720129	FLJ36777	uncharacterized LOC730971 [Source:EntrezGene;Acc:730971] [ENST00000504402]	GCCTCAGCCAAGTGAAATGGGAATCAGGACCATTACAAAGAAATTCAATTAAAATAAAAG	chr4	7096379	7096320	-	FALSE	hs|4p16.1	ENST00000504402	730971		uncharacterized LOC730971	chr4:7096379-7096320
A_33_P3249135	0.00198363	3.93155	2.02457	2.02457	up	-0.795243	-0.386577	-0.600582	0.391432	0.631011	0.247993	NBEAL1	Homo sapiens neurobeachin-like 1 (NBEAL1), mRNA [NM_001114132]	GTTGCACACTTGGATTTTCAAAACTCGGTGAAAGTTACAAGTTTGCATGGTAAGAATAAA	chr2	204082596	204082537	+	FALSE	hs|2q33.2	ENST00000449802	65065	NM_001114132	neurobeachin-like 1	chr2:204082537-204082596		NM_001114132	THC2487166	Hs.648846
A_33_P3435546	0.00198728	3.93879	3.84162	3.84162	up	-0.312792	-0.200278	-0.079031	1.54922	1.19025	2.49357		Homo sapiens mRNA; cDNA DKFZp434C0826 (from clone DKFZp434C0826) [AL137361]	GGCTTCCATGAGGGGAGTATTATATGTCTTACGTACTCTGCAAAAATCCTTATTGAGAGT	chr18	73144277	73144218	+	FALSE	hs|18q23			AL137361		chr18:73144218-73144277			THC2682292	Hs.98173
A_23_P38952	0.00199168	3.9475	3.69925	3.69925	up	-1.01469	-1.32283	-0.135423	1.33585	0.878992	0.973918	ACER1	Homo sapiens alkaline ceramidase 1 (ACER1), mRNA [NM_133492]	CCACTGATGATGCTCCTGATGCACCCGTATGCCCAGAAGCGCTCCCGCTACATTTACGTT	chr19	6312480	6312421	-	FALSE	hs|19p13.3	ENST00000301452	125981	NM_133492	alkaline ceramidase 1	chr19:6312480-6312421	GO:0006665|GO:0010446|GO:0005783|GO:0030148|GO:0071633|GO:0044281|GO:0030154|GO:0019216|GO:0017040|GO:0008544|GO:0030216|GO:0071277|GO:0005789|GO:0046514|GO:0016021|GO:0046512	NM_133492	THC2490357	Hs.352609
A_24_P831309	0.00199344	3.95099	9.10593	-9.10593	down	4.13953	1.97391	2.33598	-0.183548	-0.506605	-0.420836	C1orf229	Homo sapiens chromosome 1 open reading frame 229 (C1orf229), mRNA [NM_207401]	GGCTGTCAGTCCACGCGGGCCGCCGAGAGGACGCGCCCACCCCACCCTCCAAACGCCGTC	chr1	247275358	247275299	-	FALSE	hs|1q44	ENST00000408893	388759	NM_207401	chromosome 1 open reading frame 229	chr1:247275358-247275299		NM_207401	THC2486261	Hs.456511
DCP_1_1	0.00199952	3.96305	2.27835	2.27835	up	-1.18818	-0.666569	-0.711678	0.264321	0.151927	0.581284		Unknown						pos
A_19_P00805212	0.00200252	3.96899	2.29141	2.29141	up	-1.27861	-0.88661	-0.929606	0.0921924	-0.0921924	0.493873	KHDC1	Homo sapiens KH homology domain containing 1 (KHDC1), transcript variant 3, non-coding RNA [NR_027005]	GCCAGTCCAGGTGGCGCTCGCATGGTAGGGTGCATGAACCTGTGTTGGAGTACAGGCCTT	chr6	73984601	73984542	-	FALSE	hs|6q13	ENST00000484801	80759	NR_027005	KH homology domain containing 1	chr6:73984601-73984542	GO:0003723|GO:0016021	NR_027005	THC2502979	Hs.732094
A_33_P3313075	0.00201586	3.99543	5.34038	-5.34038	down	1.69522	1.86696	1.64883	-0.158287	-1.68107	-0.200468			GCGCGAAGCTGTGGAATCCAGGCAGGAAGCGGCTGATCCTCAGCGCCCAGCCGCAGTGCT	chr7	45960864	45960805	+	FALSE	hs|7p12.3					chr7:045960805-045960864
A_33_P3283813	0.00203974	4.04276	9.68369	9.68369	up	-2.06215	-3.52911	-2.58495	0.0938106	-0.0938106	1.65046	SLC30A8	Homo sapiens solute carrier family 30 (zinc transporter), member 8 (SLC30A8), transcript variant 4, mRNA [NM_001172813]	CTGATTTCACACTTAACGTCTGTCATTCTGTTACTGGGCACCTGTTTAAATTCTATTTTA	chr8	118188909	118188850	+	FALSE	hs|8q24.11	ENST00000427715	169026	NM_001172813	solute carrier family 30 (zinc transporter), member 8	chr8:118188850-118188909	GO:0071577|GO:0005794|GO:0005886|GO:0061088|GO:0032119|GO:0006882|GO:0042593|GO:0055085|GO:0042803|GO:0009749|GO:0005385|GO:0016023|GO:0032024|GO:0006829|GO:0008270|GO:0060627|GO:0034341|GO:0016021|GO:0030141|GO:0044267|GO:0030073|GO:0070555|GO:0030658|GO:0030667	NM_001172813	THC2652297	Hs.532270
A_23_P27381	0.00204418	4.05157	3.56248	3.56248	up	-0.482305	0.0216744	-0.0216744	2.09942	1.012	1.90491	TSHZ1	Homo sapiens teashirt zinc finger homeobox 1 (TSHZ1), mRNA [NM_005786]	ATATTTATATGCTCTCTGTCCGATCTGTGCATGTTATTTTTCTTTTTCCGTGAGTCAAAG	chr18	73000797	73000738	+	FALSE	hs|18q22.3	ENST00000584217	10194	NM_005786	teashirt zinc finger homeobox 1	chr18:73000738-73000797	GO:0006355|GO:0042474|GO:0005634|GO:0009952|GO:0003677|GO:0046872|GO:0006351|GO:0060023	NM_005786	THC2489630	Hs.284217
A_33_P3246108	0.00206506	4.09294	2.27406	2.27406	up	-0.39402	-0.12402	-0.461364	0.488568	1.02986	1.05799	APOLD1	Homo sapiens apolipoprotein L domain containing 1 (APOLD1), transcript variant 1, mRNA [NM_001130415]	ACAATTCTGTCTACTTCATCGTCTTCTTTGGCTCACGTGGCTTCCTCATCCCCAGGCGGG	chr12	12940389	12940330	+	FALSE	hs|12p13.1	ENST00000326765	81575	NM_001130415	apolipoprotein L domain containing 1	chr12:12940330-12940389	GO:0001666|GO:0005886|GO:0006869|GO:0042157|GO:0042118|GO:0005576|GO:0016021|GO:0001525|GO:0030154|GO:0045601|GO:0008289	NM_001130415	THC2474360	Hs.23388
A_21_P0010960	0.00206573	4.09427	10.0385	-10.0385	down	0.0733488	1.72993	-0.0733488	-2.54229	-3.55617	-2.15402	XLOC_l2_002204	BROAD Institute lincRNA (XLOC_l2_002204), lincRNA [TCONS_l2_00004345]	TACAGTTTGAGGCACAGAGCTGTATATACAATAACAGTGAAATTGATCCCACTACTAATT	chr11	3404747	3403159	+	FALSE	hs|11p15.4					chr11:3403159-3404747
A_33_P3381621	0.00207032	4.10338	3.21833	-3.21833	down	0.997898	2.11808	1.8154	-0.0355782	-0.12756	0.0355782	PLB1	Homo sapiens phospholipase B1, mRNA (cDNA clone IMAGE:6147102), complete cds. [BC065041]	TCTTATCAGACTCCTGGGTCAGCAAATCCAACAGGAAATGCACCAGAAAAGCACCAAATC	chr2	28816915	28816856	+	FALSE	hs|2p23.2		151056	BC065041	phospholipase B1	chr2:28816856-28816915	GO:0005886|GO:0007603|GO:0044281|GO:0001523|GO:2000344|GO:0016042|GO:0016324|GO:0004622|GO:0004623|GO:0016021|GO:0006644|GO:0036151|GO:0046474		THC2481322	Hs.444933
A_21_P0001244	0.0020708	4.10433	2.97867	2.97867	up	-0.938998	-1.51029	-0.665093	0.532663	0.215892	0.861069	LOC101927851		TGAAGCTTCCTCTCCTTTCTGCTGACAGCACTTCCTCATTAAATGCAGAGATCTGCAAAA	chr1	235095495	235095436	-	FALSE	hs|1q42.3	ENST00000451766	101927851		uncharacterized LOC101927851	chr1:235095495-235095436			THC2684977
A_21_P0008066	0.00207856	4.1197	2.69203	2.69203	up	-0.830506	-0.707284	-0.500018	0.49165	1.26505	0.491577	lnc-OLFM4-2	LNCipedia lincRNA (lnc-OLFM4-2), lincRNA [lnc-OLFM4-2:1]	ATCTGCTCTGGTCCTGCTTCTAAATGATTGTGCTACTTTGAGAAAGTCATCTAACATCAG	chr13	54349119	54349060	+	FALSE	hs|13q14.3				lnc-OLFM4-2:1	chr13:54349060-54349119
A_23_P118536	0.00208617	4.13478	3.17026	3.17026	up	-1.53904	-1.49785	-1.1176	0.210863	0.839307	-0.210863	SLFN12	Homo sapiens schlafen family member 12 (SLFN12), transcript variant 1, mRNA [NM_018042]	GAGACCAGTTTTCCTTTGCAGAAAATCTATACCAGATAATCGGTATAGATTGCTTTCAGA	chr17	33738460	33738401	-	FALSE	hs|17q12	ENST00000479326	55106	NM_018042	schlafen family member 12	chr17:33738460-33738401	GO:0005524	NM_018042	THC2475350	Hs.663548
A_21_P0011219	0.00208974	4.14187	4.2347	4.2347	up	-1.37609	-0.879524	-0.385993	0.589018	1.32543	1.69072	LOC101928898	transmembrane phosphoinositide 3-phosphatase and tensin homolog 2 pseudogene 1 [Source:HGNC Symbol;Acc:HGNC:35196] [ENST00000434100]	GATGGCATAAAGAATTGTATCAGAACGGGTAATCTGGCATTAAAACCCCTGTGCCACAAC	chr13	25498871	25498815	-	FALSE	hs|13q12.12	ENST00000434100	101928898		uncharacterized LOC101928898	chr13:25498871-25498815		XR_245410	THC2604413	Hs.737044
A_21_P0014419	0.0020941	4.1505	2.46993	2.46993	up	-1.08398	-0.982034	-0.870617	-0.102357	0.365519	0.713609	lnc-DGCR6-2	LNCipedia lincRNA (lnc-DGCR6-2), lincRNA [lnc-DGCR6-2:7]	ATAGTCCCAACACAAGGCTTGTCCTCCAAGGGACAACTTGTAAACACTTCTAAGAGAAAG	chr22	18987113	18987054	+	FALSE	hs|22q11.21				lnc-DGCR6-2:7	chr22:18987054-18987113
A_21_P0012969	0.00210653	4.17514	5.47941	5.47941	up	-1.76651	-1.78773	-1.84141	-0.370446	1.04174	1.29512	LINC01511	Homo sapiens long intergenic non-protein coding RNA 1511 (LINC01511), long non-coding RNA [NR_125810]	TAACAGAAGTTTAAGGTTCGTGTAAGTTTCGTTCCTCTCTGATTGTAGGGGAGACGCCCA	chr5	1364346	1364287	-	FALSE	hs|5p15.33	ENST00000503067	100506791	NR_125810	long intergenic non-protein coding RNA 1511	chr5:1364346-1364287		NR_125810	THC2604936	Hs.146092
A_23_P64888	0.00212613	4.21398	2.79895	2.79895	up	-1.57368	-0.596928	-1.15668	0.331668	0.287068	0.50863	TAS2R10	Homo sapiens taste receptor, type 2, member 10 (TAS2R10), mRNA [NM_023921]	GCCATCTATCCCTGGGGTCACTCATTTATCTTAATTCTAGGAAACAGCAAGCTAAAGCAA	chr12	10978070	10978011	-	FALSE	hs|12p13.2	ENST00000611256	50839	NM_023921	taste receptor, type 2, member 10	chr12:10978070-10978011	GO:0033038|GO:0007186|GO:0005886|GO:0008527|GO:0016021|GO:0001580	NM_023921	THC2481850	Hs.533756
A_21_P0014728	0.00213999	4.24146	3.571	3.571	up	0.00566721	-0.914157	-0.790261	1.32914	0.823873	1.65721	lnc-SLC2A12-4	Homo sapiens cDNA FLJ36194 fis, clone TESTI2027615. [AK093513]	TAAAACATGTCAGTTCTCTCCAACCCCAAGAAATGTGAATAAATGTTTCCGAAAACCAGA	chr6	133756274	133756215	-	FALSE	hs|6q23.2			AK093513	lnc-SLC2A12-4:1	chr6:133756274-133756215			THC2516350	Hs.102408
A_23_P121447	0.00214348	4.24838	4.07225	4.07225	up	0.193964	-0.392852	-0.953424	1.69132	1.16779	2.06606	ACTRT3	Homo sapiens actin-related protein T3 (ACTRT3), mRNA [NM_032487]	CTCCAGAAAGGAAAATATCAGTGTGGATGGGAGGTTCTATTCTTGCATCCTTGTCTGCCT	chr3	169485353	169485294	-	FALSE	hs|3q26.2	ENST00000330368	84517	NM_032487	actin-related protein T3	chr3:169485353-169485294	GO:0005737|GO:0005856|GO:0001673	NM_032487	THC2473533	Hs.135411
A_19_P00321286	0.00216138	4.28386	6.71406	-6.71406	down	1.69956	0.482486	1.4616	-1.16027	-0.997712	-2.43993			ACACATGGCAGCAATGGCAAGTCATCAGACCCAGGATTTCCCAAAGAACACTGGTCCAGG	chr18	53763419	53763360	+	FALSE	hs|18q21.2	ENST00000589983				chr18:53763360-53763419			THC2680667
A_19_P00320077	0.00216691	4.29481	4.08243	4.08243	up	-0.198345	-1.2952	-1.36973	0.841394	0.933825	1.44979	C5orf63	Homo sapiens chromosome 5 open reading frame 63 (C5orf63), transcript variant 1, mRNA [NM_001164479]	AATGGAACACATTCATTAAATGGAGACATCGCTTCACCATAAGGGGGCAGTTAAGGGTTT	chr5	126378535	126378476	-	FALSE	hs|5q23.2	ENST00000535381	401207	NM_001164479	chromosome 5 open reading frame 63	chr5:126378535-126378476	GO:0005739|GO:0055114	NM_001164479	THC2654657	Hs.49573
A_33_P3323313	0.00218147	4.32367	2.23082	2.23082	up	-0.941083	-0.422043	-0.630266	0.780057	0.347361	0.351913	ZNF487	Homo sapiens zinc finger protein 487 (ZNF487), non-coding RNA [NR_026693]	CCCATTCTATCAAGAAAAATACGTGGCAACTGTGACTCATCTGGAATGAATTTGAATAAT	chr10	43977079	43977020	+	FALSE	hs|10q11.21	ENST00000315429	642819	NR_026693	zinc finger protein 487	chr10:43977020-43977079	GO:0006355|GO:0005634|GO:0003677|GO:0046872|GO:0006351	NR_026693	THC2640559	Hs.719657
A_32_P169406	0.00218269	4.32609	2.88772	2.88772	up	-0.208713	-0.386536	0.208713	1.85626	1.34298	1.00401	LOC400043	Homo sapiens uncharacterized LOC400043 (LOC400043), long non-coding RNA [NR_026656]	TGTATAAAATTAGCATTTCTTATCACACCAAGGCCACACCTGTTCTCTGGCCTCACAAAC	chr12	54526390	54526331	+	FALSE	hs|12q13.13	ENST00000508564	400043	NR_026656	uncharacterized LOC400043	chr12:54526331-54526390		NR_026656	THC2626233	Hs.19193
A_33_P3253634	0.00222389	4.40775	2.46245	-2.46245	down	1.27804	0.672561	0.664079	-0.146603	-0.563086	-0.575914	ADAMTS7P1	Homo sapiens ADAMTS7 pseudogene 1 (ADAMTS7P1), non-coding RNA [NR_045529]	TGCAAGTGGCAGAAAAGCATCAACATGAAGGGAGACGCCCACCCCCTGCAGCATGACACT	chr15	82597195	82597136	+	FALSE	hs|15q25.2	ENST00000620003	390660	NR_045529	ADAMTS7 pseudogene 1	chr15:82597136-82597195		NR_045529	THC2695667	Hs.569516
A_33_P3231700	0.00223075	4.42135	4.37521	-4.37521	down	-0.559722	0.583011	0.916506	-1.81864	-1.90075	-1.72887	ZNF677	Homo sapiens mRNA; cDNA DKFZp686M13108 (from clone DKFZp686M13108). [BX648243]	AGTTCATGTTGCCTGAGATACAAAATGTGGGAATAAAAGTAGAATTATGACCTGCTAATC	chr19	53731636	53731577	-	FALSE	hs|19q13.42		342926	BX648243	zinc finger protein 677	chr19:53731636-53731577	GO:0006355|GO:0003700|GO:0005634|GO:0003677|GO:0046872|GO:0006351		THC2532589	Hs.20506
A_33_P3228355	0.00223558	4.43092	2.8718	-2.8718	down	0.932821	1.15426	1.48365	-0.655554	0.179268	-0.518843	ERV3-1	Homo sapiens endogenous retrovirus group 3, member 1 (ERV3-1), mRNA [NM_001007253]	CAAAAATATCCAAACAGCCATAGAGGCTCTTGTGGACAGACGGACTACCACACGACTAAT	chr7	64451467	64451408	-	FALSE	hs|7q11.21	ENST00000394323	2086	NM_001007253	endogenous retrovirus group 3, member 1	chr7:64451467-64451408	GO:0008150|GO:0003674|GO:0019031|GO:0070062	NM_001007253	THC2494315	Hs.250693
A_21_P0009316	0.00224166	4.44297	3.35958	3.35958	up	-1.24011	-1.14272	-0.640043	1.26893	0.750347	0.202699	lnc-CCL23-1	LNCipedia lincRNA (lnc-CCL23-1), lincRNA [lnc-CCL23-1:1]	TACTGTTTGCTTAAACTCACAGAAGGCCCTGTGCATCTTGTTTGCAGCTGAATCTCCAGT	chr17	34365156	34365097	-	FALSE	hs|17q12				lnc-CCL23-1:1	chr17:34365156-34365097
A_33_P3298960	0.00227168	4.50247	2.19446	2.19446	up	-0.454731	-0.0531063	-0.749333	0.653145	0.760588	0.730691	KDELC2	Homo sapiens KDEL (Lys-Asp-Glu-Leu) containing 2 (KDELC2), mRNA [NM_153705]	CTACATGGCACTAGAACCTTGGAAGCATTATGTTCCAATTAAAAGAAATCTGAGTGATTT	chr11	108350112	108350053	-	FALSE	hs|11q22.3	ENST00000530529	143888	NM_153705	KDEL (Lys-Asp-Glu-Leu) containing 2	chr11:108350112-108350053	GO:0008150|GO:0003674|GO:0005788|GO:0005575	NM_153705	NP862217	Hs.83286
A_23_P148255	0.00229859	4.55581	9.02189	9.02189	up	-2.28989	-0.77393	-2.95075	1.65996	1.07182	0.77393	MAGEA2B	Homo sapiens melanoma antigen family A, 2B (MAGEA2B), mRNA [NM_153488]	AGAGCAGTCAGCATTCTTAGCAGTGAGTTTCTGTTCTGTTGGATGACTTTGAGATTTATC	chrX	151886723	151886664	+	FALSE	hs|Xq28	ENST00000595583	266740	NM_153488	melanoma antigen family A, 2B	chrX:151886664-151886723	GO:0005515|GO:0042826|GO:0005634|GO:0000122|GO:0006351|GO:0072331|GO:0016605|GO:0070491|GO:0051443|GO:0033234|GO:0044257|GO:0031625|GO:0090398	NM_153488	NP646256	Hs.534597
A_24_P169092	0.00229884	4.5563	3.13203	3.13203	up	-1.34768	-1.01262	-0.30603	0.848785	0.484669	0.941505	MAML2	mastermind-like 2 (Drosophila) [Source:HGNC Symbol;Acc:HGNC:16259] [ENST00000618849]	GACCCAATCAGCTAAGCACACAGATTTTGCCTAATTTGAATCAGTCAGGAACAGGGTTGA	chr11	95712434	95712375	-	FALSE	hs|11q21	ENST00000618849	84441	AJ972402	mastermind-like 2 (Drosophila)	chr11:95712434-95712375	GO:0010467|GO:0006367|GO:0005794|GO:0016607|GO:0007219|GO:0045944|GO:0003713|GO:0005654|GO:0005634		THC2651917	Hs.745167
A_33_P3213149	0.00230148	4.56153	2.74187	2.74187	up	-1.40654	-0.974869	-0.921703	0.251329	-0.0103467	0.821383		transmembrane phosphatase with tensin homology pseudogene 1 [Source:HGNC Symbol;Acc:HGNC:43648] [ENST00000426585]	ATTTCATCATTGTGCTATCATAGAGCATACACACCCGACCCTAGATGGCATAGCCTACTC	chr22	17131243	17131184	+	FALSE	hs|22q11.1	ENST00000426585				chr22:17131184-17131243			THC2484035	Hs.474116
A_33_P3301620	0.00232198	4.60216	3.25425	-3.25425	down	2.17597	1.29087	1.17093	0.132854	-0.382858	-0.219203	RNF32	Homo sapiens ring finger protein 32 (RNF32), transcript variant 2, mRNA [NM_001184997]	AAACTAGAAGACTCAGAAAAAGAATATGTTCTTGATCCCAAACCGCCGCCGTTGACTTTG	chr7	156437450	156437391	+	FALSE	hs|7q36.3	ENST00000469382	140545	NM_001184997	ring finger protein 32	chr7:156437391-156437450	GO:0005515|GO:0016235|GO:0008270|GO:0005768	NM_001184997	THC2771893	Hs.446194
A_21_P0003007	0.00232557	4.60929	2.87403	2.87403	up	-0.67743	-0.600297	-0.56147	1.48785	0.448861	0.793322	LOC102723430	PREDICTED: Homo sapiens uncharacterized LOC102723430 (LOC102723430), ncRNA [XR_425614]	AATGTTCTGCCTACACAAAATTCTAAACTGAGAGGAGTGGCTCAGAAGCTCTACTAACAT	chr3	112880853	112880794	+	FALSE	hs|3q13.2		102723430	XR_425614	uncharacterized LOC102723430	chr3:112880794-112880853		XR_425614
A_33_P3271657	0.00232775	4.61359	3.52301	3.52301	up	-1.34883	-0.955538	-0.590245	1.33863	0.941181	0.276004	HHIPL1	Homo sapiens HHIP-like 1 (HHIPL1), transcript variant 1, mRNA [NM_001127258]	TGAAACTACTGACACTTTTTCACCCAGGGCTATGCCAATAATGTGGCTGTTTACACACCA	chr14	100143011	100142952	+	FALSE	hs|14q32.2	ENST00000330710	84439	NM_001127258	HHIP-like 1	chr14:100142952-100143011	GO:0008150|GO:0003674|GO:0048038|GO:0016901|GO:0016020|GO:0005975|GO:0005576|GO:0005575|GO:0006898|GO:0055114|GO:0005044	NM_001127258		Hs.288522
A_21_P0010236	0.00234806	4.65385	4.74525	-4.74525	down	0.919143	-0.364487	0.981047	-1.96906	-1.33275	-1.90194	LOC101928126	PREDICTED: Homo sapiens uncharacterized LOC101928126 (LOC101928126), ncRNA [XR_254026]	ACATGACATGAATCATTGTGGTTTTACTCCTGGGTAGAATTGTTTTTCTGTATTGCATTG	chr21	35349280	35349221	+	FALSE	hs|21q22.11		101928126	XR_254026	uncharacterized LOC101928126	chr21:35349221-35349280		XR_254026	THC2607172	Hs.436879
A_23_P165007	0.00235681	4.67119	2.86123	2.86123	up	-1.65152	-0.735722	-1.37222	0.267153	0.0121622	0.511128	RASGRP4	Homo sapiens RAS guanyl releasing protein 4 (RASGRP4), transcript variant a, mRNA [NM_170604]	CCTGACAGATGCTTGTCTGATGCCTGAATGTCTCCCTACCCATGCCCACGGCACAGGATA	chr19	38899919	38899860	-	FALSE	hs|19q13.2	ENST00000587287	115727	NM_170604	RAS guanyl releasing protein 4	chr19:38899919-38899860	GO:0005886|GO:0007264|GO:0008283|GO:0005509|GO:0009991|GO:0046579|GO:0007202|GO:0019992|GO:0030742|GO:0005737|GO:0008277|GO:0032320|GO:0016020|GO:0030099|GO:0016049|GO:0007169|GO:0005088	NM_170604	THC2654215	Hs.130434
A_23_P157766	0.00238084	4.71882	4.10913	-4.10913	down	1.20051	0.970021	1.89027	-0.0182047	-1.08762	-0.949872	SPATA6L	Homo sapiens spermatogenesis associated 6-like (SPATA6L), mRNA [NM_001039395]	AATTGAAGCATCCTTAAAGAAATGAACACTTTTTGTTGTCTGTGTTGAGTCACTGATGTC	chr9	4600757	4600698	-	FALSE	hs|9p24.1	ENST00000406861	55064	NM_001039395	spermatogenesis associated 6-like	chr9:4600757-4600698		NM_001039395	THC2682149	Hs.179615
A_33_P3403204	0.00238551	4.72809	2.8647	-2.8647	down	1.09627	0.273074	0.648069	-0.758647	-0.558523	-1.22056	CRB2	crumbs family member 2 [Source:HGNC Symbol;Acc:HGNC:18688] [ENST00000359999]	CCTCATGTCCTTATCTGTGACATGAGGAGGACAGTTTAATTTGATAAATTTCCTGATAAA	chr9	126136362	126136303	+	FALSE	hs|9q33.3	ENST00000359999	286204	AK123000	crumbs family member 2	chr9:126136303-126136362	GO:0001707|GO:0005886|GO:0001756|GO:0005509|GO:0010718|GO:0045199|GO:0014028|GO:0010951|GO:0019828|GO:0030513|GO:0043234|GO:0045121|GO:0016021|GO:0072358|GO:0019899|GO:0070062		THC2484184	Hs.710092
A_24_P504621	0.00240298	4.76271	2.95046	2.95046	up	-0.103955	-0.320159	-0.729736	1.06272	0.790825	1.67543			AAATCTTTTTAAAATGTGAGGACTCTACAACTCTTGGGTTCTAAAGGCCCTCGGAACCGA	chr1	53539284	53539225	-	FALSE	hs|1p32.3					chr1:053539284-053539225
A_21_P0012915	0.0024045	4.76571	4.67959	4.67959	up	-2.2271	-0.873646	-1.39985	0.483748	0.419021	1.27578	XLOC_l2_012135	BROAD Institute lincRNA (XLOC_l2_012135), lincRNA [TCONS_l2_00022997]	AAGCCTCTCGAGCTCCAAAGCTCATCAGAGTACATCGTTACATTTTCGGGACTTTTGCTA	chr5	89556382	89531313	-	FALSE	hs|5q14.3					chr5:89556382-89531313
A_24_P260639	0.00242757	4.81145	2.01211	2.01211	up	0.0612173	-0.119413	-0.166575	0.63355	0.998658	1.16916	HIST1H1D	Homo sapiens histone cluster 1, H1d (HIST1H1D), mRNA [NM_005320]	CAGCCAAGAAGCCCAAGAAGGTGGCTGGCGCCGCTACCCCGAAGAAAAGCATCAAAAAGA	chr6	26234758	26234699	-	FALSE	hs|6p22.2	ENST00000244534	3007	NM_005320	histone cluster 1, H1d	chr6:26234758-26234699	GO:0000790|GO:0005719|GO:0006334|GO:0016584|GO:0000786|GO:0031490	NM_005320	THC2478755	Hs.136857
A_33_P3326817	0.00246327	4.8822	5.66456	-5.66456	down	3.13058	1.53901	1.53611	-0.173099	-0.641552	-0.485536			TTCCCATTGGCTGTGAGGGCCGTTCGTCAAAAGCCGCCCGCTGCTCGACCTCACTTCTCT	chr2	38830315	38830256	+	FALSE	hs|2p22.1					chr2:038830256-038830315
A_23_P167493	0.00246855	4.89267	2.46823	-2.46823	down	1.62972	1.23366	0.747571	-0.127005	-0.105962	-0.0665054	CARTPT	Homo sapiens CART prepropeptide (CARTPT), mRNA [NM_004291]	TTCCTCTGAAGGGAAAGGGCTCTTTTCCTGCTGTTTCAAAAATAAAAGAACACATTAGAT	chr5	71016606	71016547	+	FALSE	hs|5q13.2	ENST00000296777	9607	NM_004291	CART prepropeptide	chr5:71016547-71016606	GO:0005515|GO:0008343|GO:0070253|GO:0001678|GO:0032099|GO:0007267|GO:0007268|GO:0045671|GO:0032812|GO:0045777|GO:0051971|GO:0005615|GO:0045779|GO:0032922|GO:0003674|GO:0007165|GO:0000186|GO:0050796|GO:0007186|GO:0007218|GO:0030141|GO:0070093|GO:0009267	NM_004291	THC2637295	Hs.1707
A_21_P0009669	0.00247827	4.91192	5.1481	5.1481	up	-1.44719	-2.411	-0.6673	0.692576	0.802355	1.07169	lnc-ZNF682-1	LNCipedia lincRNA (lnc-ZNF682-1), lincRNA [lnc-ZNF682-1:1]	GTACTGACACCCTTAAAGGCATATTCTCAAGAGGCAGGTAAAAAACCAATTCCAAAAAAG	chr19	20327937	20327878	-	FALSE	hs|19p12				lnc-ZNF682-1:1	chr19:20327937-20327878
A_33_P3295154	0.0024817	4.91872	3.44291	-3.44291	down	0.423638	1.72017	1.03743	-0.708031	-0.810763	-0.650849		Homo sapiens cDNA FLJ13769 fis, clone PLACE4000222. [AK023831]	GATGAGGACTCAGGGTGCAAGGAGGTCTCACAGCTTGGAAATGGATCAGGACAGCTCTGA	chr12	123576449	123576390	-	FALSE	hs|12q24.31			AK023831		chr12:123576449-123576390			THC2483342
A_21_P0010909	0.00248609	4.92743	2.32971	-2.32971	down	-0.103573	0.103573	0.291148	-1.28092	-0.717741	-1.37063	LINC00959	Homo sapiens long intergenic non-protein coding RNA 959 (LINC00959), long non-coding RNA [NR_034125]	AAACGATGAGTAGAGGCCTTGCTTACGTTTATCCTGCAACTCATGATGAGGCTTACTCTG	chr10	131902433	131902374	-	FALSE	hs|10q26.3	ENST00000456581	387723		long intergenic non-protein coding RNA 959	chr10:131902433-131902374		NR_034125	THC2514554	Hs.127394
A_21_P0014296	0.00249652	4.94809	4.60119	4.60119	up	-0.464046	-0.340591	-0.206321	0.950761	2.1104	2.5339	lnc-RP11-625H11.1.1-3	Homo sapiens cDNA FLJ43528 fis, clone PLACE6015211. [AK125516]	GTGGTCAGATTAGACCTGTGTGACAACATTCCGTGACTCTAGGTCAATTTGGTTAAGCTG	chr15	63124646	63124587	-	FALSE	hs|15q22.2			AK125516	lnc-RP11-625H11.1.1-3:4	chr15:63124646-63124587			THC2518219	Hs.703789
A_24_P247074	0.00252146	4.99753	3.14181	3.14181	up	-0.412222	-0.553645	0.0312228	1.7721	0.768472	1.47956		keratin 8 pseudogene 37 [Source:HGNC Symbol;Acc:HGNC:39871] [ENST00000451609]	GTAGAGCTGGAGTCTCGCCTGGAAGGGCTGACTGAGATCAACTTCCTCAGGCAGCTGTAT	chr10	8556476	8556417	-	FALSE	hs|10p14	ENST00000451609				chr10:8556476-8556417
A_21_P0000122	0.00253446	5.0233	3.46827	3.46827	up	-1.24255	-1.26515	-0.41233	1.30116	0.749125	0.41233	LOC100288814	Homo sapiens uncharacterized LOC100288814 (LOC100288814), mRNA [NM_001195081]	TTTTCTCTGTTTTACAAATGTCCCCCGTACGGCCAAGTGCATCCTGGTATTTCAGAAATG	chrX	9936039	9935980	+	FALSE	hs|Xp22.2	ENST00000445307	100288814	NM_001195081	uncharacterized LOC100288814	chrX:9935980-9936039		NM_001195081		Hs.722001
A_23_P256504	0.00253918	5.03266	7.57825	7.57825	up	0.153913	-0.342678	-0.989403	3.22589	1.41918	2.94235	AMBP	Homo sapiens alpha-1-microglobulin/bikunin precursor (AMBP), mRNA [NM_001633]	ACGGTAACAACTTCGTCACAGAAAAGGAGTGTCTGCAGACCTGCCGAACTGTGGCGGCCT	chr9	116823757	116823373	-	FALSE	hs|9q32	ENST00000265132	259	NM_001633	alpha-1-microglobulin/bikunin precursor	chr9:116823757-116823373	GO:0005515|GO:0005886|GO:0004867|GO:0072562|GO:0005615|GO:0042803|GO:0043231|GO:0018298|GO:0030163|GO:0019862|GO:0046329|GO:0016032|GO:0042167|GO:0007155|GO:0070062|GO:0007565|GO:0009986|GO:0036094|GO:0005576|GO:0006898|GO:0046904|GO:0010951|GO:0050777|GO:0019855|GO:0020037	NM_001633	THC2468559	Hs.436911
A_21_P0012866	0.00261624	5.18538	2.99518	2.99518	up	-1.96123	-0.997573	-1.18975	0.412899	-0.0980186	0.284492	XLOC_l2_011872	BROAD Institute lincRNA (XLOC_l2_011872), lincRNA [TCONS_l2_00022657]	TGTCCTCAAGGCGTGCTCATGTTTGACCCGGGATGTCCCCACCATGTTAGATTGATTGAT	chr5	177360050	177359991	+	FALSE	hs|5q35.3					chr5:177359991-177360050
A_33_P3423718	0.00262451	5.20178	2.20213	-2.20213	down	0.89205	0.99338	0.535443	-0.0512624	-0.621009	-0.323556	ADAMTS7	Homo sapiens ADAM metallopeptidase with thrombospondin type 1 motif, 7 (ADAMTS7), mRNA [NM_014272]	AGAAGTACTTCCTCAATGGTGGCTGGACCATCCAGTAGAACGGGGACTACCAGGTGGCAG	chr15	79064069	79064010	-	FALSE	hs|15q25.1	ENST00000613213	11173	NM_014272	ADAM metallopeptidase with thrombospondin type 1 motif, 7	chr15:79064069-79064010	GO:0071773|GO:0005515|GO:0009986|GO:0005578|GO:0036066|GO:0006493|GO:0051603|GO:0071356|GO:0071347|GO:0005788|GO:0008270|GO:0032331|GO:0004222|GO:0044267|GO:0008237|GO:0043687	NM_014272	NP185928	Hs.16441
A_21_P0005651	0.00265804	5.26824	5.50243	5.50243	up	0.0770755	-1.43137	-0.517219	1.23666	1.90339	2.36864		PREDICTED: Homo sapiens uncharacterized LOC102724880 (LOC102724880), ncRNA [XR_426282]	TTATTCAACGACATATTACTAAGGAACCTCCTTAAGCCGGGATGCTGAACGTGGAAAAAT	chr8	9012584	9012525	+	FALSE	hs|8p23.1	ENST00000521718		XR_426282		chr8:9012525-9012584		XR_426282	THC2673111	Hs.115519
A_24_P49260	0.00265832	5.26879	6.80541	6.80541	up	-1.38585	-1.40496	-0.936887	2.61373	0.535445	1.42317	SPTLC3	Homo sapiens serine palmitoyltransferase, long chain base subunit 3 (SPTLC3), mRNA [NM_018327]	TGGATCACAATGATAGAGTTCTTCATGAATGTTTACAAGTTGTAAGGAATACCGTTAGTG	chr20	13147113	13147054	+	FALSE	hs|20p12.1	ENST00000399002	55304	NM_018327	serine palmitoyltransferase, long chain base subunit 3	chr20:13147054-13147113	GO:0006665|GO:0046520|GO:0004758|GO:0030148|GO:0030170|GO:0005789|GO:0044281|GO:0016021|GO:0017059	NM_018327	THC2472567	Hs.425023
A_23_P148422	0.00267716	5.30614	2.66132	2.66132	up	-0.875066	-0.430079	-0.464937	1.18709	0.337063	0.942191	PCYT1B	Homo sapiens phosphate cytidylyltransferase 1, choline, beta (PCYT1B), transcript variant 1, mRNA [NM_004845]	TTCTGGAAAAACACAAGATTGACTTTGTGGCTCATGATGACATTCCGTATTCCTCTGCTG	chrX	24608156	24605394	-	FALSE	hs|Xp22.11	ENST00000356768	9468	NM_004845	phosphate cytidylyltransferase 1, choline, beta	chrX:24608156-24605394	GO:0005737|GO:0001541|GO:0005789|GO:0004105|GO:0044281|GO:0007283|GO:0006657|GO:0006644|GO:0046474|GO:0006656	NM_004845	THC2619160	Hs.660708
A_23_P251499	0.00268012	5.312	30.9679	30.9679	up	0.273341	-0.943	-0.470711	5.32519	2.44385	5.94869	PCOLCE	Homo sapiens procollagen C-endopeptidase enhancer (PCOLCE), mRNA [NM_002593]	CTCGTCCAGTTCGTCTCAGATCTCAGTGTCACCGCTGATGGCTTCTCAGCCTCCTACAAG	chr7	100204126	100204067	+	FALSE	hs|7q22.1	ENST00000486440	5118	NM_002593	procollagen C-endopeptidase enhancer	chr7:100204067-100204126	GO:0031012|GO:0016504|GO:0005515|GO:0010952|GO:0005518|GO:0006508|GO:0007275|GO:0008201|GO:0005615|GO:0070062	NM_002593	THC2582637	Hs.202097
A_21_P0005356	0.00270238	5.35612	20.5062	20.5062	up	-0.384411	-0.56878	0.222357	5.85229	2.49933	3.99152	MEOX2-AS1	Homo sapiens MEOX2 antisense RNA 1 (head to head) (MEOX2-AS1), long non-coding RNA [NR_110094]	CTCCCAAATAACACTCTAATATCTTGAGACATCTTGTCTAGGGCCAGATTTCATAAATGC	chr7	15736121	15736062	+	FALSE	hs|7p21.2		101927524		MEOX2 antisense RNA 1 (head to head)	chr7:15736062-15736121		NR_110094
A_33_P3383724	0.00271377	5.37869	3.84	3.84	up	-2.05306	-0.977386	-0.786095	0.557918	0.979704	0.469155	TRIM61	Homo sapiens tripartite motif containing 61 (TRIM61), mRNA [NM_001012414]	ACCTAGAGCTTTTATGTCCAAGGTGCAGTTTGTCCACTGATCACCAGCATCACTGTGTTT	chr4	165890823	165890764	-	FALSE	hs|4q32.3	ENST00000616332	391712	NM_001012414	tripartite motif containing 61	chr4:165890823-165890764	GO:0005622|GO:0008270	NM_001012414	THC2479054	Hs.654633
A_23_P360797	0.0027185	5.38806	3.53178	3.53178	up	0.507905	-0.604005	-0.522375	1.35186	1.5658	1.92505	NTF3	Homo sapiens neurotrophin 3 (NTF3), transcript variant 2, mRNA [NM_002527]	CCCAAACCTACGTCCGAGCACTGACTTCAGAGAACAATAAACTCGTGGGCTGGCGGTGGA	chr12	5604098	5604039	+	FALSE	hs|12p13.31	ENST00000331010	4908	NM_002527	neurotrophin 3	chr12:5604039-5604098	GO:0008284|GO:0032856|GO:0050732|GO:0007267|GO:2000251|GO:0050731|GO:0021675|GO:0000187|GO:0043524|GO:0033138|GO:0007411|GO:0045944|GO:0032148|GO:0005166|GO:0030335|GO:0042490|GO:0048406|GO:0042552|GO:0005102|GO:0050804|GO:0005576|GO:0045687|GO:0007274|GO:0042056|GO:0050918|GO:0048484|GO:0007399|GO:0050930|GO:0007165|GO:0008544|GO:0007420|GO:0048812|GO:0007403|GO:0045664|GO:0007422|GO:0016023|GO:…	NM_002527	THC2478595	Hs.99171
A_23_P30200	0.00272496	5.40087	2.40207	-2.40207	down	1.15353	0.723381	0.675279	-0.739967	-0.454867	-0.0458097	PCDHB16	Homo sapiens protocadherin beta 16 (PCDHB16), mRNA [NM_020957]	AAAGTTCTATTTTCCCTGTATTGGTATCTCCTTAAATAAAATAAAATATTCCTATTGTAA	chr5	140565394	140565335	+	FALSE	hs|5q31.3	ENST00000609684	57717	NM_020957	protocadherin beta 16	chr5:140565335-140565394	GO:0016339|GO:0005886|GO:0005509|GO:0007268|GO:0016021|GO:0007416|GO:0007156	NM_020957	THC2472175	Hs.147674
A_23_P5342	0.00272936	5.40959	13.3232	13.3232	up	-1.79818	-1.28788	-0.334877	2.9319	1.18049	3.67428	LRP1B	Homo sapiens low density lipoprotein receptor-related protein 1B (LRP1B), mRNA [NM_018557]	TTATTCACAAGTTTTGGAGGGCTTTTTGTTCCTCTGATAGACATGACTGACTTTTAGCTG	chr2	140989434	140989375	-	FALSE	hs|2q22.1	ENST00000389484	53353	NM_018557	low density lipoprotein receptor-related protein 1B	chr2:140989434-140989375	GO:0043235|GO:0005041|GO:0005509|GO:0016021|GO:0015031|GO:0006898	NM_018557	THC2472385	Hs.656461
A_21_P0006425	0.00275101	5.4525	2.27569	2.27569	up	-0.467964	-0.278523	-0.0741916	0.509522	1.09489	1.13383	lnc-HEPH-2	LNCipedia lincRNA (lnc-HEPH-2), lincRNA [lnc-HEPH-2:1]	AATGTTAAATAAGTTGTAGAAGCCTCATCAAAAGGATTAACTCAGCTGCAGAGACAACGC	chrX	65220913	65220854	+	FALSE	hs|Xq12				lnc-HEPH-2:1	chrX:65220854-65220913
A_23_P155417	0.00281184	5.57307	2.58737	2.58737	up	-0.393158	-0.078675	-0.181741	0.976416	0.804515	1.67995	ABHD14B	Homo sapiens abhydrolase domain containing 14B (ABHD14B), transcript variant 1, mRNA [NM_032750]	AACTGCATAGGTACATCTAACTCTGGACTGGCATGCACATTGTCATGTGCAGCTTTGCAT	chr3	52002959	52002900	-	FALSE	hs|3p21.2	ENST00000361143	84836	NM_032750	abhydrolase domain containing 14B	chr3:52002959-52002900	GO:0005515|GO:0005737|GO:0016787|GO:0045944|GO:0008152|GO:0005730|GO:0005634|GO:0070062|GO:0005829	NM_032750	THC2599446	Hs.420796
A_19_P00326865	0.00282773	5.60456	2.03309	2.03309	up	-0.723875	-0.851435	-0.985184	-0.0279734	0.0279734	0.51053	KHDC1	Homo sapiens KH homology domain containing 1 (KHDC1), transcript variant 3, non-coding RNA [NR_027005]	AATTGGCTCCCTCAGATCCTGGCTAGCCAGTACAAGGCCTCAGCAGTGCACAGATCCCAT	chr6	73984666	73984607	-	FALSE	hs|6q13	ENST00000484801	80759	NR_027005	KH homology domain containing 1	chr6:73984666-73984607	GO:0003723|GO:0016021	NR_027005	THC2502979	Hs.732094
A_23_P5831	0.0028489	5.64652	2.00846	-2.00846	down	0.37798	0.0336406	0.326436	-0.943258	-0.469132	-0.867831	HPCAL1	Homo sapiens hippocalcin-like 1 (HPCAL1), transcript variant 2, mRNA [NM_134421]	CAGGCTTGTCGTGCCGTTTAAGCTTTGCTTGCAAGAGTGGATGCCCCGCAATCGTTCCTG	chr2	10567039	10566980	+	FALSE	hs|2p25.1	ENST00000419810	3241	NM_134421	hippocalcin-like 1	chr2:10566980-10567039	GO:0007165|GO:0005509|GO:0070062	NM_134421	THC2529704	Hs.580427
A_33_P3309741	0.00285556	5.65973	2.76125	-2.76125	down	-0.0285583	0.738644	0.0285578	-1.40454	-0.846545	-1.40623	CCDC108	Homo sapiens coiled-coil domain containing 108 (CCDC108), transcript variant 3, mRNA [NM_001278295]	ATAATTGTGATGGAAAGGGCTTCTGACTCAGCTTCCCTGGGTCGGGAACTCCGAGTGCCG	chr2	219891961	219891902	-	FALSE	hs|2q35	ENST00000463683	255101	NM_001278295	coiled-coil domain containing 108	chr2:219891961-219891902	GO:0016021	NM_001278295	NP1159487	Hs.147762
A_21_P0008852	0.00286922	5.6868	3.59381	3.59381	up	-1.81159	-0.787025	-1.92975	-0.0106544	0.407019	0.611815	lnc-ITGA11-2	LNCipedia lincRNA (lnc-ITGA11-2), lincRNA [lnc-ITGA11-2:1]	GGAATGCAAACTAGGAATATAAATAAACTTTCTTTTTTCTCTGTTGCTCTCCTTCCTTCC	chr15	68776902	68776843	-	FALSE	hs|15q23				lnc-ITGA11-2:1	chr15:68776902-68776843
A_33_P3215317	0.00291303	5.77363	3.9285	3.9285	up	-2.12303	-1.00154	-2.21287	0.584497	0.106842	-0.106842	PRKACB	Homo sapiens protein kinase, cAMP-dependent, catalytic, beta (PRKACB), transcript variant 12, mRNA [NM_001300917]	AAAGACGTTTAGGTGCAATCATTCTGCTGTTTGCTCCTTGCCAGGTTCAACATGGGATTG	chr1	84630104	84630045	+	FALSE	hs|1p31.1	ENST00000370684	5567	NM_001300917	protein kinase, cAMP-dependent, catalytic, beta	chr1:84630045-84630104	GO:0005515|GO:0048471|GO:0005886|GO:0070613|GO:0006094|GO:0007268|GO:0044281|GO:0007202|GO:0005829|GO:0035556|GO:0007173|GO:0071377|GO:0051447|GO:0006006|GO:0019433|GO:0006833|GO:0034199|GO:0031625|GO:0070062|GO:0048011|GO:0005952|GO:0005813|GO:0000287|GO:0005975|GO:0001843|GO:0055085|GO:0005524|GO:0003091|GO:0007165|GO:0006112|GO:0050796|GO:0007596|GO:0008543|GO:0045087|GO:0009405|GO:0005654|GO:…	NM_001300917	THC2519285	Hs.487325
A_23_P28707	0.00292213	5.79166	4.45423	-4.45423	down	2.8857	1.35632	1.57458	-0.222026	-0.361769	-0.0651259	OGFR	Homo sapiens opioid growth factor receptor (OGFR), mRNA [NM_007346]	TGTGTCTTCCCCACCCAGCTCTCCCCTGCGCCCCTGTCTTTGTAAATTGACCCTTCTGGA	chr20	61445272	61445213	+	FALSE	hs|20q13.33	ENST00000370461	11054	NM_007346	opioid growth factor receptor	chr20:61445213-61445272	GO:0005737|GO:0016020|GO:0005634|GO:0038003|GO:0005575|GO:0001558|GO:0004985	NM_007346	NP208924	Hs.67896
A_23_P325690	0.00292388	5.79512	4.46859	4.46859	up	-2.22876	-1.14514	-1.45092	1.27578	0.255268	0.123602	ANKRD35	Homo sapiens ankyrin repeat domain 35 (ANKRD35), transcript variant 1, mRNA [NM_144698]	GACCTGAGAACCTGGACCCTGGAATCAGCATGGATGAGACCAGAGGAGGTATGGATGGAA	chr1	145568488	145568429	+	FALSE	hs|1q21.1	ENST00000355594	148741	NM_144698	ankyrin repeat domain 35	chr1:145568429-145568488		NM_144698	THC2472983	Hs.710624
A_23_P102988	0.00295468	5.85618	2.91676	-2.91676	down	0.472157	1.27713	0.528047	-0.378179	-1.06256	-0.915019	TXNRD2	Homo sapiens thioredoxin reductase 2 (TXNRD2), transcript variant 1, mRNA [NM_006440]	AGACACCAGAAGTCTGAATTTGGAGAAGGCTGGGGTAGATACTAGCCCCGACACTCAGAA	chr22	19870974	19870915	-	FALSE	hs|22q11.21	ENST00000487165	10587	NM_006440	thioredoxin reductase 2	chr22:19870974-19870915	GO:0005515|GO:0050661|GO:0050660|GO:0045340|GO:0005739|GO:0050787|GO:0005759|GO:0000305|GO:0004791|GO:0045454|GO:0000302|GO:0016152|GO:0055114	NM_006440	NP165089	Hs.443430
A_21_P0009484	0.00297889	5.90416	3.21411	-3.21411	down	0.67605	-0.15475	0.15475	-1.97308	-1.01595	-1.38817	lnc-WDR7-6	LNCipedia lincRNA (lnc-WDR7-6), lincRNA [lnc-WDR7-6:1]	CACCATGCCTCTCTTCTTGAATAATTTCCTGAAGTTCTAAGAAACATGAGTAGAATATAC	chr18	53696195	53696136	+	FALSE	hs|18q21.2				lnc-WDR7-6:1	chr18:53696136-53696195
A_21_P0005126	0.00299213	5.93041	2.06916	-2.06916	down	1.34774	0.867055	0.759608	-0.0986581	-0.172745	0.0986576	lnc-LIN28B-3	LNCipedia lincRNA (lnc-LIN28B-3), lincRNA [lnc-LIN28B-3:1]	AGAAGAAAAAGTTAAAGTACTTGACAAAATGAGATATGCTGCCACAATTTTGAACTTTAC	chr6	103987377	103987318	+	FALSE	hs|6q16.3				lnc-LIN28B-3:1	chr6:103987318-103987377
A_33_P3211666	0.00299569	5.93746	2.8317	2.8317	up	0.0143142	-0.0143142	-0.147121	0.851436	1.5696	1.93685	IL18R1	Homo sapiens interleukin 18 receptor 1 (IL18R1), transcript variant 1, mRNA [NM_003855]	GTGTTTTGGAGTTTTGGCCAGTTGAGTTGAATGACACAGGATCTTACTTTTTCCAAATGA	chr2	102984527	102984468	+	FALSE	hs|2q12.1	ENST00000334376	8809	NM_003855	interleukin 18 receptor 1	chr2:102984468-102984527	GO:0005515|GO:0032729|GO:0042346|GO:0005886|GO:0042008|GO:0007165|GO:0006955|GO:0030101|GO:0045063|GO:0004908|GO:0004872|GO:0016021|GO:0035655	NM_003855	THC2476465	Hs.469521
A_33_P3280603	0.00302528	5.9961	2.52376	-2.52376	down	1.44353	0.760344	0.511892	-0.443102	-0.45971	-0.388155	PPP4R1L	Homo sapiens protein phosphatase 4, regulatory subunit 1-like (pseudogene) (PPP4R1L), non-coding RNA [NR_003505]	CTACCCTGGATCAGATTCCTGGGCCTGCCCAGGGAACACTGAGGATGTGTTCAGTCATTT	chr20	56821086	56821027	-	FALSE	hs|20q13.32	ENST00000244070	55370	NR_003505	protein phosphatase 4, regulatory subunit 1-like (pseudogene)	chr20:56821086-56821027	GO:0008150|GO:0003674|GO:0005575	NR_003505	THC2478547	Hs.473179
A_23_P140527	0.00303013	6.00571	15.2429	-15.2429	down	4.88892	1.94594	2.56969	-0.391386	-0.861904	-1.13234	FOXB1	Homo sapiens forkhead box B1 (FOXB1), mRNA [NM_012182]	GCCACGCGGCGGGCCAAACGCTGCCCGCCATCCCCGTGCCCATTAAGCCCACGCCGGCCG	chr15	60297967	60297908	+	FALSE	hs|15q22.2	ENST00000396057	27023	NM_012182	forkhead box B1	chr15:60297908-60297967	GO:0033504|GO:0006357|GO:0006366|GO:0021510|GO:0061379|GO:0000981|GO:0001756|GO:0001655|GO:0005634|GO:0061377|GO:0021855|GO:0061374|GO:0043565|GO:0021767|GO:0021794|GO:0022029|GO:0043524|GO:0007412|GO:0061381|GO:0007595|GO:0008542|GO:0030901|GO:0061030	NM_012182	THC2485704	Hs.734475
A_33_P3286312	0.00303299	6.01138	2.73552	2.73552	up	-0.385838	-0.217541	-0.0399623	1.41409	1.63476	0.663249	TRIM51HP	tripartite motif-containing 51H, pseudogene [Source:HGNC Symbol;Acc:HGNC:43977] [ENST00000530412]	CCCAGAAAGCCCTCTTTTCTTCACACCTCATCAAACAGAACAAATAAGTTATATTTTATG	chr11	55059490	55059431	-	FALSE	hs|11q11	ENST00000530412	440041		tripartite motif-containing 51H, pseudogene	chr11:55059490-55059431
A_21_P0011299	0.00304063	6.02653	3.33652	3.33652	up	0.181992	-0.504173	-0.93594	0.995235	1.26153	1.70015	XLOC_l2_004595	BROAD Institute lincRNA (XLOC_l2_004595), lincRNA [TCONS_l2_00008487]	GGAAACCACAGGGGAGTTTCAGGCCAGTCAGCTTTTCATCTTCAACTTTATAACTTTCAC	chr15	28984317	28984258	+	FALSE	hs|15q13.1					chr15:28984258-28984317			THC2554687
A_23_P202206	0.0030447	6.03459	2.9667	2.9667	up	-0.0568058	-0.315264	-0.639142	0.720661	1.22517	1.74953	GSTO2	Homo sapiens glutathione S-transferase omega 2 (GSTO2), transcript variant 1, mRNA [NM_183239]	ATCAGAACACCACCTTCTTTGGTGGAACCTGTATATCCATGATTGATTACCTCCTCTGGC	chr10	106057405	106057346	+	FALSE	hs|10q25.1	ENST00000498052	119391	NM_183239	glutathione S-transferase omega 2	chr10:106057346-106057405	GO:0006805|GO:0006767|GO:0044281|GO:0004364|GO:0045174|GO:0005829|GO:0019852|GO:0050610|GO:0006766|GO:0016491|GO:0071243|GO:0055114|GO:0070062	NM_183239	THC2471685	Hs.203634
A_33_P3346552	0.00308004	6.10465	2.21039	-2.21039	down	1.29992	0.626772	0.670546	-0.23969	-0.410484	-0.185488	RNA28S5	Homo sapiens RNA, 28S ribosomal 5 (RNA28S5), ribosomal RNA [NR_003287]	GATGCGATGTGATTTCTGCCCAGTGCTCTGAATGTCAAAGTGAAGAAATTCAATGAAGCG	chrUn_gl000220	117087	117028	+	FALSE			100008589	NR_003287	RNA, 28S ribosomal 5	chrUn_gl000220:117028-117087		NR_003287	THC2591565	Hs.211046
A_33_P3452003	0.00308526	6.11499	2.02711	2.02711	up	-0.0308406	-0.346793	-0.448473	0.897548	0.456009	0.878605	LOC143286	Homo sapiens mRNA; cDNA DKFZp586E171 (from clone DKFZp586E171) [AL049428]	GAAAAAGCAGTTTTAATAGCACACACACACACACATTCATAGGACTTTAACAAGATGTAG	chr10	102724881	102724822	-	FALSE	hs|10q24.31		143286	AL049428	uncharacterized LOC143286	chr10:102724881-102724822				Hs.705563
A_23_P14515	0.00309406	6.13242	6.48617	6.48617	up	-0.181604	-1.27168	-1.47989	1.34328	1.14496	2.67069	ACOT4	Homo sapiens acyl-CoA thioesterase 4 (ACOT4), mRNA [NM_152331]	AGAAGTGAGTTGTATGCCCAAACAGTCTCTGAACGGTTACAGGCCCATGGAAAGGAAAAA	chr14	74062139	74062080	+	FALSE	hs|14q24.3	ENST00000326303	122970	NM_152331	acyl-CoA thioesterase 4	chr14:74062080-74062139	GO:0052689|GO:0000038|GO:0004778|GO:0006637|GO:0001676|GO:0046459|GO:0043648|GO:0016290|GO:0043649|GO:0005102|GO:0047617|GO:0032789|GO:0032788|GO:0006104|GO:0019605|GO:0005777	NM_152331	THC2474490	Hs.49433
A_23_P432352	0.00310194	6.14805	26.2625	26.2625	up	-0.124125	-0.0597973	-0.00314617	4.36401	2.88249	6.71123	CT83	Homo sapiens cancer/testis antigen 83 (CT83), mRNA [NM_001017978]	CAGGCAGAAGCGAATATTGGTAAACCTCAGTATGGTGGAAAACAAGCTGGTTGAACTGGA	chrX	115593025	115592966	-	FALSE	hs|Xq23	ENST00000371894	203413	NM_001017978	cancer/testis antigen 83	chrX:115593025-115592966	GO:0005886|GO:0005634|GO:0016021	NM_001017978	THC2637436	Hs.97892
A_21_P0011814	0.00310726	6.15858	2.08175	2.08175	up	-1.3664	-0.737801	-0.850736	0.18934	0.0523913	-0.0232732	LOC102724689	PREDICTED: Homo sapiens uncharacterized LOC102724689 (LOC102724689), ncRNA [XR_427054]	CCTTGATTTGAAGCAGCTTCTGCACGTTGGTTATTATGCCATTTTTCTAAATCTAACATT	chr2	87572264	87572205	-	FALSE	hs|2p11.2		102724689		uncharacterized LOC102724689	chr2:87572264-87572205		XR_427054	THC2670597	Hs.710982
A_23_P52531	0.00311066	6.16533	12.2313	12.2313	up	0.0861101	-2.32245	-0.0861101	2.5193	2.46559	3.53017	FAM24B	Homo sapiens family with sequence similarity 24, member B (FAM24B), transcript variant 1, mRNA [NM_152644]	GCTGATAGTTGTCGTGCTCTGTCTTTACTTCAAAATACACAACGCGCTAAAAGCTGCAAA	chr10	124609990	124608947	-	FALSE	hs|10q26.13	ENST00000368896	196792	NM_152644	family with sequence similarity 24, member B	chr10:124609990-124608947	GO:0005576	NM_152644	THC2627384	Hs.114648
A_33_P3245489	0.00312677	6.19725	6.06641	-6.06641	down	3.26851	1.32213	1.69394	-0.325762	-0.612884	-0.579302	ADAMTSL5	Homo sapiens ADAMTS-like 5 (ADAMTSL5), mRNA [NM_213604]	GAGCCTCAGCCCCCCGCAGCCCCTGCTGTCACCCCTGCACAGACCCCAACGCTGGCCCCA	chr19	1506798	1506739	-	FALSE	hs|19p13.3	ENST00000395467	339366	NM_213604	ADAMTS-like 5	chr19:1506798-1506739	GO:0006508|GO:0005578|GO:0001527|GO:0008270|GO:0005576|GO:0004222|GO:0008201	NM_213604	THC2734163	Hs.371674
A_33_P3214427	0.0031368	6.21714	2.36465	2.36465	up	-0.860013	-0.261336	-0.598325	0.491596	0.467441	1.04618	lnc-KIAA1324L-1	Q7NGQ0_GLOVI (Q7NGQ0) Gll3118 protein, partial (7%) [THC2782479]	TAGCACTGGAGAGGCCATCTCTTCTTGATACAATGATTTTCTCATCTTCAAGTTATATTA	chr7	86413754	86413695	-	FALSE	hs|7q21.12				lnc-KIAA1324L-1:1	chr7:86413754-86413695			THC2782479
A_33_P3235117	0.00313951	6.2225	2.02339	-2.02339	down	1.05659	0.747145	0.670573	0.0530474	-0.467285	-0.161783	LOC100133286	Homo sapiens uncharacterized LOC100133286 (LOC100133286), long non-coding RNA [NR_040084]	GTATAAGAAAGAAATCCTTAGCAATAAAGACGGAACCACGTATGTCCTCCTCCCCTCACC	chr21	37447245	37447186	-	FALSE	hs|21q22.12		100133286	NR_040084	uncharacterized LOC100133286	chr21:37447245-37447186		NR_040084		Hs.728809
A_21_P0003216	0.00323529	6.41235	2.32687	2.32687	up	-0.708035	-1.08971	-1.21559	0.477404	-0.180299	0.344742	LOC101927440	PREDICTED: Homo sapiens uncharacterized LOC101927440 (LOC101927440), ncRNA [XR_249342]	TCACTGCAAGCAAAAAGGGGAAGAAACGCTCACAAAAGGGAAGGCAGCAGGAAAAGTAAT	chr3	9291498	9291439	+	FALSE	hs|3p25.3		101927440	XR_249342	uncharacterized LOC101927440	chr3:9291439-9291498		XR_249342
A_33_P3474175	0.00325962	6.46057	4.19312	-4.19312	down	2.16904	0.70512	0.931072	-0.579046	-1.05598	-0.76381	SFTA1P	AGENCOURT_10018270 NIH_MGC_142 Homo sapiens cDNA clone IMAGE:6495000 5', mRNA sequence [BU601128]	TTCACTACCCCGCCGCCCACAGACCATAGATGCATACGCGTAAACTGTGTGTAGGCTCTC	chr10	10835938	10835879	-	FALSE	hs|10p14		207107	BU601128	surfactant associated 1, pseudogene	chr10:10835938-10835879				Hs.31562
A_33_P3802116	0.00326236	6.466	6.95941	6.95941	up	-0.291741	-0.1913	-0.0767522	3.69762	2.70642	1.43306		PREDICTED: Homo sapiens uncharacterized LOC101929604 (LOC101929604), ncRNA [XR_247160]	GATTCACAGAACAAATGCATGCAAACCTTGCTATCAATAAATTACACATGCACTTACGTA	chr8	37455070	37455011	-	FALSE	hs|8p11.23	ENST00000519691		XR_247160		chr8:37455070-37455011		XR_247160	THC2668323	Hs.170296
A_24_P389285	0.00326466	6.47056	3.21609	-3.21609	down	0.694632	0.138749	0.420261	-1.00218	-0.85364	-1.94646	SND1-IT1	Homo sapiens SND1 intronic transcript 1 (non-protein coding) (SND1-IT1), long non-coding RNA [NR_027330]	ACCATATATACCATTACATTTTGTTTCTCCCATCTCTCAGGTAGACTTACACTTTCGGCC	chr7	127637875	127637816	+	FALSE	hs|7q32.1	ENST00000467238	27099	NR_027330	SND1 intronic transcript 1 (non-protein coding)	chr7:127637816-127637875		NR_027330	THC2476687	Hs.657377
A_33_P3336567	0.0032712	6.48352	2.26602	2.26602	up	-0.391463	-0.189628	-0.955069	0.679204	0.79875	0.526368			GCAGGACACGGTTTTCCACTGTTTTACCAGTCCCTCAGCTTCGCCAGACATCCCTGGATC	chr7	157812634	157812575	+	FALSE	hs|7q36.3					chr7:157812575-157812634
A_23_P379034	0.0032866	6.51404	2.71828	2.71828	up	0.0845985	-0.882503	-0.749818	0.845793	0.83565	1.09891	BAIAP2L2	Homo sapiens BAI1-associated protein 2-like 2 (BAIAP2L2), mRNA [NM_025045]	ACACATGCCCTCTCTGTACATCTTTTGTAAATGATGAGAAATAAAGGAAGTGGACGCAAA	chr22	38480966	38480907	-	FALSE	hs|22q13.1	ENST00000381669	80115	NM_025045	BAI1-associated protein 2-like 2	chr22:38480966-38480907	GO:0012506|GO:0007009|GO:0005543|GO:0005886|GO:0071439|GO:0044291|GO:0061024|GO:0030659	NM_025045	THC2618191	Hs.474822
A_24_P161036	0.00329692	6.5345	2.76892	2.76892	up	-0.200981	-0.391111	-0.826667	0.862503	0.621927	1.50477	ACOT1	Homo sapiens acyl-CoA thioesterase 1 (ACOT1), mRNA [NM_001037161]	CTGTTGCTAATCTCTCCTGGAAACATCTGCCACATTTAGTGTGTGTATGTGTATTCATTC	chr14	74010443	74010384	+	FALSE	hs|14q24.3	ENST00000311148	641371	NM_001037161	acyl-CoA thioesterase 1	chr14:74010384-74010443	GO:0052689|GO:0047617|GO:0006637|GO:0000038|GO:0001676|GO:0016290|GO:0005829	NM_001037161	THC2480731	Hs.568046
A_33_P3371144	0.00330328	6.5471	13.5517	-13.5517	down	4.65612	1.93499	2.04677	-0.643158	-0.968461	-1.0317			AGCGAGTCCGTGATCCCGGCCGCCCCCAGTAGTGAGCCCGTGCGCAGAAGCGCCGGCTGA	chr17	79454868	79454809	-	FALSE	hs|17q25.3					chr17:079454868-079454809
A_21_P0010384	0.00331141	6.56322	3.81016	3.81016	up	-2.4667	-1.95715	-0.989853	0.102576	-0.0177095	0.290979	lnc-SMC1B-1	LNCipedia lincRNA (lnc-SMC1B-1), lincRNA [lnc-SMC1B-1:1]	TTAATCACCTCGTTCCTCTTCCTGCCTGGAGAACGGCAGGGACTGTGTTGTGCTGCTGGT	chr22	45831808	45831749	-	FALSE	hs|22q13.31				lnc-SMC1B-1:1	chr22:45831808-45831749
A_23_P45786	0.0033537	6.64703	9.21467	9.21467	up	-0.114734	-2.00941	-0.419677	1.99823	1.75068	3.31907	COL9A2	Homo sapiens collagen, type IX, alpha 2 (COL9A2), mRNA [NM_001852]	GACTGAGGTCTATGCCAGTTCCTGATCCCATCTCACTCTCTGGACCTACCAGGTGACTGC	chr1	40766439	40766380	-	FALSE	hs|1p34.2	ENST00000482722	1298	NM_001852	collagen, type IX, alpha 2	chr1:40766439-40766380	GO:0001501|GO:0030020|GO:0022617|GO:0030198|GO:0007411|GO:0030574|GO:0005578|GO:0005788|GO:0005594|GO:0005576	NM_001852	THC2725745	Hs.418012
A_21_P0014413	0.00335609	6.65178	2.23827	2.23827	up	-0.554386	-0.756035	-0.131709	0.972817	0.615222	0.45699			TTCCAAACTTCATCATTCAGGAAAGCTAACGTTGCTCCCTTGAGGAAAAGGCAGTGGCTA	chr21	34968128	34968069	+	FALSE	hs|21q22.11					chr21:034968069-034968128
A_33_P3323029	0.00337182	6.68295	2.55658	-2.55658	down	1.89095	0.987559	1.06234	-0.0312533	-0.121805	0.0312533	LOC400965	Homo sapiens cDNA FLJ40699 fis, clone THYMU2025572. [AK098018]	GCCAACAGAAACTGCATGCAGCGGCAACATGAGCAAAGATAAGTGTTGGGACCCGTTCTT	chr2	87052861	87052802	+	FALSE	hs|2p11.2		400965	AK098018	uncharacterized LOC400965	chr2:87052802-87052861			THC2485275	Hs.534784
A_24_P940086	0.00339127	6.7215	2.28736	2.28736	up	-0.5156	-0.50634	-0.00399899	1.01502	0.487543	1.05254	NXPH3	Homo sapiens neurexophilin 3 (NXPH3), mRNA [NM_007225]	GGGTGACCAGGTGCTGGGATCATCGAGTGAGTATGTGCAGGAGGGATTGTAGAGACACAA	chr17	47660552	47660493	+	FALSE	hs|17q21.33	ENST00000570453	11248	NM_007225	neurexophilin 3	chr17:47660493-47660552	GO:0003674|GO:0007218|GO:0005102|GO:0005576	NM_007225	THC2667466	Hs.55069
A_32_P161033	0.00339175	6.72244	4.39962	4.39962	up	-0.115144	-0.397241	0.115144	2.44812	2.51165	1.05512	lnc-RP3-377D14.1.1-3	Homo sapiens, clone IMAGE:6155889, mRNA. [BC043411]	AGATACTACTTTTTCAAAAAGTCACCCAGGAATTGTTAGTGTTGAACGACTCGATACTCG	chr1	143403702	143403643	+	FALSE	hs|1q21.1				lnc-RP3-377D14.1.1-3:19	chr1:143403643-143403702			THC2493596	Hs.446446
A_33_P3701139	0.00339592	6.73072	6.3969	-6.3969	down	3.53101	1.70615	1.6254	-0.152185	-0.553479	-0.463899			GTCGAGACACCGACGGCGGGGCGCGTGCAGAACACGCAGAGCCGACCGCCCCTGAGCGAC					FALSE
A_21_P0001298	0.00342103	6.78048	2.22148	2.22148	up	-0.271016	-0.173477	-0.0317216	0.632646	1.41178	0.933928	lnc-DMRTB1-1	LNCipedia lincRNA (lnc-DMRTB1-1), lincRNA [lnc-DMRTB1-1:1]	TAAACCAACATGTACAAACACGAGTAAACGCAGGAATAGGCGAGTACGTAGATCAGGAGG	chr1	53905591	53905532	+	FALSE	hs|1p32.3				lnc-DMRTB1-1:1	chr1:53905532-53905591
A_21_P0002388	0.00342503	6.78841	2.09965	-2.09965	down	1.04604	0.656604	1.37641	-0.0340114	-0.131398	0.0340114			TAATTGATTTGAACAATTCAAGTCCACCAGGCAAATCAGCCCAGGACAGCTTACCACGCT	chr2	5951883	5951824	-	FALSE	hs|2p25.2	ENST00000450397				chr2:5951883-5951824			THC2764067	Hs.97467
A_21_P0000600	0.00345158	6.84102	2.29435	-2.29435	down	0.332297	1.17967	0.874379	-0.400192	-0.475418	-0.332297	IFT27	Homo sapiens intraflagellar transport 27 (IFT27), transcript variant 4, non-coding RNA [NR_033531]	GCTACTTGTTCTGGTTCTGGAGAAGAAAGAAAACAACATTTGACATTGATCTGTATTTTG	chr22	37168589	37168530	-	FALSE	hs|22q12.3	ENST00000476548	11020	NR_033531	intraflagellar transport 27	chr22:37168589-37168530	GO:0005515|GO:0005813|GO:0006996|GO:0031514|GO:0097225|GO:0003924|GO:0097228|GO:0072372|GO:0005525|GO:0006886|GO:0007224|GO:0012505|GO:0006184|GO:0005929|GO:0042073|GO:0030992|GO:0032482|GO:0019003	NR_033531	THC2723920	Hs.415172
A_21_P0002117	0.00345811	6.85398	3.93267	3.93267	up	-1.55117	-1.11554	-1.28175	1.4002	-0.124776	0.70264			TGGTTCACTTCTCATCTCTGCCTCTTTCTTCCCAAATGTCCTGCACTAGAATGGTATGCT	chr2	154028601	154028542	-	FALSE	hs|2q23.3	ENST00000413043				chr2:154028601-154028542
A_33_P3407339	0.00346768	6.87294	11.6146	-11.6146	down	4.25483	1.44436	2.3436	-1.08949	-0.466818	-1.01452	CEP85L	Homo sapiens centrosomal protein 85kDa-like (CEP85L), transcript variant 2, mRNA [NM_206921]	GTCTGCAGAAATCCAAGGATTTTCTTTGAGGATAGAAATGCTCTTGTATATCTTTCTAAC	chr6	118812693	118812634	-	FALSE	hs|6q22.31	ENST00000392500	387119	NM_206921	centrosomal protein 85kDa-like	chr6:118812693-118812634	GO:0005813|GO:0005737	NM_206921	THC2478049	Hs.656959
A_21_P0014020	0.00348594	6.90913	2.87704	2.87704	up	-0.335519	-0.979962	-1.29179	0.287055	0.737627	0.941793	lnc-GGT5-1	Homo sapiens cDNA FLJ45973 fis, clone PLACE7018349. [AK128808]	ATCAACAAGGCAAAGTACTCACGTTGAAGAAATTGGTCTTGTTCCTCTCGCAGAAGAGCC	chr22	24530404	24530345	-	FALSE	hs|22q11.23			AK128808	lnc-GGT5-1:1	chr22:24530404-24530345			THC2618814	Hs.640062
A_24_P941322	0.00349249	6.92211	2.10929	-2.10929	down	-0.0153544	0.382688	0.400012	-0.647585	-0.656196	-1.15914	QKI	Homo sapiens QKI, KH domain containing, RNA binding (QKI), transcript variant 1, mRNA [NM_006775]	TTACAAGTTTATAATGTATTTTTCTATCTTGTTTTATATGTATGTTATATAACATTCAAA	chr6	163994565	163994506	+	FALSE	hs|6q26	ENST00000361758	9444	NM_006775	QKI, KH domain containing, RNA binding	chr6:163994506-163994565	GO:0005515|GO:0006397|GO:0008380|GO:0017124|GO:0042552|GO:0007286|GO:0005634|GO:0003729|GO:0006417|GO:0010628|GO:0042692|GO:0061158|GO:0005737|GO:0042759|GO:0051028|GO:0001570	NM_006775	THC2744972	Hs.510324
A_19_P00318894	0.0035071	6.95107	2.03081	2.03081	up	-0.716177	-0.235602	-0.764851	0.235602	0.530469	0.583457	KLF13	Kruppel-like factor 13 [Source:HGNC Symbol;Acc:HGNC:13672] [ENST00000558225]	ACCAGAGAGGAAGCAAAGACAGAGCTTTCCCAGCCAGGCATCGCTGCTTTGGCCTTGAAG	chr15	31685894	31685835	+	FALSE	hs|15q13.3	ENST00000558225	51621		Kruppel-like factor 13	chr15:31685835-31685894	GO:0005515|GO:0008285|GO:0045647|GO:0006366|GO:0045944|GO:0005634|GO:0003677|GO:0046872		THC2715356	Hs.585100
A_23_P89621	0.00352535	6.98725	2.40287	-2.40287	down	-0.056829	0.0906553	0.557105	-1.30464	-0.67276	-1.22595	CBX4	Homo sapiens chromobox homolog 4 (CBX4), mRNA [NM_003655]	CTTCTTTGGGAATATAATTATCACCGACGTCACCGCGAACTGCCTCACCGTTACTTTCAA	chr17	77807836	77807777	-	FALSE	hs|17q25.3	ENST00000269397	8535	NM_003655	chromobox homolog 4	chr17:77807836-77807777	GO:0051219|GO:0035102|GO:0031519|GO:0005515|GO:0043066|GO:0032183|GO:0003727|GO:0044212|GO:0003714|GO:0016874|GO:0016925|GO:0005634|GO:0035064|GO:0000122|GO:0006351|GO:0016607|GO:0003682|GO:0005654|GO:0019899|GO:0045892|GO:0016568	NM_003655	THC2479996	Hs.405046
A_21_P0003064	0.00352577	6.98807	4.72043	4.72043	up	-0.286033	-0.192554	-0.072927	2.24695	1.06566	2.85262	lnc-NAALADL2-1	LNCipedia lincRNA (lnc-NAALADL2-1), lincRNA [lnc-NAALADL2-1:2]	CCGTTTTCCAATGATAGATGCAGTCCAATCTTCCAGTTTATAACATTTTCTGAGTAACTT	chr3	176283162	176283103	+	FALSE	hs|3q26.32				lnc-NAALADL2-1:2	chr3:176283103-176283162
A_21_P0002532	0.00357098	7.07769	2.27272	2.27272	up	-0.738459	-0.993544	-1.11671	0.110192	0.66907	-0.0747194	lnc-AC073043.2.1-1	Q4RK49_TETNG (Q4RK49) Chromosome 2 SCAF15032, whole genome shotgun sequence, partial (57%) [THC2643973]	TGCTTCAGGGCGTTGTGACAGTTGTGTTGGAAGAAAATTGGAATTTCAGCCTTGCAGTGA	chr2	200677445	200677386	-	FALSE	hs|2q33.1				lnc-AC073043.2.1-1:4	chr2:200677445-200677386			THC2643973
A_21_P0005832	0.0035724	7.0805	3.07257	3.07257	up	-1.02534	-0.862089	-0.693996	1.32663	0.848638	0.101653	lnc-ATP6V1H-2	LNCipedia lincRNA (lnc-ATP6V1H-2), lincRNA [lnc-ATP6V1H-2:1]	GAGCACGGATATTGTTCACAATATACCCCAAACCAAATCGTCATTAAAAACAAAAGCCAT	chr8	54406469	54406410	-	FALSE	hs|8q11.23				lnc-ATP6V1H-2:1	chr8:54406469-54406410
A_21_P0006949	0.00359045	7.11628	2.7586	2.7586	up	-0.960718	-0.298949	-0.724795	1.19493	0.913461	0.298949	lnc-PITRM1-3	DA192917 BRAMY3 Homo sapiens cDNA clone BRAMY3016564 5', mRNA sequence [DA192917]	CTGTAAAGGAGTCTAGAGCCCTAAGTTGCTTCTCTCAAAGGTCCTGCTGATTTCCTGATT	chr10	3085903	3085844	-	FALSE	hs|10p15.2				lnc-PITRM1-3:1	chr10:3085903-3085844				Hs.739158
A_33_P3237574	0.00359686	7.12899	3.18537	-3.18537	down	1.99469	0.7632	1.14593	-0.140892	-0.551971	-0.417702	HLA-A	Homo sapiens major histocompatibility complex, class I, A (HLA-A), transcript variant 2 (A*01:01:01:01 allele), mRNA [NM_001242758]	GCGCCCCGAACCCTCCTCCTGCTACTCTCGGGGGCCCTGGCCCTGACCCAGACCTGGGCG	chr6	29910402	29910343	+	FALSE	hs|6p22.1	ENST00000376802	3105	NM_001242758	major histocompatibility complex, class I, A	chr6:29910343-29910402	GO:0005515|GO:0002474|GO:0005886|GO:0005783|GO:0019221|GO:0042608|GO:0006955|GO:0060337|GO:0042605|GO:0030670|GO:0071556|GO:0016032|GO:0070062|GO:0060333|GO:0042270|GO:0032729|GO:0012507|GO:0030881|GO:0002480|GO:0005794|GO:0002486|GO:0009986|GO:2000568|GO:0042612|GO:0005797|GO:0042590|GO:0005102|GO:0070971|GO:0050690|GO:0000139|GO:0016020|GO:0005887|GO:0001916|GO:0031901|GO:0050776|GO:0002479|GO:…	NM_001242758	NP1275975	Hs.181244
A_33_P3219939	0.00364659	7.22753	2.94524	-2.94524	down	-0.107489	0.1562	0.10749	-1.89616	-0.81779	-1.80501	CUBN	Homo sapiens cubilin (intrinsic factor-cobalamin receptor) (CUBN), mRNA [NM_001081]	AGCATAAATTTCCTGTGAATGTTCAATTACACATAATAAACATTATTGAATTGTACACAA	chr10	16866024	16865965	-	FALSE	hs|10p13	ENST00000377833	8029	NM_001081	cubilin (intrinsic factor-cobalamin receptor)	chr10:16866024-16865965	GO:0005515|GO:0005215|GO:0015889|GO:0005886|GO:0005783|GO:0006767|GO:0030139|GO:0044281|GO:0031526|GO:0005765|GO:0042803|GO:0005829|GO:0042953|GO:0016324|GO:0001894|GO:0004872|GO:0008202|GO:0070062|GO:0043202|GO:0008203|GO:0005794|GO:0009235|GO:0031419|GO:0042359|GO:0005509|GO:0031232|GO:0006898|GO:0005905|GO:0016020|GO:0006766|GO:0042157|GO:0010008	NM_001081	THC2531653	Hs.166206
A_23_P150428	0.00365182	7.2379	2.67698	2.67698	up	-1.19913	-1.00562	-1.32218	0.311289	-0.311289	0.734883	OR6M1	Homo sapiens olfactory receptor, family 6, subfamily M, member 1 (OR6M1), mRNA [NM_001005325]	GTGACATTGCCCCTCTTCTTCAGGTGGCCTGTATAAATACTCACCTCATTGAGAAGATAA	chr11	123676531	123676472	-	FALSE	hs|11q24.1	ENST00000309154	390261	NM_001005325	olfactory receptor, family 6, subfamily M, member 1	chr11:123676531-123676472	GO:0050911|GO:0004984|GO:0007186|GO:0005886|GO:0004930|GO:0016021	NM_001005325	THC2612208	Hs.557924
A_33_P3374215	0.00367054	7.27502	2.91524	2.91524	up	-1.65227	-1.50252	-0.588311	0.338709	0.0819447	0.467088			ATGCAAGTAAGAGCAAAACCTATCTCTGACTTGGTGTTCCTCTCCCACTTGTATCCTGAG	chr1	144917504	144917445	-	FALSE	hs|1q21.1					chr1:144917504-144917445
A_23_P115091	0.00370336	7.34007	4.15054	4.15054	up	-0.218781	-1.11531	-1.0691	1.36378	0.528896	1.86404	RAB25	Homo sapiens RAB25, member RAS oncogene family (RAB25), mRNA [NM_020387]	GATGGCTGAAGGAGCTCTATGACCATGCTGAAGCCACGATCGTCGTCATGCTCGTGGGTA	chr1	156038194	156038135	+	FALSE	hs|1q22	ENST00000497968	57111	NM_020387	RAB25, member RAS oncogene family	chr1:156038135-156038194	GO:0003382|GO:0005515|GO:0008284|GO:0031268|GO:0003924|GO:0031410|GO:0005525|GO:0006887|GO:0006886|GO:0032402|GO:0031143|GO:0006184|GO:0031489|GO:0016023|GO:0060627|GO:0032482|GO:0055037|GO:0010634|GO:0019003|GO:0031260|GO:0070062	NM_020387	THC2668047	Hs.632469
A_32_P80245	0.00371303	7.35922	9.8219	9.8219	up	-0.189037	0.189037	-0.190378	2.9583	2.01567	4.72366	ZFP57	Homo sapiens ZFP57 zinc finger protein (ZFP57), mRNA [NM_001109809]	CCTCTGTCAGGATGCCAGATCCAACTCTCATCCAGTGAAGCCCTCAAGACTCAATGTCTT	chr6	29640796	29640737	-	FALSE	hs|6p22.1	ENST00000376881	346171	NM_001109809	ZFP57 zinc finger protein	chr6:29640796-29640737	GO:0005720|GO:0007422|GO:0006349|GO:0000122|GO:0003677|GO:0046872|GO:0043045|GO:0006351	NM_001109809	THC2602348	Hs.156326
A_24_P144439	0.00371856	7.37019	2.13118	-2.13118	down	0.659247	-0.000852585	0.385319	-0.978513	-0.663102	-0.589631	EFHB	Homo sapiens EF-hand domain family, member B (EFHB), mRNA [NM_144715]	CAAAGAACCGAAAGTATAACCCATCAAGTTTCCATAGGTGTAGTGTGTATGGAGTACCAA	chr3	19947235	19947176	-	FALSE	hs|3p24.3	ENST00000498089	151651	NM_144715	EF-hand domain family, member B	chr3:19947235-19947176	GO:0005509	NM_144715	THC2489303	Hs.733920
A_19_P00322984	0.00372974	7.39234	3.49561	-3.49561	down	1.3776	0.0550208	0.188981	-1.23519	-1.3488	-1.21104	lnc-GARS-2	LNCipedia lincRNA (lnc-GARS-2), lincRNA [lnc-GARS-2:1]	GTGGATAGAACACAGGGTTACTGATGATTACACTTGGCTATTGCTGTCATTTGGTTCTTT	chr7	30590313	30590254	+	FALSE	hs|7p14.3				lnc-GARS-2:1	chr7:30590254-30590313			THC2573057
A_33_P3304691	0.00377077	7.47366	2.90061	2.90061	up	-1.25127	-0.288192	-1.17858	0.881193	0.695507	0.314316	KRTAP5-1	Homo sapiens keratin associated protein 5-1 (KRTAP5-1), mRNA [NM_001005922]	ATTTCTGGCTTTGCAGGACTCTTACCATGGCCAGGCATTCCTGCCCAGCCTTTACCTCCT	chr11	1605643	1605584	-	FALSE	hs|11p15.5	ENST00000382171	387264	NM_001005922	keratin associated protein 5-1	chr11:1605643-1605584	GO:0045095	NM_001005922	NP1461723	Hs.632147
A_33_P3417222	0.00386664	7.66369	3.24975	-3.24975	down	2.30917	1.03211	1.27118	-0.0341406	-0.274673	-0.179702	CD72	CD72 molecule [Source:HGNC Symbol;Acc:HGNC:1696] [ENST00000378430]	CACCGCCCCCCTGCGGATGGTCCCAATTCACCTACCTGCCCCCCTTCCCCTCTCTCCGTC	chr9	35616995	35616936	-	FALSE	hs|9p13.3	ENST00000378430	971	AK309268	CD72 molecule	chr9:35616995-35616936	GO:0005515|GO:0007165|GO:0005886|GO:0007411|GO:0005887|GO:0005102|GO:0030246|GO:0007155|GO:0004888		THC2629213	Hs.116481
A_32_P181527	0.00389883	7.72748	6.83995	6.83995	up	-2.05089	-0.492175	-2.44216	1.2477	0.492175	1.59686	AARD	Homo sapiens alanine and arginine rich domain containing protein (AARD), mRNA [NM_001025357]	TTCCTTGTTCCTGGGGTCAAGCTGTATAAGACTCCAGGCCTTGCTCTTGTTTATGTACAT	chr8	117956021	117955962	+	FALSE	hs|8q24.11	ENST00000378279	441376	NM_001025357	alanine and arginine rich domain containing protein	chr8:117955962-117956021	GO:0030324	NM_001025357	THC2533349	Hs.437551
A_33_P3282051	0.00390046	7.7307	3.10561	-3.10561	down	1.33418	0.310857	0.449871	-1.18923	-0.526481	-1.094		P88418_9HIV1 (P88418) Nef protein, partial (8%) [THC2541354]	TGAATGAATGAATACAATTGCCTGGGAGTCCGGGGAGCGTGAAGAGACCCGGGACCTCAG	chr9	66457909	66457850	+	FALSE	hs|9q13					chr9:066457850-066457909			THC2541354
A_21_P0011840	0.00392647	7.78226	3.54127	3.54127	up	-1.19598	-1.09869	-0.943972	0.888856	-0.0554085	1.40071	LOC100507334	Homo sapiens two pore channel 3 pseudogene (LOC100507334), non-coding RNA [NR_037626]	GCATACTTCTTTATTTGTGTAGACCTCGCTCTTGCCCTGTTTGAAGAGTCTGAGTTGCTT	chr2	111020327	111020268	+	FALSE	hs|2q13	ENST00000562665	100507334	NR_037626	two pore channel 3 pseudogene	chr2:111020268-111020327		NR_037626	THC2675602	Hs.721040
A_33_P3390207	0.00394716	7.82328	5.1643	-5.1643	down	-0.464756	0.827655	1.45947	-1.89982	-1.55301	-1.83051	TMEM155	Homo sapiens transmembrane protein 155 (TMEM155), mRNA [NM_152399]	ATAGCACGGTATACTTTATTCTCTTTCTTGTGTTGTAGAACCAGCTGGGAGAGGTGTGGG	chr4	122680578	122680519	-	FALSE	hs|4q27	ENST00000394394	132332	NM_152399	transmembrane protein 155	chr4:122680578-122680519	GO:0005576	NM_152399	THC2475748	Hs.27524
A_33_P3273143	0.00398941	7.90701	2.76616	-2.76616	down	0.779111	1.71199	0.648205	-0.406405	-0.507193	-0.350749		solute carrier family 35, member E4 [Source:HGNC Symbol;Acc:HGNC:17058] [ENST00000406566]	CAAAATGGAACTGATGATCCCTATGGAGAGGGTTCGAATGAGGAGCGCTGGGCAGGGCCA	chr22	31045225	31045166	+	FALSE	hs|22q12.2	ENST00000406566		BC093099		chr22:31045166-31045225			NP1466908	Hs.660384
A_23_P125435	0.00401028	7.94837	8.2736	8.2736	up	0.0239897	-0.0239897	-1.97057	1.72689	2.44216	3.00593	GABRB1	Homo sapiens gamma-aminobutyric acid (GABA) A receptor, beta 1 (GABRB1), mRNA [NM_000812]	TCCCCAACAGCGATACTGCTGTTTCTCGAGGTAAGAGATTCAGCCATCCAATTGGTTTTA	chr4	47428157	47428098	+	FALSE	hs|4p12	ENST00000295454	2560	NM_000812	gamma-aminobutyric acid (GABA) A receptor, beta 1	chr4:47428098-47428157	GO:0005230|GO:0030054|GO:0005886|GO:0004890|GO:0034707|GO:0007268|GO:0055085|GO:0005254|GO:0007165|GO:0034220|GO:0005887|GO:0045211|GO:0006810|GO:0071420|GO:0006811|GO:0015276	NM_000812	NP851208	Hs.27283
A_21_P0012089	0.00401044	7.94869	4.03097	-4.03097	down	1.51737	0.909028	1.22978	-0.857453	0.0202339	-1.53998	FAR2P1	Homo sapiens fatty acyl CoA reductase 2 pseudogene 1 (FAR2P1), long non-coding RNA [NR_026758]	GGCATAAGTCTACTCACTTATATCTGTCTGGAACATAACGCTTGTTTGTTTTTACAACAA	chr2	130783653	130783594	-	FALSE	hs|2q21.1	ENST00000449170	440905	NR_026758	fatty acyl CoA reductase 2 pseudogene 1	chr2:130783653-130783594	GO:0080019|GO:0055114	NR_026758	THC2536310	Hs.469918
A_24_P366845	0.00401687	7.96144	3.99361	3.99361	up	-0.344337	-0.247593	-0.0973802	2.68787	1.51867	1.09724			AAATTAAGCATAACCGGTGGAAACCCAGAGACAACTGCGTTCATAGAAGATTCAAGGGCC	chr9	115125141	115125082	+	FALSE	hs|9q32	ENST00000448036				chr9:115125082-115125141
A_24_P602507	0.00403562	7.99859	2.88308	2.88308	up	-1.18856	-0.565456	-0.0498157	0.752001	0.837042	1.18995	HYKK	Homo sapiens hydroxylysine kinase (HYKK), transcript variant 1, mRNA [NM_001013619]	CCAGAATCGAAACCGAGAGATTGTTGAGCATGTCATTCATCTGTTCAAGGAGGAAGTAAT	chr15	78819879	78819820	+	FALSE	hs|15q25.1	ENST00000408962	123688	NM_001013619	hydroxylysine kinase	chr15:78819820-78819879	GO:0016310|GO:0005737|GO:0047992	NM_001013619	THC2636082	Hs.307962
A_23_P111981	0.00403809	8.00349	3.0717	-3.0717	down	1.49474	0.446222	0.406788	-0.818916	-1.07601	-0.614437	LYNX1	Ly6/neurotoxin 1 [Source:HGNC Symbol;Acc:HGNC:29604] [ENST00000614491]	TCAGCTGGTCGTGGGCATAAGTGCCCGCTGAATGGATGGCATCTCTCCCTCCTGTCTTAT	chr8	143852799	143852740	-	FALSE	hs|8q24.3	ENST00000614491	66004	AK126845	Ly6/neurotoxin 1	chr8:143852799-143852740	GO:0005886|GO:0031225|GO:0030425|GO:0070062		THC2464267	Hs.158665
A_33_P3390656	0.00405732	8.04161	84.2952	-84.2952	down	7.48877	4.05331	3.38443	-2.44617	0.55492	-2.37437	ACSL6	Homo sapiens acyl-CoA synthetase long-chain family member 6 (ACSL6), transcript variant 2, mRNA [NM_001009185]	ATGTGTGAGAGGACCAAATGTGTTCAAAGGCTACTTGAAAGATCCAGACAGGACGAAGGA	chr5	131302223	131302164	-	FALSE	hs|5q31.1	ENST00000543479	23305	NM_001009185	acyl-CoA synthetase long-chain family member 6	chr5:131302223-131302164	GO:0001676|GO:0005886|GO:0005741|GO:0005634|GO:0044281|GO:0035338|GO:0042803|GO:0007405|GO:0048666|GO:0019432|GO:0044255|GO:0005778|GO:0006637|GO:0001666|GO:0032869|GO:0010867|GO:0007584|GO:0010747|GO:0008654|GO:0048545|GO:0005524|GO:0004467|GO:0009629|GO:0016020|GO:0010976|GO:0005789|GO:0015908|GO:0016021|GO:0019899	NM_001009185	NP1192912	Hs.14945
A_33_P3334343	0.00408449	8.09547	3.95839	3.95839	up	-2.57131	-1.70102	-0.920218	0.286073	0.324103	0.152017	HERC2	Homo sapiens HECT and RLD domain containing E3 ubiquitin protein ligase 2 (HERC2), mRNA [NM_004667]	AATGCATGCTGGCTGTTGATATCGAAGACAGACTGAGTCCAAATCCGTGGCAAGAAAAGA	chr15	28413617	28413558	-	FALSE	hs|15q13.1	ENST00000570209	8924	NM_004667	HECT and RLD domain containing E3 ubiquitin protein ligase 2	chr15:28413617-28413558	GO:0005515|GO:0032183|GO:0004842|GO:0016567|GO:0005814|GO:0016874|GO:0005743|GO:0005634|GO:0007283|GO:0006886|GO:0006974|GO:0043547|GO:0005085|GO:0005737|GO:0006281|GO:0042787|GO:0016020|GO:0008270|GO:0031625|GO:0020037	NM_004667	THC2703352	Hs.434890
A_32_P16007	0.00409655	8.11936	14.4493	-14.4493	down	0.612142	-0.146003	0.154582	-2.59376	-5.51946	-2.82482	POTEB3	Homo sapiens POTE ankyrin domain family, member B3 (POTEB3), transcript variant 1, mRNA [NM_207355]	CGTACAATGCCAGGAAGATGAATGTGTGTTAATGTTGCTGGAACATGGCGCTGATGGAAA	chr15	21066542	21066483	-	FALSE	hs|15q11.2	ENST00000570157	102724631	NM_207355	POTE ankyrin domain family, member B3	chr15:21066542-21066483		NM_207355	NP1474573	Hs.742365
A_33_P3210379	0.00410463	8.13538	4.35573	-4.35573	down	2.81575	1.3146	1.32673	-0.034379	-0.39816	-0.479125	SCGB3A1	Homo sapiens secretoglobin, family 3A, member 1 (SCGB3A1), mRNA [NM_052863]	CCGCGGGGAGGACCGTCCATCCCCTTCCCCCGGCCCCTCTCAATAAACGTGGTTAAGAGC	chr5	180017165	180017106	-	FALSE	hs|5q35.3	ENST00000512120	92304	NM_052863	secretoglobin, family 3A, member 1	chr5:180017165-180017106	GO:0030308|GO:0042127|GO:0005615|GO:0005125|GO:0070062	NM_052863	THC2608654	Hs.62492
A_21_P0005772	0.00410504	8.13618	3.46978	3.46978	up	-1.06525	-1.45605	-2.17927	0.683964	-0.279518	0.279518	lnc-CHRAC1-1	LNCipedia lincRNA (lnc-CHRAC1-1), lincRNA [lnc-CHRAC1-1:3]	TTAGGGCCTGCCTTTTGTACATTCGGTTATTCAGCCCAGAAATATGTATTCAACCCCAGG	chr8	141475120	141475061	+	FALSE	hs|8q24.3				lnc-CHRAC1-1:3	chr8:141475061-141475120
A_33_P3324675	0.0041089	8.14384	2.27276	2.27276	up	-1.10729	-0.409955	-1.0101	0.241504	0.162254	0.622226			TCCAGTCACTGGTGTCACTGCCATGGGTGTCCCACAGTCCCTCCAGTCACTGGTGTCACG	chr19	298701	298642	-	FALSE	hs|19p13.3					chr19:000298701-000298642
A_23_P395582	0.00412203	8.16986	61.085	61.085	up	-1.67011	-1.58417	-1.48056	5.06636	1.48056	6.51648	ZFP42	ZFP42 zinc finger protein [Source:HGNC Symbol;Acc:HGNC:30949] [ENST00000509524]	TATACTTCATGGTTCATGTCATAGCCCTAGAGAATGAAAAATTTGCAGTAGATAGTCAAT	chr4	188926022	188925963	+	FALSE	hs|4q35.2	ENST00000509524	132625	AY429593	ZFP42 zinc finger protein	chr4:188925963-188926022	GO:2000653|GO:0006355|GO:0003700|GO:0007286|GO:0005634|GO:0001701|GO:0006351|GO:0046872|GO:0043565|GO:0008585|GO:0043234|GO:0005737|GO:0007126|GO:0008584		THC2477034	Hs.335787
A_33_P3333267	0.00413499	8.19554	2.10724	-2.10724	down	0.683835	-0.0849299	0.450819	-0.700633	-0.756479	-0.719234	TMEM235	Homo sapiens transmembrane protein 235 (TMEM235), transcript variant 1, mRNA [NM_001204210]	TTTTCACTGAGCACTTCCGGGAAGAGCAGGCACCCAGATCTCTGTCCTTGTCCTGGCACA	chr17	76236169	76236110	+	FALSE	hs|17q25.3	ENST00000551068	283999	NM_001204210	transmembrane protein 235	chr17:76236110-76236169	GO:0016324|GO:0005783|GO:0005198|GO:0016021|GO:0005923	NM_001204210	THC2630078	Hs.632228
A_21_P0000190	0.00414263	8.21069	2.20856	2.20856	up	-0.398168	-0.904859	-0.147525	0.740879	0.441031	0.796866	AFF3	Homo sapiens AF4/FMR2 family, member 3 (AFF3), transcript variant 1, mRNA [NM_002285]	GGAATTTATAAACGGACTTGGATTAAACATGTCTGCCTTTCTAAGGTTGCAAATGTTACA	chr2	100163795	100163736	-	FALSE	hs|2q11.2	ENST00000317233	3899	NM_002285	AF4/FMR2 family, member 3	chr2:100163795-100163736	GO:0006355|GO:0005737|GO:0003690|GO:0035116|GO:0034612|GO:0005654|GO:0005634|GO:0006351	NM_002285	THC2534424	Hs.444414
A_21_P0013021	0.00414427	8.21395	2.57752	2.57752	up	-0.960379	-0.135561	-0.501471	0.609697	1.23761	0.653241	XLOC_l2_012467	BROAD Institute lincRNA (XLOC_l2_012467), lincRNA [TCONS_l2_00024133]	GGCAAACTCTACTAAAAAGGAGATAGCTTTCTATGTGTAGATTTTGAATGATGTTCCAGA	chr6	28957889	28957830	+	FALSE	hs|6p22.1					chr6:28957830-28957889
A_23_P347541	0.00417458	8.27402	21.0487	21.0487	up	-0.00910854	-1.53134	-0.797752	3.99616	1.69528	5.15733	GRIN3A	Homo sapiens glutamate receptor, ionotropic, N-methyl-D-aspartate 3A (GRIN3A), mRNA [NM_133445]	TTTGCATTGTGTCTTCATTTTAATGTGTTTGCAATCGCTCCGCTCCAGGAAGAACGGAAA	chr9	104331837	104331778	-	FALSE	hs|9q31.1	ENST00000361820	116443	NM_133445	glutamate receptor, ionotropic, N-methyl-D-aspartate 3A	chr9:104331837-104331778	GO:0005515|GO:0043005|GO:0030054|GO:0017146|GO:0005234|GO:0045471|GO:0045202|GO:0030425|GO:0042802|GO:0034220|GO:0004972|GO:0045211|GO:0043025|GO:0042165|GO:0006816|GO:0051721|GO:0005262|GO:0060134|GO:0035249|GO:0014069|GO:0016358|GO:0035235|GO:0016020|GO:0070588|GO:0016594|GO:0016021|GO:0048511	NM_133445	THC2602914	Hs.654783
A_21_P0011728	0.00419669	8.31784	3.3998	3.3998	up	-0.625019	-1.86716	-1.91044	0.335444	0.206596	0.351699	LINC00663	Homo sapiens long intergenic non-protein coding RNA 663 (LINC00663), long non-coding RNA [NR_026956]	TTATGCTTCTTAGAGACAAGGCCTCACTCCATTGCCCCTAGGCCAGGCCTGGTGAGTGAC	chr19	19873348	19869298	-	FALSE	hs|19p13.11	ENST00000590092	284440	NR_026956	long intergenic non-protein coding RNA 663	chr19:19873348-19869298		NR_026956	THC2482560	Hs.665307
A_23_P111517	0.00421264	8.34944	2.12333	-2.12333	down	0.693149	0.107193	0.00262642	-0.639444	-0.902927	-0.913649	WBSCR17	Homo sapiens Williams-Beuren syndrome chromosome region 17 (WBSCR17), mRNA [NM_022479]	AGGGCTGAAGCAAAGGCTGCCAGGACCCTTGAAGATGCTTTTGGCTCACCTCATTTCACC	chr7	71178037	71177978	+	FALSE	hs|7q11.22	ENST00000467723	64409	NM_022479	Williams-Beuren syndrome chromosome region 17	chr7:71177978-71178037	GO:0004653|GO:0000139|GO:0030246|GO:0006486|GO:0016021|GO:0046872	NM_022479	THC2491805	Hs.488591
A_21_P0007042	0.00421473	8.3536	2.25154	-2.25154	down	1.0255	0.741027	0.41655	-0.540977	-0.710413	-0.078259	LOC101927946	PREDICTED: Homo sapiens uncharacterized LOC101927946 (LOC101927946), transcript variant X1, ncRNA [XR_242710]	ACCTGATGAAGAAAACATAGGCCAGAATCTGGGAATCGGGAGCAAAGTAATACAGCTTCG	chr10	4067461	4067402	+	FALSE	hs|10p15.1	ENST00000455525	101927946	XR_242710	uncharacterized LOC101927946	chr10:4067402-4067461		XR_242710	THC2627650	Hs.132844
A_33_P3234794	0.00421692	8.35793	3.93236	3.93236	up	-0.426979	-1.48034	-1.38314	0.848826	0.298419	1.48848	ARHGAP40	Homo sapiens Rho GTPase activating protein 40 (ARHGAP40), mRNA [NM_001164431]	ATGACTCTGAGGAATGTTTCCACCGTGATGGCCCCTAACCTCTTTCTGCACCAAGGGCGG	chr20	37272457	37272398	+	FALSE	hs|20q11.23	ENST00000373345	343578	NM_001164431	Rho GTPase activating protein 40	chr20:37272398-37272457	GO:0043547|GO:0051056|GO:0007264|GO:0005829|GO:0005096	NM_001164431	THC2749375	Hs.451997
A_23_P502413	0.00422723	8.37836	3.09692	3.09692	up	-0.330634	-0.220531	-0.0860148	0.6767	1.94482	1.63379	SERPINB4	Homo sapiens serpin peptidase inhibitor, clade B (ovalbumin), member 4 (SERPINB4), transcript variant 1, mRNA [NM_002974]	TCCTCTTCTATGGCAGATTCTCATCCCCATAGATGCAATTAGTCTGTCACTCCATTTAGA	chr18	61304984	61304925	-	FALSE	hs|18q21.33	ENST00000341074	6318	NM_002974	serpin peptidase inhibitor, clade B (ovalbumin), member 4	chr18:61304984-61304925	GO:0030162|GO:0010951|GO:0005737|GO:0004867|GO:0010466|GO:0019899|GO:0005615|GO:0070062	NM_002974	THC2744503	Hs.123035
A_33_P3281730	0.0042566	8.43657	3.91352	3.91352	up	-0.363408	0.0143862	-0.159963	2.61924	1.00029	1.77689	FKBP9	FK506 binding protein 9, 63 kDa [Source:HGNC Symbol;Acc:HGNC:3725] [ENST00000485309]	AAAGGCAGCAACTGTGAACTCAGTGTGAAATCTTTAATTTCTAGCTGGTGTGATCCCCCC	chr7	33014809	33014750	+	FALSE	hs|7p14.3	ENST00000485309	11328	BC127737	FK506 binding protein 9, 63 kDa	chr7:33014750-33014809	GO:0000413|GO:0061077|GO:0006457|GO:0005783|GO:0005509|GO:0005789|GO:0003755|GO:0005528			Hs.103934
A_24_P228796	0.00431949	8.56123	2.5279	-2.5279	down	0.809664	0.582871	1.1216	-1.02074	-0.333038	-0.145909	GAGE7	Homo sapiens G antigen 7 (GAGE7), mRNA [NM_021123]	GTGGAACCAGCAACACCTGAAGAAGGGGAACCAGCAACTCAACGTCAGGATCCTGCAGCT	chrX	49218400	49218341	+	FALSE	hs|Xp11.23	ENST00000621907	2579	NM_021123	G antigen 7	chrX:49218341-49218400	GO:0008150|GO:0003674|GO:0005575	NM_021123	NP1242435	Hs.460641
A_23_P14035	0.00433991	8.6017	2.56398	-2.56398	down	0.432858	0.122238	0.799065	-1.21893	-0.420531	-1.08154	AKAP3	Homo sapiens A kinase (PRKA) anchor protein 3 (AKAP3), transcript variant 2, mRNA [NM_006422]	TGAGCTCAATGTCCCTATTTTGTATTTTGCTGGTGATGATGAAGGGATCCAGGAGAAGCT	chr12	4735719	4725059	-	FALSE	hs|12p13.32	ENST00000228850	10566	NM_006422	A kinase (PRKA) anchor protein 3	chr12:4735719-4725059	GO:0005515|GO:0001669|GO:0006928|GO:0005634|GO:0010738|GO:0097228|GO:0007338|GO:0005737|GO:0008104|GO:0035686|GO:0007178|GO:0007340|GO:0051018	NM_006422	THC2470467	Hs.98397
A_21_P0005606	0.00434156	8.60498	3.88331	3.88331	up	-0.170196	-1.60869	-1.27233	1.27965	0.579009	0.961985	lnc-SBDS-10	LNCipedia lincRNA (lnc-SBDS-10), lincRNA [lnc-SBDS-10:1]	ACAACAACAAAAAATTATACCCTTTGAACCAGAAATACATTACAGCCCAGTGCTTCCTAC	chr7	68769105	68748128	-	FALSE	hs|7q11.22				lnc-SBDS-10:1	chr7:68769105-68748128
A_32_P113114	0.00437265	8.66659	2.2073	-2.2073	down	0.681012	-0.157733	0.256871	-1.01604	-0.857812	-0.772842	ZNF561	Homo sapiens zinc finger protein 561 (ZNF561), mRNA [NM_152289]	TGGGAAAGCCTTCACTACATCCACAAGTCTTATTCAGCATACAAGAATTCACACAGGAGA	chr19	9721227	9721168	-	FALSE	hs|19p13.2	ENST00000302851	93134	NM_152289	zinc finger protein 561	chr19:9721227-9721168	GO:0006355|GO:0005634|GO:0003677|GO:0046872|GO:0006351	NM_152289	THC2464206	Hs.720081
A_21_P0005054	0.00437462	8.6705	2.1299	2.1299	up	-0.338242	0.0622268	-0.146577	0.714951	1.36211	0.772704	lnc-ZUFSP-1	LNCipedia lincRNA (lnc-ZUFSP-1), lincRNA [lnc-ZUFSP-1:1]	CGTGGCTACAAATGGATAAGGTGCTGGCCAGAATATTAAAATTCATGGCCGAATTAATTT	chr6	116918096	116918037	-	FALSE	hs|6q22.1				lnc-ZUFSP-1:1	chr6:116918096-116918037
A_21_P0007502	0.00445089	8.82167	2.23691	-2.23691	down	1.44888	0.641104	0.885448	0.00941181	-0.338618	-0.17988	LINC00173	Homo sapiens long intergenic non-protein coding RNA 173 (LINC00173), transcript variant 1, long non-coding RNA [NR_027345]	ATAATCAAAAGAATTATAGTAATTGCTTTCACTTTCCCCCGCCCGCTCAGCGGATTCCCT	chr12	116972146	116972087	+	FALSE	hs|12q24.22	ENST00000489452	100287569	NR_027345	long intergenic non-protein coding RNA 173	chr12:116972087-116972146		NR_027345	THC2731238	Hs.441601
A_32_P208403	0.00445622	8.83222	3.616	-3.616	down	0.0312946	-0.0312946	0.435454	-1.8815	-0.892947	-2.35328	GNG2	Homo sapiens guanine nucleotide binding protein (G protein), gamma 2 (GNG2), transcript variant 1, mRNA [NM_053064]	GGAGATTGCCTACCAAGGACAAAACAATAAATTTAAAAATCAAACGATTTCTCCATACGC	chr14	52436210	52436151	+	FALSE	hs|14q22.1	ENST00000335281	54331	NM_053064	guanine nucleotide binding protein (G protein), gamma 2	chr14:52436151-52436210	GO:0031681|GO:0005886|GO:0008283|GO:0005834|GO:0007268|GO:0030168|GO:0044281|GO:0071380|GO:0007191|GO:0006112|GO:0016020|GO:0071377|GO:0007596|GO:0071870|GO:0004871|GO:0070062	NM_053064	THC2601611	Hs.187772
A_21_P0001630	0.0044596	8.83892	2.1576	-2.1576	down	0.729807	1.23897	0.415961	-0.302444	-0.39761	-0.243479	lnc-SUSD4-1	LNCipedia lincRNA (lnc-SUSD4-1), lincRNA [lnc-SUSD4-1:1]	TAAGAGAATTATGATCTGATGTACAGCAGAGGGTCATGGACACCATGTCCTTGAAGCCAC	chr1	223564608	223564549	-	FALSE	hs|1q41				lnc-SUSD4-1:1	chr1:223564608-223564549
A_23_P161659	0.0044833	8.8859	3.69699	3.69699	up	0.0861051	-0.948129	-0.0861051	1.81173	0.906849	1.99234	SYT13	Homo sapiens synaptotagmin XIII (SYT13), transcript variant 1, mRNA [NM_020826]	AGGGTCCATTTCTCTTGGATGTAAAGGAGTCCTGGGTAAAATGTGGCTGTAACCTAAACC	chr11	45262089	45262030	-	FALSE	hs|11p11.2	ENST00000020926	57586	NM_020826	synaptotagmin XIII	chr11:45262089-45262030	GO:0030133|GO:0005887|GO:0016192	NM_020826	THC2553691	Hs.436643
A_21_P0005047	0.00448874	8.89667	2.8895	2.8895	up	-0.0422997	-0.823277	-1.19287	0.829582	1.09101	0.61343	lnc-HACE1-3	LNCipedia lincRNA (lnc-HACE1-3), lincRNA [lnc-HACE1-3:1]	GACTTCTGAAGCTTGTAGTTCTGGCTCCTGAGATACAGAGAGAAAAGTGAGACCAAACAG	chr6	104910862	104910803	-	FALSE	hs|6q16.3				lnc-HACE1-3:1	chr6:104910862-104910803
A_23_P150609	0.00450089	8.92076	9.26557	9.26557	up	-0.288922	0.288923	-2.19992	2.77291	1.84061	2.8222	IGF2	Homo sapiens insulin-like growth factor 2 (IGF2), transcript variant 1, mRNA [NM_000612]	CTCAACTCAGCTCCTTTAACGCTAATATTTCCGGCAAAATCCCATGCTTGGGTTTTGTCT	chr11	2150453	2150394	-	FALSE	hs|11p15.5	ENST00000300632	3481	NM_000612	insulin-like growth factor 2	chr11:2150453-2150394	GO:0005515|GO:0005159|GO:0005158|GO:0050731|GO:0005615|GO:0009887|GO:0031667|GO:0007613|GO:0032355|GO:0070062|GO:2000467|GO:0007565|GO:0030168|GO:0007275|GO:0045840|GO:0038028|GO:0043085|GO:0001649|GO:0001501|GO:0005179|GO:0030546|GO:0043539|GO:0008083|GO:0044267|GO:0051146|GO:0008286|GO:0051897|GO:0008284|GO:0005886|GO:0071902|GO:0045471|GO:2000273|GO:0042104|GO:0045944|GO:0006006|GO:0031093|GO:…	NM_000612	THC2465311	Hs.272259
A_21_P0012925	0.00451809	8.95486	6.09667	6.09667	up	-1.49844	-1.39531	-0.0741363	0.811937	1.59705	2.44719	XLOC_l2_012210	BROAD Institute lincRNA (XLOC_l2_012210), lincRNA [TCONS_l2_00023087]	TCATCCACCAAATATATAGGAATAGAGGGAGACAGAAAGATGCTTTCTGAAGAGAGGAAT	chr5	126383356	126383205	-	FALSE	hs|5q23.2					chr5:126383356-126383205			THC2626473
A_23_P358917	0.00454677	9.0117	4.02028	-4.02028	down	1.93984	0.577246	1.54077	-1.07648	-0.790923	-0.0966301	CYP3A7	Homo sapiens cytochrome P450, family 3, subfamily A, polypeptide 7 (CYP3A7), mRNA [NM_000765]	TTTAAGAAAGCTGTGCCCCAGAACACCAGAGACCTCAAATTACTTTACAAATAGAACCCT	chr7	99303096	99303037	-	FALSE	hs|7q22.1	ENST00000336374	1551	NM_000765	cytochrome P450, family 3, subfamily A, polypeptide 7	chr7:99303096-99303037	GO:0004497|GO:0006805|GO:0070330|GO:0019825|GO:0005506|GO:0005789|GO:0044281|GO:0055114|GO:0020037	NM_000765	NP1161387	Hs.111944
A_33_P3366132	0.00455411	9.02625	2.37369	-2.37369	down	0.477452	0.0194302	0.144365	-1.11582	-0.561894	-1.42243	lnc-COMMD10-2	Q5U635_HUMAN (Q5U635) SEMA6A protein, partial (10%) [THC2690044]	GTCAAGGCAATTCACCATAAGGAAAGAGTGTACAAGACGGTAAGATATCAAATAATTTTC	chr5	115785534	115785475	+	FALSE	hs|5q23.1				lnc-COMMD10-2:1	chr5:115785475-115785534			THC2690044
A_33_P3393679	0.00458984	9.09706	4.00811	-4.00811	down	0.402198	0.774916	1.85848	-0.814999	-0.693172	-1.46499	IGSF9B	Homo sapiens immunoglobulin superfamily, member 9B (IGSF9B), mRNA [NM_001277285]	CAACGGATAAAGAAGCCCAAAAAGTCATCCAAGGGCTCTTCGAAGTCAAAGAAACGATCC	chr11	133781841	133781782	-	FALSE	hs|11q25	ENST00000530957	22997	NM_001277285	immunoglobulin superfamily, member 9B	chr11:133781841-133781782	GO:0097151|GO:0005886|GO:0043025|GO:0060077|GO:0016021|GO:0019900|GO:0007156|GO:0030425	NM_001277285	THC2726125	Hs.440476
A_21_P0014072	0.00465152	9.2193	2.07059	2.07059	up	-0.990858	-0.526384	-0.911455	0.589051	0.130949	0.00142431	LOC100507670	PREDICTED: Homo sapiens uncharacterized LOC100507670 (LOC100507670), ncRNA [XR_108348]	ATTTGGAGCATGGAAGGAATCGGGACCTAAAGGAGTCCCAGGACACCGGAACCAGGACTC	chr1	151254050	151252707	-	FALSE	hs|1q21.3		100507670	XR_108348	uncharacterized LOC100507670	chr1:151254050-151252707		XR_108348	THC2667614	Hs.225083
A_33_P3308626	0.00465843	9.23301	9.49383	-9.49383	down	4.32641	1.77446	1.97605	-0.257494	-0.736033	-0.670528	MON1B	Homo sapiens MON1 secretory trafficking family member B (MON1B), transcript variant 1, mRNA [NM_014940]	CCTGCATGCTCGTCTCCACAGCACCTCCCGACCCCTGCGCCTCATTTACCACGTGGCTGA	chr16	77229557	77229498	+	FALSE	hs|16q23.1	ENST00000566455	22879	NM_014940	MON1 secretory trafficking family member B	chr16:77229498-77229557	GO:0005515|GO:0016192|GO:0012505	NM_014940	THC2466642	Hs.513743
A_33_P3377380	0.00465921	9.23456	2.16632	-2.16632	down	1.51408	0.85736	0.77292	0.0884762	-0.201374	-0.0884762	lnc-PABPC4-2	Q5TGA2_HUMAN (Q5TGA2) Peptidylprolyl isomerase E (Cyclophilin E), partial (29%) [THC2586785]	TAATGAGGCCTCAGTGGAACATAGAATTCCTCCCGCCCTGACATCATAGCTCCCGCCTGG	chr1	39990685	39990626	-	FALSE	hs|1p34.3			AK093659	lnc-PABPC4-2:4	chr1:39990685-39990626			THC2586785	Hs.472508
A_33_P3255824	0.00466835	9.25267	8.50386	8.50386	up	0.22399	-0.22399	-1.87952	3.03442	1.54022	2.81019			TGATCTTGATCTACAATTGTTGGGAAAAGGAAGCAATACAGACATGAGTAAAAGGGCTCA	chrY	14108287	14108228	+	FALSE	hs|Yq11.21					chrY:014108228-014108287
A_33_P3332871	0.00471202	9.33921	2.34957	-2.34957	down	0.587299	0.285679	1.11875	-0.285679	-0.784997	-0.634781		601279876F1 NIH_MGC_39 Homo sapiens cDNA clone IMAGE:3621930 5', mRNA sequence [BE616696]	TTTGTTCCTCCTCTGCAAAGCAAAGGTGCCACAGGGCGCGGCTTTCCGAGAAAGCGTACT	chr7	65196929	65196869	-	FALSE	hs|7q11.21			BE616696		chr7:65196929-65196869			THC2505887	Hs.676335
A_21_P0004292	0.0047121	9.33938	3.97201	3.97201	up	-1.42017	-0.316628	-1.29857	1.08754	1.53007	0.316628	lnc-MEGF10-1	BP398177 Homo sapiens pancreatic islet Homo sapiens cDNA clone htp-18-63 3', mRNA sequence [BP398177]	CCGGGAAGAGAAAGCAGTTTTTGGACAACAGTTCCTTCACCTCAGCATTTTTCATGGATT	chr5	126567810	126567751	+	FALSE	hs|5q23.2				lnc-MEGF10-1:1	chr5:126567751-126567810			THC2620457	Hs.438709
A_33_P3337485	0.00472553	9.36599	26.8108	26.8108	up	0.24808	-2.16926	-0.24808	4.0878	2.28156	5.69561	CD248	Homo sapiens CD248 molecule, endosialin (CD248), mRNA [NM_020404]	ATCACTGACTGCTATCGCTGGGTCATCCATGCTGGGAGCAAGAGCCCAACAGAACCCATG	chr11	66082335	66082276	-	FALSE	hs|11q13.2	ENST00000311330	57124	NM_020404	CD248 molecule, endosialin	chr11:66082335-66082276	GO:0008284|GO:0060033|GO:0005509|GO:0005578|GO:0050840|GO:0048535|GO:0003674|GO:0008150|GO:0005737|GO:0016477|GO:0030246|GO:0016021|GO:2000353|GO:0070062	NM_020404	THC2464454	Hs.195727
A_33_P3285018	0.00475568	9.42576	2.37157	2.37157	up	-1.00881	-0.29734	-1.20595	0.519259	0.23475	0.471425	ZNF888	PREDICTED: Homo sapiens zinc finger protein 888 (ZNF888), transcript variant X2, mRNA [XM_006723522]	CGCTACAACCATTGCAAATCATTGAAGAATCCATAATGAATAGAGATCTTACAAGTGTAG	chr19	53409388	53409329	-	FALSE	hs|19q13.41		388559	XM_006723522	zinc finger protein 888	chr19:53409388-53409329	GO:0006355|GO:0005634|GO:0003677|GO:0046872|GO:0006351	XM_006723522	THC2547170
A_24_P108738	0.00478061	9.47516	8.95957	-8.95957	down	4.1158	1.97807	1.53801	-0.275235	-0.85568	-0.727487	SCARF2	Homo sapiens scavenger receptor class F, member 2 (SCARF2), transcript variant 1, mRNA [NM_153334]	CAGCGCCGCTGCAGCTGGCCGTGCGCCCTCACCACCGCCGCCAGGCTCCGAGGCCGCGCC	chr22	20780247	20780188	-	FALSE	hs|22q11.21	ENST00000623402	91179	NM_153334	scavenger receptor class F, member 2	chr22:20780247-20780188	GO:0005515|GO:0016021|GO:0005925|GO:0007157|GO:0006898|GO:0005044	NM_153334	THC2486006	Hs.474251
A_32_P231568	0.0047927	9.49913	4.59624	4.59624	up	0.333329	-0.915695	-0.780181	2.42004	1.7574	1.06138	RASEF	Homo sapiens RAS and EF-hand domain containing (RASEF), mRNA [NM_152573]	GCCTGTGAAGTCTTCATTTCCAGAATACTGAATTTGTGTGACTTATTTGGCTCTTAACAG	chr9	85597575	85597516	-	FALSE	hs|9q21.32	ENST00000376447	158158	NM_152573	RAS and EF-hand domain containing	chr9:85597575-85597516	GO:0006184|GO:0048471|GO:0009306|GO:0017157|GO:0005509|GO:0003924|GO:0032482|GO:0019003|GO:0005525|GO:0006886|GO:0012505|GO:0006904	NM_152573	THC2474446	Hs.129136
A_33_P3723580	0.0048252	9.56355	2.08486	2.08486	up	-1.10608	-0.965653	-0.579269	0.0957062	-0.0762122	0.509352	LOC339975	Homo sapiens uncharacterized LOC339975 (LOC339975), long non-coding RNA [NR_038931]	GACCCCATAGTCCTGTAATTCATTTTGCTTAAACGAGCATGAATAAGATTTAGTTTTGCT	chr4	188225322	188225263	-	FALSE	hs|4q35.2	ENST00000511385	339975	NR_038931	uncharacterized LOC339975	chr4:188225322-188225263		NR_038931	THC2629788	Hs.639361
A_23_P217570	0.00483531	9.58359	38.2326	38.2326	up	0.635267	-0.635267	-0.646231	3.9638	3.52073	7.63943	CAPN6	Homo sapiens calpain 6 (CAPN6), mRNA [NM_014289]	GTAGTACTTAGCCTACCTAGACCAGCAAGCATTCATTTTTAGCTCGCTCATTTTTTACCA	chrX	110488476	110488417	-	FALSE	hs|Xq23	ENST00000324068	827	NM_014289	calpain 6	chrX:110488476-110488417	GO:0008017|GO:0048471|GO:0004198|GO:0051493|GO:0001578|GO:0006508|GO:0005876	NM_014289	THC2468861	Hs.496593
A_32_P51787	0.00484064	9.59415	2.17918	2.17918	up	-0.604132	-0.858611	-1.38294	0.326253	-0.0396147	0.239046		HSU45880 X-linked inhibitor of apotosis protein {Homo sapiens} (exp=-1; wgp=0; cg=0), partial (29%) [THC2703908]	ACAACATGATAAATGGCATCCAGGGTGTAAATATCTGTTAGAACAGAAGACACGAAAATA	chr2	113611221	113611162	+	FALSE	hs|2q13	ENST00000312918				chr2:113611162-113611221			THC2703908
A_21_P0013098	0.00487701	9.66624	2.53261	2.53261	up	-0.758497	-0.197122	-0.489446	1.40916	0.600151	0.567499	LOC101928304	Homo sapiens uncharacterized LOC101928304 (LOC101928304), transcript variant 1, long non-coding RNA [NR_125855]	ATGTGATTGAGTTCTATCTACCAGAAGCATATGCCTCCTGGAAGCCTGGTTCTAACACCT	chr6	134846677	134846618	-	FALSE	hs|6q23.2	ENST00000418837	101928304	NR_125855	uncharacterized LOC101928304	chr6:134846677-134846618		NR_125855	THC2653495	Hs.555076
A_33_P3319880	0.00494786	9.80666	3.93144	3.93144	up	-1.92207	-0.456501	-0.923864	0.393427	0.993356	1.23596	EVC2	Homo sapiens Ellis van Creveld syndrome 2 (EVC2), transcript variant 2, mRNA [NM_001166136]	AGCCTTAGATGGCAAACTGCGAGGAGATCTGATAAGCAGAGGATTAGAAAAGATGCTGTG	chr4	5567065	5567006	-	FALSE	hs|4p16.2	ENST00000310917	132884	NM_001166136	Ellis van Creveld syndrome 2	chr4:5567065-5567006	GO:0005929|GO:0060170|GO:0005737|GO:0005634|GO:0016021|GO:0005856|GO:0007224	NM_001166136	THC2475404	Hs.87306
A_33_P3262555	0.0049509	9.81269	6.57594	-6.57594	down	3.74363	1.87347	1.49897	-0.158514	-0.510699	-0.366306	MEX3D	Homo sapiens mex-3 RNA binding family member D (MEX3D), transcript variant 2, mRNA [NM_001174118]	ATCTGCGGCAAGAGCGAGCCCGAGTGTCCCGCCTGCCGCACGCCGGCCACCCAGGCCATT	chr19	1555636	1555577	-	FALSE	hs|19p13.3	ENST00000402693	399664	NM_001174118	mex-3 RNA binding family member D	chr19:1555636-1555577	GO:0061157|GO:0010609|GO:0048471|GO:0017091|GO:0008270|GO:0005634	NM_001174118	THC2473313	Hs.436495
A_24_P739582	0.00495218	9.81521	5.36016	5.36016	up	-0.416146	0.148835	-0.248637	1.86832	3.42452	1.45804			ATTTAAATGCTGACACTGTCTCCAGCGAGTTGCAAAACAATGTTTATACCATTGCCAAGA	chrX	92477455	92477396	-	FALSE	hs|Xq21.32	ENST00000441188				chrX:92477455-92477396
A_23_P108492	0.00505415	10.0173	2.0214	-2.0214	down	0.85216	0.765395	0.196196	-0.43523	-0.247352	-0.549741	MARS2	Homo sapiens methionyl-tRNA synthetase 2, mitochondrial (MARS2), mRNA [NM_138395]	CAGGAAAGTTATACTTGTATTTTCTTAAGTGTGGAATCAAATGAGCACATAAGCTGTGTC	chr2	198572034	198571975	+	FALSE	hs|2q33.1	ENST00000282276	92935	NM_138395	methionyl-tRNA synthetase 2, mitochondrial	chr2:198571975-198572034	GO:0010467|GO:0006431|GO:0005759|GO:0004825|GO:0005524|GO:0006418|GO:0005829	NM_138395	THC2471280	Hs.744330
A_23_P152818	0.00510704	10.1222	2.47128	-2.47128	down	-0.155967	0.155967	0.769307	-1.15802	-0.742354	-1.24611	KAT7	Homo sapiens K(lysine) acetyltransferase 7 (KAT7), transcript variant 1, mRNA [NM_007067]	CAAAGTAATGTCCACTTTTCCCTTTCATGCTGCATATTAACTGGTTAATTATACTGCAGA	chr17	47905749	47905690	+	FALSE	hs|17q21.33	ENST00000259021	11143	NM_007067	K(lysine) acetyltransferase 7	chr17:47905690-47905749	GO:0005515|GO:0006355|GO:0003700|GO:0005730|GO:0006325|GO:0006351|GO:0043981|GO:0006260|GO:0043983|GO:0005737|GO:0043982|GO:0043966|GO:0043984|GO:0000123|GO:0005654|GO:0008270|GO:0004402	NM_007067	THC2679826	Hs.21907
A_33_P3374971	0.00515746	10.2221	2.12981	-2.12981	down	0.5314	1.32646	0.720817	-0.364766	-0.178325	-0.150408	TRIM53AP	Homo sapiens tripartite motif containing 53A, pseudogene (TRIM53AP), non-coding RNA [NR_028346]	TGAAAACTAACATTCATTTGAAGCAGATGGCTTCCCTTGCCAGAAAAGCCAGTCTCTGGC	chr11	89732715	89732656	-	FALSE	hs|11q14.3	ENST00000532912	642569	NR_028346	tripartite motif containing 53A, pseudogene	chr11:89732715-89732656		NR_028346		Hs.647272
A_23_P152262	0.00516163	10.2304	4.02454	4.02454	up	0.0659132	-1.07286	-0.0659132	2.38279	1.22898	1.34184	DPEP1	Homo sapiens dipeptidase 1 (renal) (DPEP1), transcript variant 1, mRNA [NM_004413]	GTGATGGTGAACTTCTACAACAATTACATTTCCTGCACCAACAAGGCCAACCTGTCCCAA	chr16	89703953	89703894	+	FALSE	hs|16q24.3	ENST00000393092	1800	NM_004413	dipeptidase 1 (renal)	chr16:89703894-89703953	GO:0005515|GO:0019369|GO:0006805|GO:0030054|GO:0034235|GO:0071732|GO:0005886|GO:0006749|GO:0031528|GO:0005634|GO:0031225|GO:0044281|GO:0006691|GO:0005615|GO:0050667|GO:0072341|GO:0072340|GO:0016324|GO:0070573|GO:0071277|GO:0006508|GO:0043154|GO:0043027|GO:0070062|GO:0030336|GO:0043066|GO:0045177|GO:0035690|GO:0016999|GO:0008235|GO:0008270|GO:0008239	NM_004413	THC2472357	Hs.109
A_33_P3376140	0.00522387	10.3537	2.47498	2.47498	up	-0.444645	-0.42359	0.423591	1.01525	1.03635	1.426	KCNJ15	Homo sapiens potassium channel, inwardly rectifying subfamily J, member 15 (KCNJ15), transcript variant 1, mRNA [NM_170736]	AGGAACTGCATAGGATTATCCCCTGACATTCCAAGAGCAAAATAAAGCTCTTGAGAGTAA	chr21	39673412	39673353	+	FALSE	hs|21q22.13	ENST00000398932	3772	NM_170736	potassium channel, inwardly rectifying subfamily J, member 15	chr21:39673353-39673412	GO:0005515|GO:0005242|GO:0005886|GO:0005887|GO:0010107|GO:0007268|GO:0034765|GO:0006813	NM_170736	THC2472257	Hs.411299
A_32_P220739	0.00522787	10.3616	3.15559	3.15559	up	-1.93446	-1.68132	-0.63018	0.448483	0.0320919	0.247196	ZNF658	Homo sapiens zinc finger protein 658 (ZNF658), mRNA [NM_033160]	AGAAGAAAACTTGTTGACATCCAGGATGATCAGGAGCCTTCATTAAAACAGAAATTTTAG	chr9	40771549	40771490	-	FALSE	hs|9p13.1	ENST00000615961	26149	NM_033160	zinc finger protein 658	chr9:40771549-40771490	GO:0006355|GO:0003700|GO:0005634|GO:0003677|GO:0046872|GO:0006351	NM_033160	THC2474681	Hs.522147
A_23_P310022	0.00522793	10.3618	2.12054	2.12054	up	0.0717168	-0.0717168	-0.133083	1.47999	0.651443	0.988776	KIAA1217	Homo sapiens KIAA1217 (KIAA1217), transcript variant 1, mRNA [NM_019590]	ACGAAATGTAACTGTTACCGAGTTAAATGTTTTTCCGCTTTGAGGGATGTAACCACATCC	chr10	24836518	24836459	+	FALSE	hs|10p12.1	ENST00000376454	56243	NM_019590	KIAA1217	chr10:24836459-24836518	GO:0003674|GO:0005737|GO:0048706	NM_019590	THC2491662	Hs.445885
A_23_P56746	0.00524002	10.3857	10.5151	10.5151	up	-0.461267	-1.19564	0.461267	3.4481	1.51995	4.01951	FAP	Homo sapiens fibroblast activation protein, alpha (FAP), transcript variant 1, mRNA [NM_004460]	TTTCTGGTACTCTGTGAAAGAAGAGAAAAGGGAGTCATGCATTTTGCTTTGGACACAGTG	chr2	163027307	163027248	-	FALSE	hs|2q24.2	ENST00000188790	2191	NM_004460	fibroblast activation protein, alpha	chr2:163027307-163027248	GO:0005515|GO:0010710|GO:0005886|GO:0004252|GO:0060244|GO:0002020|GO:0005615|GO:0071158|GO:0010716|GO:0042803|GO:0005737|GO:0071438|GO:0051603|GO:0046983|GO:0006508|GO:0007155|GO:0009986|GO:0031258|GO:0045178|GO:0045177|GO:0051917|GO:0032587|GO:0001525|GO:0030027|GO:0071850|GO:0005178|GO:0004175|GO:0043542|GO:1900119|GO:0008236|GO:0008233|GO:0016021|GO:0004222|GO:0008239|GO:0005925	NM_004460	THC2461065	Hs.654370
A_23_P147255	0.00525933	10.424	2.12488	-2.12488	down	0.875124	0.789331	0.464331	-0.147537	-0.176725	-0.809097	PCBP3	Homo sapiens poly(rC) binding protein 3 (PCBP3), transcript variant 1, mRNA [NM_020528]	GCATGCAGTGGTAATTATTTTAGAAATATTGTTCCTTGGTGTCAGCGTAGCTGTCTGTCT	chr21	47361933	47361874	+	FALSE	hs|21q22.3	ENST00000400314	54039	NM_020528	poly(rC) binding protein 3	chr21:47361874-47361933	GO:0016071|GO:0030529|GO:0003723|GO:0005634|GO:0003677|GO:0070062|GO:0005829	NM_020528	THC2486639	Hs.474049
A_33_P3271725	0.00525978	10.4249	2.56111	2.56111	up	-0.378295	-1.17786	-0.419902	0.315737	0.762877	1.01564	CCDC33	Homo sapiens coiled-coil domain containing 33 (CCDC33), transcript variant 1, mRNA [NM_025055]	GCTGCAGGAGCAAGAAAAAGGTTTCAGGCACCCCTCGAACTCCATCATCATAGAACAGCC	chr15	74627428	74627369	+	FALSE	hs|15q24.1	ENST00000398814	80125	NM_025055	coiled-coil domain containing 33	chr15:74627369-74627428	GO:0005515	NM_025055	NP287353	Hs.383206
A_23_P217901	0.00534592	10.5956	5.13229	5.13229	up	-1.72873	-0.673321	-0.73543	2.32641	0.941592	0.673321	TSTD1	Homo sapiens thiosulfate sulfurtransferase (rhodanese)-like domain containing 1 (TSTD1), transcript variant 1, mRNA [NM_001113207]	TCCAGGCTTTATATTCTGCTGAGAAGCCAAAGCTGGAAGATGAGCATCTCGTTTTCTTCT	chr1	161007823	161007764	-	FALSE	hs|1q23.3	ENST00000486084	100131187	NM_001113207	thiosulfate sulfurtransferase (rhodanese)-like domain containing 1	chr1:161007823-161007764	GO:0005739|GO:0048471|GO:0005737	NM_001113207	THC2720019	Hs.720030
A_23_P201636	0.0053814	10.6659	7.14604	7.14604	up	-0.749318	-2.04728	-0.632902	1.73421	0.643111	2.70462	LAMC2	Homo sapiens laminin, gamma 2 (LAMC2), transcript variant 1, mRNA [NM_005562]	ACAGTGGTGACATAGTCTCTGCCCTCATAGAGTTGATTGTCTAGTGAGGAAGACAAGCAT	chr1	183213669	183213610	+	FALSE	hs|1q25.3	ENST00000264144	3918	NM_005562	laminin, gamma 2	chr1:183213610-183213669	GO:0048471|GO:0034329|GO:0005576|GO:0005607|GO:0005615|GO:0005610|GO:0008544|GO:0016020|GO:0022617|GO:0030198|GO:0031581|GO:0007155|GO:0005938|GO:0008201	NM_005562	THC2463225	Hs.591484
A_19_P00317242	0.00540227	10.7073	2.00963	-2.00963	down	0.266359	0.409201	0.985852	-0.349979	-0.501325	-0.508077	LOC388210	PREDICTED: Homo sapiens uncharacterized LOC388210 (LOC388210), mRNA [XM_001716361]	AGCACGTGGTGACCTTCGACGGCCGGGTATGGGACCTCAGCACCCAGTGCGGCAGCATCC	chr16	11479249	11479190	-	FALSE	hs|16p13.13	ENST00000598234	388210		uncharacterized LOC388210	chr16:11479249-11479190		XM_001716361	THC2759481	Hs.188007
A_24_P147540	0.00546644	10.8345	8.43838	-8.43838	down	3.56471	1.4067	0.956351	-0.840778	-1.31902	-1.14334	PRR36	Homo sapiens proline rich 36 (PRR36), transcript variant 1, mRNA [NM_001190467]	GCCCCCCGACGCAGAGCTCGCCGCTTGCCACCCGGCTGCCTGGAGTCGAGGCCCCGCTCC	chr19	7934686	7934627	-	FALSE	hs|19p13.2	ENST00000618550	80164	NM_001190467	proline rich 36	chr19:7934686-7934627		NM_001190467	THC2602797	Hs.288540
A_24_P230948	0.00547209	10.8457	2.30149	2.30149	up	-0.476289	-0.251122	0.0623665	0.972261	0.566091	1.40432	PER3	Homo sapiens period circadian clock 3 (PER3), transcript variant 4, mRNA [NM_016831]	TCCCTTTGAACATTCTCCCATTCGATTTTGTACTCAAAACGGAGACTACATCATACTGGA	chr1	7863833	7863774	+	FALSE	hs|1p36.23	ENST00000463106	8863	NM_016831	period circadian clock 3	chr1:7863774-7863833	GO:0005515|GO:0007165|GO:0005737|GO:0045187|GO:0005634|GO:0004871|GO:0000122|GO:0019900|GO:0032922|GO:0031625|GO:0006351	NM_016831	THC2754875	Hs.162200
A_24_P84781	0.00548253	10.8664	2.44034	2.44034	up	-1.28129	-1.64332	-0.630119	0.306519	0.0172639	-0.0172644		Homo sapiens cDNA FLJ11871 fis, clone HEMBA1007052. [AK021933]	AAGAGGCAGGGTTGTGCACGCCTCTCTGGGCTTGGTGGGAGTTGCAGTCTCATAAACACT	chr7_gl000195_random	31018	30959	-	FALSE				AK021933		chr7_gl000195_random:31018-30959			THC2473856	Hs.636816
A_19_P00321303	0.00549164	10.8844	5.38555	5.38555	up	-1.60969	-2.00767	-0.148596	1.2349	0.62924	1.65719	LINC00963	long intergenic non-protein coding RNA 963 [Source:HGNC Symbol;Acc:HGNC:48716] [ENST00000444184]	CATTGCGGTGATAGGGCCAAGGGCCTGGGCCTTCAATTCTCCAGACTTGCCAAAATGCTC	chr9	132266041	132265982	+	FALSE	hs|9q34.11	ENST00000444184	100506190		long intergenic non-protein coding RNA 963	chr9:132265982-132266041			THC2561617	Hs.529860
A_21_P0010121	0.0055382	10.9767	2.00528	2.00528	up	0.0744391	-0.0744391	-0.620936	0.633131	0.879374	0.877963	LOC101927512	PREDICTED: Homo sapiens uncharacterized LOC101927512 (LOC101927512), transcript variant X2, ncRNA [XR_425250]	CCAGCCAACACACAGAATTGCAAGCAGTTAAGCAACTAAGATTAAGACAACAATTTTAAA	chr20	48780201	48780142	-	FALSE	hs|20q13.13	ENST00000435301	101927512	XR_425250	uncharacterized LOC101927512	chr20:48780201-48780142		XR_425250	THC2639357	Hs.368743
A_21_P0014319	0.00556553	11.0309	3.68429	-3.68429	down	2.00133	0.628867	0.752715	-0.914667	-0.331429	-1.01515	LOC100129781	PREDICTED: Homo sapiens uncharacterized LOC100129781 (LOC100129781), transcript variant X2, ncRNA [XR_109259]	TAAAACCAAACAACTTGGAACCGCTCCAAGAGAGGGGATTAAAGCAACATGTTATTCTGA	chr16	14420142	14420083	+	FALSE	hs|16p13.12	ENST00000571639	100129781	XR_109259	uncharacterized LOC100129781	chr16:14420083-14420142		XR_109259	THC2713632	Hs.190748
A_24_P724153	0.00558626	11.072	2.14856	2.14856	up	-0.855935	0.0284071	-0.472181	0.591242	0.711987	0.707174		Synthetic construct Homo sapiens gateway clone IMAGE:100021072 3' read RPS3A mRNA. [CU688199]	AACAGATTCTTGGACTGGTGGTTCATATCCATCAGCTCGTTCAACTTTAGCACCTGTCTC	chr4	152025742	152025683	-	FALSE	hs|4q31.3			CU688199		chr4:152025742-152025683			THC2597514	Hs.606561
A_24_P339858	0.00559657	11.0924	11.8244	-11.8244	down	2.02733	-0.84769	0.84769	-3.08701	-3.57573	-2.001	TSPEAR-AS2	Homo sapiens TSPEAR antisense RNA 2 (TSPEAR-AS2), transcript variant 1, long non-coding RNA [NR_026547]	CATTCGTTAGATGATTGGAAGTGACTGCCTACGTCTTCTTTCAGGATAAAGCCTCAAGTC	chr21	45938628	45938569	+	FALSE	hs|21q22.3		114043	NR_026547	TSPEAR antisense RNA 2	chr21:45938569-45938628		NR_026547	THC2695831	Hs.592163
A_32_P172141	0.0056106	11.1202	4.1769	4.1769	up	-0.441913	-0.181525	-0.104589	2.59138	0.805014	2.06288	CDON	Homo sapiens cell adhesion associated, oncogene regulated (CDON), transcript variant 2, mRNA [NM_016952]	CAGGGTGCAAGTTACATTGCAATGTTCTAAACCTTTTGAAGTGTTCTTAGCAAAAGCCTT	chr11	125827717	125827658	-	FALSE	hs|11q24.2	ENST00000392693	50937	NM_016952	cell adhesion associated, oncogene regulated	chr11:125827717-125827658	GO:0005515|GO:0043497|GO:2000179|GO:0010172|GO:0021987|GO:0001708|GO:0005886|GO:0051057|GO:0007520|GO:0060059|GO:0009952|GO:0048643|GO:0007224|GO:0014816|GO:0042692|GO:0031012|GO:0051149|GO:0045666|GO:0002088|GO:0045944|GO:0001934|GO:0016021|GO:0043410|GO:0007155	NM_016952	THC2611907	Hs.38034
A_24_P68079	0.00567189	11.2417	3.43464	3.43464	up	0.124419	-1.42789	-0.946432	1.11022	0.963717	1.01664	TRANK1	Homo sapiens tetratricopeptide repeat and ankyrin repeat containing 1 (TRANK1), mRNA [NM_014831]	AATTGTTTCCTTGAAATGCTTGTTTCCAATTTTTCTTAGATTATGTTTCTAATTTTTATT	chr3	36868467	36868408	-	FALSE	hs|3p22.2	ENST00000429976	9881	NM_014831	tetratricopeptide repeat and ankyrin repeat containing 1	chr3:36868467-36868408	GO:0016787|GO:0008152|GO:0005524	NM_014831	THC2630931	Hs.170999
A_19_P00319155	0.00573056	11.358	2.30818	-2.30818	down	0.988792	0.745207	0.0470028	-0.489457	-0.760313	-0.589488	LOC100126447	PREDICTED: Homo sapiens uncharacterized LOC100126447 (LOC100126447), misc_RNA [XR_109781]	CAAAAGTAGAAGGATTTGATTCAACCGGGTGTTCGAGAGGCAGGTGTGTGTGCTTTTTAG	chrX	115945180	115945121	-	FALSE	hs|Xq23		100126447	XR_109781	uncharacterized LOC100126447	chrX:115945180-115945121		XR_109781		Hs.695847
A_32_P23125	0.00575862	11.4136	3.0922	3.0922	up	-0.421698	-0.29121	-0.130414	1.27044	0.67872	2.09341	LINC00261	Homo sapiens long intergenic non-protein coding RNA 261 (LINC00261), long non-coding RNA [NR_001558]	CATTGTCCAGTAGAGCTGTTAGTTTTAACACCAGTGAGTATTACCTTTGGTTAAAAGGAT	chr20	22541440	22541381	-	FALSE	hs|20p11.21	ENST00000564492	140828	NR_001558	long intergenic non-protein coding RNA 261	chr20:22541440-22541381		NR_001558	THC2642965	Hs.9842
A_33_P3419399	0.005769	11.4342	3.21041	-3.21041	down	1.3253	-0.00318623	0.749395	-1.22188	-0.588765	-1.16613	ZC3H12D	Homo sapiens zinc finger CCCH-type containing 12D (ZC3H12D), mRNA [NM_207360]	GCCAGGCTCATCCTCCTGGTACAGAGATGCCAGAGCGCGGGGGCGCCCCTGGGCAAGCCC	chr6	149771881	149771822	-	FALSE	hs|6q25.1	ENST00000409806	340152	NM_207360	zinc finger CCCH-type containing 12D	chr6:149771881-149771822	GO:0030308|GO:0005737|GO:0004519|GO:0090305|GO:0000932|GO:2000134|GO:0005634|GO:0046872	NM_207360	THC2709139	Hs.632618
A_33_P3420466	0.0057734	11.4429	5.53951	5.53951	up	-0.881128	-0.623718	0.153952	1.95576	1.04855	3.05408	MATN3	Homo sapiens matrilin 3 (MATN3), mRNA [NM_002381]	GAAGCTACACTGGCATTCCAGGACAAGGTCAGCTCGTATCTTCAAAGACTGAACACTAAA	chr2	20194120	20194061	-	FALSE	hs|2p24.1	ENST00000421259	4148	NM_002381	matrilin 3	chr2:20194120-20194061	GO:0005515|GO:0001501|GO:0030198|GO:0005578|GO:0005576|GO:0005201	NM_002381	THC2472842	Hs.656199
A_33_P3366903	0.00578901	11.4738	2.6572	-2.6572	down	2.02326	0.817225	1.26683	0.0441959	-0.122404	-0.0441959	CHST6	Homo sapiens carbohydrate (N-acetylglucosamine 6-O) sulfotransferase 6 (CHST6), mRNA [NM_021615]	AAGCAGGTCCCTATATTGACCAAGGAGTTTGTGGTACGACCCCTCCCCCTCCCCAAGTAG	chr16	75512463	75512404	-	FALSE	hs|16q23.1	ENST00000390664	4166	NM_021615	carbohydrate (N-acetylglucosamine 6-O) sulfotransferase 6	chr16:75512463-75512404	GO:0006790|GO:0005794|GO:0018146|GO:0000139|GO:0005975|GO:0009405|GO:0006044|GO:0044281|GO:0016021|GO:0001517|GO:0030203|GO:0042339	NM_021615	THC2483430	Hs.655622
A_21_P0004942	0.00579878	11.4932	3.2798	3.2798	up	-1.56397	-1.131	-0.979734	1.24442	-0.156367	0.37806	LINC01013	Homo sapiens long intergenic non-protein coding RNA 1013 (LINC01013), long non-coding RNA [NR_038981]	GCAAAGGCAACGGCACAGCGTTCTCCATCTCAAATCCTTCAAAGTGCTGTCAGAATAAAA	chr6	132490300	132490241	+	FALSE	hs|6q23.2	ENST00000436112	100507254	NR_038981	long intergenic non-protein coding RNA 1013	chr6:132490241-132490300		NR_038981	THC2632552	Hs.103070
A_23_P61707	0.00581121	11.5178	23.1484	23.1484	up	0.659396	-1.83275	-0.659396	3.68669	2.32119	5.7579	HPSE2	Homo sapiens heparanase 2 (inactive) (HPSE2), transcript variant 1, mRNA [NM_021828]	CTAAATGTCATAGCGTGATCTTAGCCTAGGTAGGCCACATCCATCCCAAAGGAAAATGTA	chr10	100219181	100219122	-	FALSE	hs|10q24.2	ENST00000370552	60495	NM_021828	heparanase 2 (inactive)	chr10:100219181-100219122	GO:0005622|GO:0008150|GO:0005886|GO:0005975|GO:0030305|GO:0009405|GO:0005578|GO:0006027|GO:0043395|GO:0044281|GO:0030203	NM_021828	THC2486547	Hs.500750
A_23_P214267	0.00582995	11.555	4.28895	4.28895	up	-0.217746	-0.137517	-0.0593963	2.93173	1.94079	1.01469	GPR110	Homo sapiens G protein-coupled receptor 110 (GPR110), transcript variant 1, mRNA [NM_153840]	ACAAATGTCAATGAAGAAATTATGCTCAGTATTCGATCGGGTTTTCTGATTTAGGGGTCT	chr6	46967904	46967845	-	FALSE	hs|6p12.3	ENST00000419892	266977	NM_153840	G protein-coupled receptor 110	chr6:46967904-46967845	GO:0007186|GO:0005886|GO:0004930|GO:0016021	NM_153840	THC2493398	Hs.733762
A_33_P3868357	0.00585569	11.606	2.9949	2.9949	up	-2.11867	-1.77175	-0.765428	0.0172808	-0.0172808	0.0916774		chromosome 5 open reading frame 17 [Source:HGNC Symbol;Acc:HGNC:26630] [ENST00000507936]	TGAAGCCAGCTGGGCTCCTGAGTCTGGTGAGGACATGGAGAACCTTTATGTCCAGCTCAA	chr5	23951911	23951852	+	FALSE	hs|5p14.2	ENST00000507936		DQ323997		chr5:23951852-23951911			NP1468269	Hs.638078
A_21_P0014040	0.00587267	11.6396	2.10086	2.10086	up	-0.164062	-0.165661	-0.195827	0.539926	1.38389	0.763584			AGCGTCCTTGGCCAGAACTACGACATTACAATGGAAGTAGGTGAACCAAAACAAGAGTAA	chr14	38092232	38092173	+	FALSE	hs|14q21.1					chr14:038092173-038092232
A_21_P0007010	0.00587448	11.6432	2.59831	2.59831	up	-0.292454	-1.42863	-1.09782	0.450296	0.292455	0.571071			ATTAAGCATTTGAACGCTATAGAGGTGCAAGGTGGGAGAAATTCTGCCTCTGCTACTTGG	chr10	91427902	91427843	-	FALSE	hs|10q23.31	ENST00000449882				chr10:91427902-91427843
A_21_P0013147	0.00589421	11.6823	4.04599	4.04599	up	-0.302469	0.302469	-0.341567	0.988943	2.05054	2.66842			TTAACCCTGGAAATCAGATTCTGTGCTAAAATGGGGGTGACCAAGGAACAGATGTACAAG	chr6	93432780	93432721	-	FALSE	hs|6q16.1	ENST00000404689				chr6:93432780-93432721
A_21_P0008692	0.00591211	11.7178	2.7385	-2.7385	down	1.04708	0.285071	0.941894	-0.901482	-0.135759	-1.04887		Homo sapiens mRNA full length insert cDNA clone EUROIMAGE 362430. [AL109706]	TGTTTGTTTTTGTTGTTCCCTGGTAGAGCTCAACAAACTACAGACCACGGGCCAAATCTG	chr15	99574238	99574179	+	FALSE	hs|15q26.3	ENST00000611654				chr15:99574179-99574238			THC2505609	Hs.32769
A_23_P47058	0.00592004	11.7335	7.85408	7.85408	up	-1.52177	-0.803644	0.790303	2.61217	1.66667	3.10637	CUZD1	Homo sapiens CUB and zona pellucida-like domains 1 (CUZD1), transcript variant 1, mRNA [NM_022034]	GGTGACTGTAGCGACAATCACAGTGAGGCATTTTGTAAATCAACGGGCAGACTACAAATA	chr10	124591875	124591816	-	FALSE	hs|10q26.13	ENST00000545804	50624	NM_022034	CUB and zona pellucida-like domains 1	chr10:124591875-124591816	GO:0006931|GO:0007049|GO:0042589|GO:0008283|GO:0032023|GO:0016021|GO:0051301|GO:0030658	NM_022034	NP790056	Hs.647182
A_21_P0014625	0.00592607	11.7455	2.58179	2.58179	up	-0.213358	-0.750943	-0.728043	1.04785	0.213358	1.15157		Homo sapiens hypothetical gene supported by BC067869, mRNA (cDNA clone MGC:125775 IMAGE:40030250), complete cds. [BC104165]	ATGTAGCTTTAATACAAGGCTCTGCTTCTACCCTTCAACCAGTTTGCTGCTCCATATCAC	chrX	47695417	47695358	-	FALSE	hs|Xp11.23	ENST00000624399		XR_246724		chrX:47695417-47695358		XR_246724	THC2646024	Hs.496083
A_21_P0003951	0.00592685	11.747	2.68003	2.68003	up	-0.744302	-1.13493	-1.96574	0.182176	0.0943847	0.145223		DB030232 TESTI2 Homo sapiens cDNA clone TESTI2013722 5', mRNA sequence [DB030232]	TGATCTTAGGGAATGAGAAAGCAAATGTGATGGAGGTGACCAAGGGGTGACAATGCTTCA	chr5	3461717	3461658	+	FALSE	hs|5p15.33	ENST00000512521				chr5:3461658-3461717				Hs.518991
A_33_P3312819	0.00600835	11.9086	8.66925	8.66925	up	0.174425	-0.387438	-1.17002	3.69259	1.19631	3.07579	IGF2-AS	Homo sapiens IGF2 antisense RNA (IGF2-AS), transcript variant 1, long non-coding RNA [NR_028044]	AGATCCCAGCTGTGTGACTGAATCCACGCCAGCCTCTCTGAGCCAAAGCTGCTTGCAGAA	chr11	2168715	2168656	+	FALSE	hs|11p15.5		51214	NR_028044	IGF2 antisense RNA	chr11:2168656-2168715		NR_028044	THC2482889	Hs.716962
A_23_P44264	0.00604102	11.9733	19.0893	19.0893	up	-0.945023	0.945023	-1.3772	5.22361	2.07357	4.08969	EMX2	Homo sapiens empty spiracles homeobox 2 (EMX2), transcript variant 1, mRNA [NM_004098]	TCCAAGATCATAGACTTACTAAAGAGAGTGACAAATGCTTCCTTAATGTCTTCTATACCA	chr10	119308940	119308881	+	FALSE	hs|10q26.11	ENST00000442245	2018	NM_004098	empty spiracles homeobox 2	chr10:119308881-119308940	GO:0043565|GO:0005515|GO:0021846|GO:0021542|GO:0021796|GO:0006355|GO:0042493|GO:0030182|GO:0072001|GO:0005634|GO:0021885|GO:0009952	NM_004098	THC2472457	Hs.202095
A_33_P3244369	0.00604218	11.9756	2.50411	2.50411	up	-0.182173	-0.780024	-0.635847	1.15565	0.239718	0.979489	GXYLT1P3	Homo sapiens glucoside xylosyltransferase 1 pseudogene 3 (GXYLT1P3), non-coding RNA [NR_121572]	GAAGCAGGAGAAGGAATCTTTATTTTTCACGGGAACAGAGGTGTTTACCATGATGATAAG	chr9	42494610	42494551	+	FALSE	hs|9p12	ENST00000614548	100132541	NR_121572	glucoside xylosyltransferase 1 pseudogene 3	chr9:42494551-42494610		NR_121572	THC2772510	Hs.648146
A_23_P421379	0.00607595	12.0425	20.3083	20.3083	up	-0.407795	0.407795	-2.70739	4.34581	1.97221	4.00659	IGF2	Homo sapiens insulin-like growth factor 2 (IGF2), transcript variant 1, mRNA [NM_000612]	TGCTTCCGGACAACTTCCCCAGATACCCCGTGGGCAAGTTCTTCCAATATGACACCTGGA	chr11	2154754	2154402	-	FALSE	hs|11p15.5	ENST00000418738	3481	NM_000612	insulin-like growth factor 2	chr11:2154754-2154402	GO:0005515|GO:0005159|GO:0005158|GO:0050731|GO:0005615|GO:0009887|GO:0031667|GO:0007613|GO:0032355|GO:0070062|GO:2000467|GO:0007565|GO:0030168|GO:0007275|GO:0045840|GO:0038028|GO:0043085|GO:0001649|GO:0001501|GO:0005179|GO:0030546|GO:0043539|GO:0008083|GO:0044267|GO:0051146|GO:0008286|GO:0051897|GO:0008284|GO:0005886|GO:0071902|GO:0045471|GO:2000273|GO:0042104|GO:0045944|GO:0006006|GO:0031093|GO:…	NM_000612	THC2516398	Hs.272259
A_33_P3249748	0.00609339	12.0771	3.0256	-3.0256	down	-0.07307	1.10869	0.07307	-1.36976	-1.45296	-0.860249	THEM6	Homo sapiens thioesterase superfamily member 6 (THEM6), mRNA [NM_016647]	GCAACCTTTCTGTTTTATTTAAAGAAAGCCCAACATTAAAGGGTTTTCATTGCAAGCGTG	chr8	143818350	143818291	+	FALSE	hs|8q24.3		51337	NM_016647	thioesterase superfamily member 6	chr8:143818291-143818350	GO:0005576	NM_016647		Hs.368402
A_33_P3300132	0.00614705	12.1835	2.43941	-2.43941	down	0.325978	0.454968	0.74021	-0.667479	-1.34499	-0.325978	FP6628	Homo sapiens FP6628 mRNA, complete cds. [AF461899]	CTCCTGGTTAAGTACCTTTTTTGTAACTGTGAAATTCCCTTGACATTCATCATATACTGA	chr8	94727532	94727473	-	FALSE	hs|8q22.1		100132183	AF461899	uncharacterized LOC100132183	chr8:94727532-94727473				Hs.667131
A_23_P74112	0.00615403	12.1973	11.5705	11.5705	up	0.150652	-0.724419	-0.860221	3.56185	1.27923	4.32207	IFNLR1	Homo sapiens interferon, lambda receptor 1 (IFNLR1), transcript variant 1, mRNA [NM_170743]	GGTGAAAGCAACATGTATCCCTTTAGACTACTAACGGTATATGTTGTTCTTATGTATTTG	chr1	24480826	24480767	-	FALSE	hs|1p36.11	ENST00000327535	163702	NM_170743	interferon, lambda receptor 1	chr1:24480826-24480767	GO:0005515|GO:0051607|GO:0002385|GO:0008285|GO:0004896|GO:0032002|GO:0019221|GO:0034342|GO:0016021|GO:0050691	NM_170743	THC2660589	Hs.221375
A_21_P0011037	0.00615523	12.1997	2.03718	2.03718	up	-0.215276	-0.696276	-1.00457	0.286216	0.34093	0.536446	XLOC_l2_002886	BROAD Institute lincRNA (XLOC_l2_002886), lincRNA [TCONS_l2_00005503]	GCACTTTCTATTGTTTTGTCAGGTAAGTTACTTGTTCTCCAAACTGTACAATATTCTCCA	chr12	9806442	9806383	+	FALSE	hs|12p13.31					chr12:9806383-9806442			THC2553586
A_33_P3222762	0.0061668	12.2226	2.69725	-2.69725	down	1.55095	1.27065	0.522703	-0.0097847	-0.698628	-0.241746	HULC	Homo sapiens hepatocellular carcinoma up-regulated long non-coding RNA (HULC), long non-coding RNA [NR_004855]	GAACACAAATTAAGTGTTCAACCTGTGGCAAATTTGTACTTTCTCCCTGAATTATGTTGT	chr6	8653976	8653917	+	FALSE	hs|6p24.3	ENST00000503668	728655	NR_004855	hepatocellular carcinoma up-regulated long non-coding RNA	chr6:8653917-8653976		NR_004855	THC2653696	Hs.214343
A_21_P0002705	0.00618106	12.2509	2.44647	-2.44647	down	-0.106441	0.340011	0.547316	-1.32098	-0.50773	-1.26251	LINC00901	Homo sapiens long intergenic non-protein coding RNA 901 (LINC00901), long non-coding RNA [NR_121607]	GAAAGTGCTCCCCTGAAGACATTTCTTCAATTAATAAAGAAGACTGACAGATCTTCTCAC	chr3	116651082	116651023	+	FALSE	hs|3q13.31		100506724	NR_121607	long intergenic non-protein coding RNA 901	chr3:116651023-116651082		NR_121607	THC2604640	Hs.125983
A_33_P3404922	0.00618143	12.2516	3.70992	3.70992	up	-1.02515	0.45248	-1.05767	1.22281	1.35612	1.4649	KIAA1217	Homo sapiens KIAA1217 (KIAA1217), transcript variant 7, mRNA [NM_001282770]	CGCACAGTACATGGCTATGGAAAAGGCCACAGCCGCAGAAGTCCTGAAGAGTCAGGAGGA	chr10	24813356	24813297	+	FALSE	hs|10p12.1	ENST00000430453	56243	NM_001282770	KIAA1217	chr10:24813297-24813356	GO:0003674|GO:0005737|GO:0048706	NM_001282770	THC2515326	Hs.445885
A_19_P00316564	0.00618664	12.2619	2.11498	2.11498	up	-1.03994	-0.24124	-0.953887	0.323294	0.24124	0.442323	LOC653712	Homo sapiens intraflagellar transport 122 homolog (Chlamydomonas) pseudogene (LOC653712), non-coding RNA [NR_034179]	ACAGTTGTGCCATCTTCCTCCAGCACCAGGAAGAAGGGCTTGTCTGCCAGCATCAGAGTG	chr3	128588526	128588467	-	FALSE	hs|3q21.3		653712	NR_034179	intraflagellar transport 122 homolog (Chlamydomonas) pseudogene	chr3:128588526-128588467		NR_034179	THC2527988	Hs.653243
A_33_P3235204	0.00619036	12.2693	2.75707	2.75707	up	-0.404301	-1.15363	-1.25221	0.246658	0.274323	1.05827	ELMOD3	Homo sapiens ELMO/CED-12 domain containing 3 (ELMOD3), transcript variant 1, mRNA [NM_032213]	TTCTCTGCCCTGACTGTCGCCCTTTTCTGGTCTTATACTTATGACAAGCATATATTCTGA	chr2	85617621	85617562	+	FALSE	hs|2p11.2	ENST00000486908	84173	NM_032213	ELMO/CED-12 domain containing 3	chr2:85617562-85617621	GO:0006909|GO:0060091|GO:0005737|GO:0032420|GO:0005856|GO:0005096	NM_032213	THC2741273	Hs.269990
A_33_P3396469	0.00620268	12.2937	2.07633	2.07633	up	0.103618	-0.532224	-0.362688	0.77333	1.08329	0.51419			TATACACTCATTTGCACTTACTGTCACACACACCTATACACACATTCACACACGCTTGCA	chr20	59339581	59339522	+	FALSE	hs|20q13.33					chr20:059339522-059339581
A_21_P0006516	0.00623213	12.3521	2.62667	2.62667	up	-0.40447	0.351107	-0.564055	0.869852	1.08552	1.60692	LINC00629	Homo sapiens long intergenic non-protein coding RNA 629 (LINC00629), long non-coding RNA [NR_038998]	GACTGCAAGTCACTCTCTCTCTTTCTTTTGTGGGGAATAAACAAGTATAATTACAATTTC	chrX	133693847	133693788	+	FALSE	hs|Xq26.3	ENST00000592070	100506757	NR_038998	long intergenic non-protein coding RNA 629	chrX:133693788-133693847		NR_038998	THC2603538	Hs.130961
A_21_P0003374	0.00624252	12.3727	18.1765	18.1765	up	-0.00972962	0.00972962	-1.04672	5.2335	1.66553	4.60625			CAAACATTTTTAGGTATGTAGAAACAATGTATACACACACATGCACACACACATTAGTGC	chr4	66725785	66725726	+	FALSE	hs|4q13.2	ENST00000507344				chr4:66725726-66725785
A_33_P3415395	0.00626098	12.4093	2.97594	2.97594	up	-0.852865	-0.18709	-0.482441	1.50791	0.345046	1.34468	SPTLC3	Homo sapiens serine palmitoyltransferase, long chain base subunit 3 (SPTLC3), mRNA [NM_018327]	CTCAGAGACTTTTTAAGAAACTGGGGAATAGAAAAATGCAACGCAGCTGTGGAAAGAAAA	chr20	13029769	13029710	+	FALSE	hs|20p12.1	ENST00000434210	55304	NM_018327	serine palmitoyltransferase, long chain base subunit 3	chr20:13029710-13029769	GO:0006665|GO:0046520|GO:0004758|GO:0030148|GO:0030170|GO:0005789|GO:0044281|GO:0016021|GO:0017059	NM_018327	THC2634891	Hs.425023
A_33_P3391316	0.0062642	12.4156	5.67053	-5.67053	down	-0.768264	1.00065	0.768264	-2.59642	-1.38356	-2.52981		PREDICTED: Homo sapiens uncharacterized LOC441956 (LOC441956), misc_RNA [XR_109656]	GTCCAGGTTTACAAGTTGAAAAGTAGCAATCAATGTGTTACAATGGATGGATTTGATGTA	chr15	21006797	21006738	+	FALSE	hs|15q11.2	ENST00000594169		XR_109656		chr15:21006738-21006797		XR_109656	NP304591	Hs.535148
A_23_P132147	0.00635223	12.5901	2.82846	-2.82846	down	1.23895	0.179054	1.33288	-0.34402	-0.775178	-0.629969	CRYAA	Homo sapiens crystallin, alpha A (CRYAA), mRNA [NM_000394]	CGGAGGACCTCACCGTGAAGGTGCAGGACGACTTTGTGGAGATCCACGGAAAGCACAACG	chr21	44590741	44590682	+	FALSE	hs|21q22.3	ENST00000624901	1409	NM_000394	crystallin, alpha A	chr21:44590682-44590741	GO:0005515|GO:0005212|GO:0043066|GO:0032387|GO:0005634|GO:0046872|GO:0042802|GO:0042026|GO:0005737|GO:0051260|GO:0051082|GO:0007601|GO:0050896|GO:0070062	NM_000394	THC2786011	Hs.184085
A_21_P0014361	0.0063573	12.6002	2.51428	-2.51428	down	0.708004	0.7509	0.363485	-0.449981	-0.363485	-1.35458	lnc-C17orf75-3	PREDICTED: Homo sapiens uncharacterized LOC100506629 (LOC100506629), misc_RNA [XR_109455]	GCAAGAGCTAGAACAGCATTTTAGGGTGGAAACTAAATGGAATGGAGGCGCAAATGCTGT	chr17	30837246	30837187	-	FALSE	hs|17q11.2			XR_109455	lnc-C17orf75-3:1	chr17:30837246-30837187			THC2529192	Hs.664472
A_24_P22746	0.00637138	12.6281	3.16889	3.16889	up	-0.187392	0.0829384	-0.0829384	1.91723	0.745407	2.1419	ZADH2	Homo sapiens zinc binding alcohol dehydrogenase domain containing 2 (ZADH2), mRNA [NM_175907]	CGTGGTCACTTTAAGCGGGATTATCAGTACGGTTGGTGTGGTCACTTTGGTTTATCATCA	chr18	72909521	72909462	-	FALSE	hs|18q22.3	ENST00000322342	284273	NM_175907	zinc binding alcohol dehydrogenase domain containing 2	chr18:72909521-72909462	GO:0005739|GO:0008150|GO:0003674|GO:0016491|GO:0008270|GO:0055114|GO:0005777	NM_175907	THC2634957	Hs.465433
A_33_P3227457	0.00640366	12.6921	2.34228	-2.34228	down	0.983308	0.446946	0.326243	-0.677597	-0.220879	-1.02877			CACTGTGAAGTGCTTTACTTTTCACTTGAGATATTTGCCATGGGAAAGACTATCATATTT	chr20	49373332	49373273	+	FALSE	hs|20q13.13					chr20:049373273-049373332
A_33_P3369706	0.00641543	12.7154	4.748	4.748	up	-1.56995	-0.519982	0.109827	0.997538	1.51091	2.2534	LINC01574	Homo sapiens long intergenic non-protein coding RNA 1574 (LINC01574), long non-coding RNA [NR_108030]	GGGGTCTGCTGTGCATCTTAATCGACTTACTTCCACCCATCACATTAAACGCATTTAATC	chr5	176170870	176170811	+	FALSE	hs|5q35.2	ENST00000512115	102577424	NR_108030	long intergenic non-protein coding RNA 1574	chr5:176170811-176170870		NR_108030	THC2660414	Hs.349025
A_33_P3376478	0.00641868	12.7218	2.59962	2.59962	up	-0.976801	-0.585922	-1.52326	0.237044	0.0216122	0.790266	CYP17A1	Homo sapiens cytochrome P450, family 17, subfamily A, polypeptide 1 (CYP17A1), mRNA [NM_000102]	TCCCTACTCCCAACCCACTCTGCCTTCTTTTTCAGCTTGTGGCAATGCCAGTGATGTGCA	chr10	104590371	104590312	-	FALSE	hs|10q24.32	ENST00000369887	1586	NM_000102	cytochrome P450, family 17, subfamily A, polypeptide 1	chr10:104590371-104590312	GO:0030424|GO:0006694|GO:0006805|GO:0018963|GO:0030325|GO:0006702|GO:0005783|GO:0006704|GO:0018879|GO:0044281|GO:0051591|GO:0047442|GO:0005739|GO:0010034|GO:0071371|GO:0060992|GO:0010212|GO:0043025|GO:0031667|GO:0090031|GO:0007548|GO:0032526|GO:0018958|GO:0034097|GO:0071236|GO:0008202|GO:0005506|GO:0042493|GO:0009635|GO:0004508|GO:0048545|GO:0021766|GO:0018894|GO:0071222|GO:0051597|GO:0019825|GO:…	NM_000102	THC2469626	Hs.438016
A_33_P3412055	0.00644264	12.7693	3.55836	3.55836	up	0.234187	-0.560871	-0.402457	1.84133	2.16625	0.756926	ZNF582	Homo sapiens zinc finger protein 582 (ZNF582), mRNA [NM_144690]	TGTAAGGTATGTGGTAGGGCCTTCAAACGGGTCTCACATCTTACTGTACATTACAGAATT	chr19	56895597	56895538	-	FALSE	hs|19q13.43	ENST00000586929	147948	NM_144690	zinc finger protein 582	chr19:56895597-56895538	GO:0006355|GO:0005634|GO:0003677|GO:0046872|GO:0006351	NM_144690	THC2475802	Hs.244391
A_33_P3354574	0.00646277	12.8092	2.52509	2.52509	up	-1.14551	-0.0952697	-0.954166	0.596602	0.407525	0.809935	TUSC8	tumor suppressor candidate 8 (non-protein coding) [Source:HGNC Symbol;Acc:HGNC:49111] [ENST00000607312]	AAGAAAAGCAAATAAGCAGACCAAAGAACTGTTTGCATTTGCCCCAGATGCTCCCTGGCT	chr13	44978597	44978538	-	FALSE	hs|13q14.11	ENST00000607312	400128		tumor suppressor candidate 8 (non-protein coding)	chr13:44978597-44978538			THC2629885
A_32_P223017	0.00647831	12.84	3.79455	3.79455	up	-0.104226	-1.49874	-0.46639	1.40436	0.638663	1.65941	MAP3K6	Homo sapiens mitogen-activated protein kinase kinase kinase 6 (MAP3K6), transcript variant 1, mRNA [NM_004672]	GAATGTGGATTCAGGCACCATCCAAATGCTGTTGAACCATAGCTTCACCCTCCACACTCT	chr1	27682544	27682205	-	FALSE	hs|1p36.11	ENST00000357582	9064	NM_004672	mitogen-activated protein kinase kinase kinase 6	chr1:27682544-27682205	GO:0007165|GO:0005737|GO:0000186|GO:0000287|GO:0006468|GO:0007257|GO:0005524|GO:0004709	NM_004672	THC2464119	Hs.194694
A_21_P0014084	0.006497	12.877	2.50025	2.50025	up	-0.428121	-0.940956	-0.281436	1.22958	0.281436	0.80468	LOC93463	PREDICTED: Homo sapiens uncharacterized LOC93463 (AC105760.3), misc_RNA [XR_108383]	ATATGGAAGAGAATAACTTAGCTTCTAGACAGGCACAATCGCAGACGTACACAGAGGCTG	chr2	237964694	237964315	-	FALSE	hs|2q37.3		93463	XR_108383	uncharacterized LOC93463	chr2:237964694-237964315		XR_108383	NP161074	Hs.652810
A_21_P0001201	0.00650726	12.8974	2.13299	2.13299	up	-0.602023	-0.426674	-0.257366	0.257365	1.11477	0.620425			AGACAATGGATGTGGTCCGCCTTGGGAGTCCCCAAGGGCTGTGCAACAAAGTCAAGTCAC	chr1	181160202	181160143	-	FALSE	hs|1q25.3	ENST00000456771				chr1:181160202-181160143			THC2652771
A_32_P138396	0.0065494	12.9809	4.58405	4.58405	up	-1.15932	-1.64467	-0.550326	1.8387	0.113249	1.2836	lnc-NUB1-1	LNCipedia lincRNA (lnc-NUB1-1), lincRNA [lnc-NUB1-1:5]	CAGTCACTGAAAGTCTGAAGTCAAATGATTATGTGAAATCTTAGTAGTGGGTACATGTGG	chr7	151110693	151110634	+	FALSE	hs|7q36.1				lnc-NUB1-1:5	chr7:151110634-151110693			THC2505216	Hs.659231
A_33_P3402056	0.00656567	13.0132	2.09854	-2.09854	down	0.942718	0.105177	0.40921	-0.76341	-0.488692	-0.498943	LOC389831	Homo sapiens uncharacterized LOC389831 (LOC389831), mRNA [NM_001242480]	TATTATTCTTGGGCACTCTACTCCAAGTAGGAAAAGGCCAGGAGGTCCTGTTAAAGGATG	chr7_gl000195_random	44806	44747	-	FALSE		ENST00000619252	389831	NM_001242480	uncharacterized LOC389831	chr7_gl000195_random:44806-44747		NM_001242480	THC2523094	Hs.743984
A_21_P0013418	0.00660834	13.0977	2.62307	-2.62307	down	1.00955	1.71348	0.985521	-0.387547	-0.46521	0.387547		DB027775 TESTI2 Homo sapiens cDNA clone TESTI2010412 5', mRNA sequence [DB027775]	AGGAAGATGTTAGTCAGGACAAGACCAGAACAAAACAAGCGGCCCTATGTCTAAGTGTTG	chr7	31454333	31454274	-	FALSE	hs|7p14.3	ENST00000433356				chr7:31454333-31454274				Hs.583373
A_21_P0012165	0.00664005	13.1606	2.76579	-2.76579	down	0.164334	1.07738	1.1173	-1.06307	-0.706407	-0.274586		AGENCOURT_10580380 NIH_MGC_128 Homo sapiens cDNA clone IMAGE:6710146 5', mRNA sequence [BU940462]	ATTTAAGGAGAAAGGAAGCAGCACAAGTTCGACTCAGCCAAGAAACAGAGGAAGGACATC	chr20	46040112	46040053	-	FALSE	hs|20q13.12	ENST00000437920				chr20:46040112-46040053				Hs.574796
A_33_P3230189	0.0066441	13.1686	9.53988	9.53988	up	0.418071	-1.09184	-1.2192	3.73796	1.23043	2.90055	SLITRK6	Homo sapiens SLIT and NTRK-like family, member 6 (SLITRK6), mRNA [NM_032229]	CTCCTCCGCAAAATCCTAGAAAGCTCATTCTAGCGGGAAATATTATTCACAGTTTAATGA	chr13	86369565	86369506	-	FALSE	hs|13q31.1	ENST00000400286	84189	NM_032229	SLIT and NTRK-like family, member 6	chr13:86369565-86369506	GO:0008344|GO:0009986|GO:0007605|GO:0007409|GO:0007416|GO:0031223|GO:0021562|GO:0060384|GO:0001964|GO:0035264|GO:0060007|GO:0002088|GO:0005887|GO:0090102|GO:0002093|GO:0007601	NM_032229	THC2489584	Hs.525105
A_33_P3331687	0.00666321	13.2065	4.77035	-4.77035	down	3.28181	1.31062	1.59267	-0.129224	-0.308825	-0.139141	GPSM1	Homo sapiens G-protein signaling modulator 1 (GPSM1), transcript variant 1, mRNA [NM_001145638]	CGACCTGGTGCTGTCAGACTCCCGCATCCTCTCCCCCAAGCCCTTCCCGTTCTGCCCTGC	chr9	139252995	139252936	+	FALSE	hs|9q34.3	ENST00000392944	26086	NM_001145638	G-protein signaling modulator 1	chr9:139252936-139252995	GO:0050790|GO:0008277|GO:0005794|GO:0005886|GO:0000139|GO:0005789|GO:0005654|GO:0005092|GO:0030154|GO:0007399|GO:0005829	NM_001145638	THC2464217	Hs.239370
A_24_P304449	0.00669413	13.2678	2.23004	-2.23004	down	0.0806079	0.868312	0.312842	-0.415298	-0.787766	-1.00638	MLEC	malectin [Source:HGNC Symbol;Acc:HGNC:28973] [ENST00000228506]	ATTTCAGTATGAGGAAAAACAACAACAAACTGAAGTGCGCTTTCCGTCCTTTCAAAGGAC	chr12	121139035	121138976	+	FALSE	hs|12q24.31	ENST00000228506	9761	D63486	malectin	chr12:121138976-121139035	GO:0016020|GO:0006457|GO:0005783|GO:0005789|GO:0030246|GO:0016021|GO:0019899|GO:0044267|GO:0043687|GO:0018279		THC2497038	Hs.744910
A_33_P3859499	0.00669448	13.2685	2.40796	-2.40796	down	0.62367	1.05448	0.209998	-0.890996	-0.209998	-0.814298	LOC642426	Homo sapiens uncharacterized LOC642426 (LOC642426), long non-coding RNA [NR_046104]	GTCACAACTACTACTTAACATTGTTCTGAGGTCCTAGCCTTGTAAGTAATTAGAAAGAAA	chr14	19407073	19407014	-	FALSE	hs|14q11.2	ENST00000547175	642426	NR_046104	uncharacterized LOC642426	chr14:19407073-19407014		NR_046104	THC2614677	Hs.578301
A_33_P3369009	0.00671682	13.3127	2.27086	2.27086	up	-0.230184	-0.175684	-0.178024	0.647281	1.58353	0.735012			CCTGAAAGTGTCTGCATAGAAGTAACACATCCATGTACTTGATAAACTAAAGTGTAGATA	chr6	22643833	22643774	-	FALSE	hs|6p22.3					chr6:022643833-022643774			THC2687397
A_33_P3383876	0.00672188	13.3228	2.74806	-2.74806	down	0.660319	-0.0769877	1.22197	-0.994894	-0.723655	-0.851384	lnc-CD99L2-1	Q3ZAR0_HUMAN (Q3ZAR0) GPR50 protein, partial (4%) [THC2603334]	AATTCGAATATTCGGGCAAAACTAAAGGGGCGTGATTCGGACACTCGTTCCCTCAATAAC	chrX	150343798	150343739	-	FALSE	hs|Xq28				lnc-CD99L2-1:1	chrX:150343798-150343739			THC2603334
A_21_P0006900	0.00675246	13.3834	3.20042	3.20042	up	-1.29646	-0.521367	-2.01375	0.650263	0.199245	0.353693	lnc-GOLGA7B-2	LNCipedia lincRNA (lnc-GOLGA7B-2), lincRNA [lnc-GOLGA7B-2:1]	GAAAGACAAGATTTGGAAAAGTCAGGTAACATCTAGAGAAAGCCTCTAATAGCCCTCTCC	chr10	99600726	99600667	+	FALSE	hs|10q24.2				lnc-GOLGA7B-2:1	chr10:99600667-99600726
A_33_P3285354	0.00679827	13.4742	4.71593	-4.71593	down	2.64074	1.15141	0.649948	-0.458939	-0.938113	-0.873478	C11orf95	Homo sapiens chromosome 11 open reading frame 95 (C11orf95), mRNA [NM_001144936]	GAGGAAGAAGAGGAGGAGGAGGAGGGGGCCGGTGTCCCAGCTTGCCCGCCCAAGGGCCCA	chr11	63533339	63533280	-	FALSE	hs|11q13.1	ENST00000433688	65998	NM_001144936	chromosome 11 open reading frame 95	chr11:63533339-63533280		NM_001144936	THC2632379	Hs.191073
A_23_P57417	0.00685773	13.592	2.61538	2.61538	up	-0.838615	-0.788888	-0.10995	0.600224	0.464238	1.35915	MMP11	Homo sapiens matrix metallopeptidase 11 (stromelysin 3) (MMP11), mRNA [NM_005940]	GGCCAAAAAGTTCACAGTCAAATGGGGAGGGGTATTCTTCATGCAGGAGACCCCAGGCCC	chr22	24126332	24126273	+	FALSE	hs|22q11.23	ENST00000612388	4320	NM_005940	matrix metallopeptidase 11 (stromelysin 3)	chr22:24126273-24126332	GO:0005796|GO:0045599|GO:0005509|GO:0005578|GO:0005576|GO:0007275|GO:0022617|GO:0030198|GO:0030199|GO:0030574|GO:0006508|GO:0071711|GO:0008270|GO:0004222	NM_005940	THC2560764	Hs.143751
A_21_P0008040	0.00688774	13.6515	4.30613	4.30613	up	-2.29381	-1.05787	-0.562381	1.30715	0.4007	0.697258	lnc-GSX1-1	LNCipedia lincRNA (lnc-GSX1-1), lincRNA [lnc-GSX1-1:1]	TGACAAAAGTACACAAGAACCTCTAGTGCTTCCATGTCTCCAAATGCCATCTCCATTACA	chr13	28314199	28314140	+	FALSE	hs|13q12.2				lnc-GSX1-1:1	chr13:28314140-28314199
A_24_P704878	0.00692174	13.7189	3.01015	-3.01015	down	0.744866	0.465956	0.186294	-0.623098	-0.844792	-1.9045			GATTCTGAAAGCAAGGAATTTAATGCACAAGAAACGGTTCTCACAATACATAAAGAACTG					FALSE
A_32_P1173	0.00692339	13.7222	3.13263	3.13263	up	-0.124517	-0.98335	-1.50255	0.644107	1.15156	0.536032	MB21D1	Homo sapiens Mab-21 domain containing 1 (MB21D1), mRNA [NM_138441]	TGGCGGCTATCCTTCTCTCACATCGAAAAGGAAATTTTGAACAATCATGGAAAATCTAAA	chr6	74138526	74138467	-	FALSE	hs|6q13	ENST00000370318	115004	NM_138441	Mab-21 domain containing 1	chr6:74138526-74138467	GO:0071360|GO:0051607|GO:0045087|GO:0002230|GO:0032481|GO:0002218|GO:0009190|GO:0005525|GO:0005524|GO:0003677|GO:0046872|GO:0005829	NM_138441	THC2479536	Hs.658405
A_21_P0012005	0.0069318	13.7388	2.46258	2.46258	up	-0.185553	-0.803536	0.185553	0.74124	1.35277	1.00296	LOC101927661	PREDICTED: Homo sapiens uncharacterized LOC101927661 (LOC101927661), transcript variant X2, ncRNA [XR_425410]	TGTGCAACTTTGGCATTCTTGATCTATCACCTGTGACTGAAAGCTCCCAAACTGATGCAA	chr2	67269098	67268185	+	FALSE	hs|2p14	ENST00000427579	101927661	XR_425410	uncharacterized LOC101927661	chr2:67268185-67269098		XR_425410		Hs.580507
A_33_P3348224	0.00693217	13.7396	8.40192	8.40192	up	1.0423	-1.0423	-1.59004	2.53083	2.00054	3.09074	SEC14L6	Homo sapiens SEC14-like 6 (S. cerevisiae) (SEC14L6), mRNA [NM_001193336]	TACACCGTGGAGGTACTGCTCCCAGACCAAACCTTCATGGAGAAGATGGAGAAATTCTAG	chr22	30921043	30920984	-	FALSE	hs|22q12.2	ENST00000437871	730005	NM_001193336	SEC14-like 6 (S. cerevisiae)	chr22:30921043-30920984	GO:0005622|GO:0005215|GO:0006810|GO:0016021	NM_001193336	THC2639902	Hs.505605
A_33_P3376762	0.00694176	13.7586	2.15708	-2.15708	down	1.4316	0.698201	0.68861	-0.0562923	-0.428018	-0.0245192	GOLGA2P7	Homo sapiens golgin A2 pseudogene 7 (GOLGA2P7), non-coding RNA [NR_027001]	TCACCCAGTGGCCTCGTCCCAGAAGAAGCCAGAGGTAGCGGCCCCAGCCCCAGAGAGTGG	chr15	84873659	84873600	-	FALSE	hs|15q25.2	ENST00000558470	388152	NR_027001	golgin A2 pseudogene 7	chr15:84873659-84873600		NR_027001	THC2489238	Hs.405809
A_33_P3358322	0.0069486	13.7721	3.06418	3.06418	up	-0.408963	-0.418771	-0.901747	1.19779	0.274149	1.64507	lnc-RP11-680F20.6.1-1	Homo sapiens full length insert cDNA clone ZD42A08. [AF086259]	AATTTCGTGATCACTGAGCACAGTAAAGATCAAATTTCCAGGTGGAGGTGGTAGACAGGG	chr11	125827923	125827864	+	FALSE	hs|11q24.2			AF086259	lnc-RP11-680F20.6.1-1:1	chr11:125827864-125827923				Hs.38034
A_21_P0005247	0.00696824	13.8111	2.93867	-2.93867	down	2.1014	0.791411	1.11393	-0.201297	0.00831222	-0.465768			CATTTCTTAATCTTTAGGCTTCACCTTCCTTAACTGAAAATAAAGCCATAAGTTACCTCC	chr7	95103310	95103251	+	FALSE	hs|7q21.3	ENST00000416593				chr7:95103251-95103310
A_33_P3234864	0.00697627	13.827	2.62631	2.62631	up	-1.34625	-0.222107	-0.34731	0.921663	0.745053	0.596729	UTRN	Homo sapiens utrophin (UTRN), mRNA [NM_007124]	TTAAAGGAGAAAGAATATTCTGTCCTGAATGCTGTCGACCAGGCCCGAGTTTTCTTGGCT	chr6	145051567	145051508	+	FALSE	hs|6q24.2	ENST00000367526	7402	NM_007124	utrophin	chr6:145051508-145051567	GO:0005515|GO:0031594|GO:0030054|GO:0019901|GO:0005886|GO:0031527|GO:0003779|GO:2000649|GO:0030175|GO:0043234|GO:0005737|GO:0005178|GO:0006936|GO:0007517|GO:0016010|GO:0016020|GO:0045211|GO:0017166|GO:0005654|GO:0008270|GO:0005856|GO:0070938|GO:0001954|GO:0070062	NM_007124	THC2573368	Hs.133135
A_33_P3280040	0.00701489	13.9035	2.20346	-2.20346	down	0.503964	-0.0421481	0.770186	-0.436595	-0.996353	-0.754368		ankyrin repeat domain 11 [Source:HGNC Symbol;Acc:HGNC:21316] [ENST00000566858]	CGTGGATGTTTCTTTGGAACAAGGGGAAAAATTATGATTTTCTTATTTTGCTTTGACCTG	chr16	89367284	89367225	-	FALSE	hs|16q24.3	ENST00000566858		AK125549		chr16:89367284-89367225			THC2531154	Hs.740440
A_21_P0000186	0.00701641	13.9065	2.26604	-2.26604	down	-0.175374	0.554016	0.175374	-0.894848	-1.40997	-0.68168	ZNF561-AS1	Homo sapiens ZNF561 antisense RNA 1 (head to head) (ZNF561-AS1), long non-coding RNA [NR_122038]	GACAAAATGAGTTGCTCTACAAAGGTCCAACTTCGTTGTCCTTTGTTCTGTAACCTTTGT	chr19	9745151	9745092	+	FALSE	hs|19p13.2		284385		ZNF561 antisense RNA 1 (head to head)	chr19:9745092-9745151		NR_122038	THC2494850
A_32_P176594	0.00701919	13.912	3.41148	3.41148	up	-1.17619	-1.20631	-0.357257	1.04575	0.0990539	1.42663	KIAA1614	Homo sapiens KIAA1614 (KIAA1614), mRNA [NM_020950]	CTCTCACCAGCGTCGGAAAGCTGCCTCTTTTCAGAACCTCCATTCTCTGCTGAGCAGCAA	chr1	180913592	180913533	+	FALSE	hs|1q25.3	ENST00000483705	57710	NM_020950	KIAA1614	chr1:180913533-180913592		NM_020950	THC2520637	Hs.734816
A_23_P78571	0.00702282	13.9192	4.53164	4.53164	up	-0.435775	-2.27881	-1.8889	0.201316	0.803379	0.931911	COX6B2	Homo sapiens cytochrome c oxidase subunit VIb polypeptide 2 (testis) (COX6B2), mRNA [NM_144613]	CACCAGCCTTCGAGTTCCTTGTTTCCCTTGCTCTGGTCTCCACGTGTATGATGGGGTTCT	chr19	55862167	55862108	-	FALSE	hs|19q13.42	ENST00000590900	125965	NM_144613	cytochrome c oxidase subunit VIb polypeptide 2 (testis)	chr19:55862167-55862108	GO:0005758|GO:0004129|GO:0030061	NM_144613	THC2491158	Hs.550544
A_33_P3254912	0.00704254	13.9583	6.92922	6.92922	up	-2.7319	-3.12867	-1.13528	-0.305336	1.38223	0.305336	OR8A1	Homo sapiens olfactory receptor, family 8, subfamily A, member 1 (OR8A1), mRNA [NM_001005194]	ATTCATGTACTTAAAACCCTCCACAATCAGTTCCTTGACCCAGGAGAATGTGGCCTCTGT	chr11	124440839	124440780	+	FALSE	hs|11q24.2	ENST00000284287	390275	NM_001005194	olfactory receptor, family 8, subfamily A, member 1	chr11:124440780-124440839	GO:0050911|GO:0004984|GO:0007186|GO:0005886|GO:0007411|GO:0004930|GO:0016021	NM_001005194	THC2603291	Hs.632104
A_32_P126733	0.00704267	13.9586	2.52386	-2.52386	down	1.08771	0.341823	0.268382	-0.855804	-0.328344	-1.12483	NOL4	Homo sapiens nucleolar protein 4 (NOL4), transcript variant 1, mRNA [NM_003787]	TTTCAAGTAATGACTGTGATTGTGACCGAGTAATGTGCACTTTTTCTTGTAACTGTGGAC	chr18	31431398	31431339	-	FALSE	hs|18q12.1	ENST00000261592	8715	NM_003787	nucleolar protein 4	chr18:31431398-31431339	GO:0003723|GO:0005730|GO:0005634	NM_003787	THC2613181	Hs.514795
A_21_P0005922	0.00709533	14.063	2.2613	2.2613	up	-0.525658	-0.469709	0.312794	0.8691	0.76932	1.21046	lnc-C8orf74-3	LNCipedia lincRNA (lnc-C8orf74-3), lincRNA [lnc-C8orf74-3:1]	TTCATTTTAAAGAGCTTGGTGGAGAGGCTGAAGAAATGTGCTGCAGCTGAAGGTGAGTAG	chr8	10714097	10714038	+	FALSE	hs|8p23.1				lnc-C8orf74-3:1	chr8:10714038-10714097
A_21_P0005545	0.00713193	14.1355	2.01718	2.01718	up	-0.507452	-0.821487	-0.724816	0.568664	-0.1329	0.547505	lnc-XRCC2-4	LNCipedia lincRNA (lnc-XRCC2-4), lincRNA [lnc-XRCC2-4:1]	GCCAAAAATTTTATAAAATATTTGCTTCTCAAAGGTGCCCCACCTGTCACCATAGCAAAG	chr7	153406797	153406738	-	FALSE	hs|7q36.2				lnc-XRCC2-4:1	chr7:153406797-153406738
A_21_P0003983	0.00713238	14.1364	2.41812	2.41812	up	-0.178742	-0.829048	-0.687014	1.04297	0.905131	0.178742			CAAAACGCATTTACTCCTGGGAAAGTAAACACAAGCAAACAAAATGCCTCTTATACTACA	chr5	33009367	33009308	+	FALSE	hs|5p13.3	ENST00000511054				chr5:33009308-33009367			THC2719188
A_24_P304154	0.00715067	14.1726	4.37303	4.37303	up	-0.422957	-1.01682	-2.14111	0.488902	0.784202	1.5319	AMPD3	Homo sapiens adenosine monophosphate deaminase 3 (AMPD3), transcript variant 3, mRNA [NM_001025390]	AAAGCATTTTTAAAGATTAATCTGAATTAAGCTTTATCAGTGTACTCTTTATCTGTGTTA	chr11	10528622	10528563	+	FALSE	hs|11p15.4	ENST00000396553	272	NM_001025390	adenosine monophosphate deaminase 3	chr11:10528563-10528622	GO:0097009|GO:0003876|GO:0006196|GO:0046034|GO:0046031|GO:0006144|GO:0032264|GO:0043101|GO:0055086|GO:0044281|GO:0046872|GO:0005829	NM_001025390	THC2461809	Hs.501890
A_19_P00324286	0.00721064	14.2915	2.31065	2.31065	up	-0.491711	-0.798127	0.240065	0.784473	0.820936	0.969707	MAP3K13	Homo sapiens mitogen-activated protein kinase kinase kinase 13 (MAP3K13), transcript variant 4, non-coding RNA [NR_038322]	GAGCACGAATATATATTCCCCTAAAATTATAGCTTAGCATTGTCAATGCTTTAGAGCAGT	chr3	185010651	185010592	+	FALSE	hs|3q27.2		9175	NR_038322	mitogen-activated protein kinase kinase kinase 13	chr3:185010592-185010651	GO:0005515|GO:0019901|GO:0008385|GO:0007254|GO:0005524|GO:0046872|GO:0042803|GO:0042802|GO:0000186|GO:0051092|GO:0046777|GO:0016020|GO:0004674|GO:0006468|GO:0004709	NR_038322	THC2603731	Hs.591306
A_23_P109133	0.0072477	14.3649	10.1513	-10.1513	down	4.7071	1.82477	2.04585	-0.0794702	-0.794886	-0.578715	AVP	Homo sapiens arginine vasopressin (AVP), mRNA [NM_000490]	CGAGAGCTGCGTGACCGAGCCCGAGTGCCGCGAGGGCTTTCACCGCCGCGCCCGCGCCAG	chr20	3063624	3063391	-	FALSE	hs|20p13	ENST00000380293	551	NM_000490	arginine vasopressin	chr20:3063624-3063391	GO:0030307|GO:0006091|GO:0051970|GO:0005615|GO:0003084|GO:0006833|GO:0070371|GO:0005184|GO:0005185|GO:0043027|GO:0031394|GO:0042538|GO:0043084|GO:0002125|GO:0035176|GO:0007623|GO:0035813|GO:0007621|GO:0008284|GO:0045471|GO:0030819|GO:0007267|GO:0031894|GO:0043252|GO:0007204|GO:0031895|GO:0030425|GO:0005829|GO:0014049|GO:0033138|GO:0090201|GO:0045907|GO:0042310|GO:0007626|GO:0007625|GO:0004871|GO:…	NM_000490	THC2480295	Hs.89648
A_19_P00322953	0.00726695	14.4031	2.12983	-2.12983	down	0.242448	0.149448	0.130863	-1.43503	-0.809013	-0.505419			GGGACTCTTTCCAGAAGGAACGACCTCTGTGCTTGAGTTGGTTGGGGGGCGCAATGGATT	chr2	130626885	130626826	-	FALSE	hs|2q21.1	ENST00000450531				chr2:130626885-130626826
A_23_P250122	0.00728181	14.4326	2.1089	-2.1089	down	-0.0742416	0.726089	0.351674	-0.470624	-0.8049	-0.950432	FAM20C	Homo sapiens family with sequence similarity 20, member C (FAM20C), mRNA [NM_020223]	GACCTAATTCAAGTAAAAACCCTTTCTCCTTCCTGGGGCCTCGGCTCCTGGAGGGCTGGA	chr7	300440	300381	+	FALSE	hs|7p22.3	ENST00000313766	56975	NM_020223	family with sequence similarity 20, member C	chr7:300381-300440	GO:0005794|GO:0030501|GO:0005509|GO:0070166|GO:0005615|GO:0045669|GO:0097187|GO:0040036|GO:0004674|GO:0071895|GO:0006468|GO:0051174|GO:0036179|GO:0070062	NM_020223	THC2463453	Hs.134742
A_21_P0001937	0.00729656	14.4618	2.57791	2.57791	up	-0.825429	-1.11199	-1.18903	0.213577	-0.213577	0.972153			CACCCATAGTGCTTTGTGCCTTTCTCTTTCTTGCCACTTGCCACATTTTACTGTAGTTAT	chr2	173188440	173188381	+	FALSE	hs|2q31.1	ENST00000445613				chr2:173188381-173188440				Hs.470617
A_33_P3220827	0.00734182	14.5515	2.06637	-2.06637	down	0.484445	0.416141	0.0905652	-0.411712	-0.565405	-1.17303	PEA15	Homo sapiens phosphoprotein enriched in astrocytes 15 (PEA15), transcript variant 1, mRNA [NM_001297576]	GAGTTCCATGTTTGTACTCCTGTGCTGGACTGTTTCCTGAGTACCAGCAGGTCCCTTTTT	chr1	160183825	160183766	+	FALSE	hs|1q23.2	ENST00000360472	8682	NM_001297576	phosphoprotein enriched in astrocytes 15	chr1:160183766-160183825	GO:0005515|GO:0005737|GO:0005875|GO:0046325|GO:0006810|GO:0008643|GO:0006915|GO:0043278|GO:0000077	NM_001297576	THC2576220	Hs.517216
A_24_P919452	0.00734647	14.5607	2.39578	2.39578	up	-1.21053	-0.236903	-1.0053	0.236903	0.360987	0.730861			TAGTACAGTTGTTCTTTTGGTGTTAGCTTACCTGTCTTCATCTAACAATACCAACTTAAG	chr17	33733963	33733904	-	FALSE	hs|17q12					chr17:033733963-033733904			THC2708064
A_21_P0011722	0.00737603	14.6193	3.27341	-3.27341	down	1.38434	0.389294	0.453669	-0.389294	-1.5795	-0.936292	XLOC_l2_006926	BROAD Institute lincRNA (XLOC_l2_006926), lincRNA [TCONS_l2_00012876]	TCTGGGCCACCCTTCTTCTTTCCACTGGGTGGGCCATGGATGCATGGACTTCAGATAGCT	chr19	13734855	13734796	-	FALSE	hs|19p13.2					chr19:13734855-13734796			THC2641264	Hs.736864
A_24_P171873	0.00743714	14.7404	2.68259	2.68259	up	-0.765646	-1.17629	-0.147631	0.256295	0.877061	1.04795	FBXO4	Homo sapiens F-box protein 4 (FBXO4), transcript variant 1, mRNA [NM_012176]	GATTCCACAGATTCAAAAAGTGTGTGAAGTTGTAGATGGGTTCATCTATGTTGCAAATGC	chr5	41934396	41934337	+	FALSE	hs|5p13.1	ENST00000513496	26272	NM_012176	F-box protein 4	chr5:41934337-41934396	GO:0005515|GO:0000209|GO:0006511|GO:0005737|GO:0004842|GO:0016567|GO:0000723|GO:0031398|GO:0000151|GO:0031146|GO:0042803|GO:0019005	NM_012176	THC2472111	Hs.165575
A_33_P3332547	0.00744291	14.7518	2.53292	-2.53292	down	0.987244	0.0705946	0.289785	-1.0732	-0.439606	-1.16198	IQCJ-SCHIP1	Homo sapiens IQCJ-SCHIP1 readthrough (IQCJ-SCHIP1), transcript variant 1, mRNA [NM_001197113]	AGAGACATGACTATTGGGCAGCTACAAGTGATAGTCAATGATCTCCATTCCCAGATAGAA	chr3	159606731	159606672	+	FALSE	hs|3q25.33	ENST00000475932	100505385	NM_001197113	IQCJ-SCHIP1 readthrough	chr3:159606672-159606731		NM_001197113	NP175795	Hs.134665
A_21_P0009265	0.00746694	14.7995	2.71453	2.71453	up	-0.0701749	-0.814282	-0.036413	0.577421	1.24026	1.58355	LOC100507002	Homo sapiens uncharacterized LOC100507002 (LOC100507002), long non-coding RNA [NR_110801]	TGGAACAGACTGCAGTTCTCTTCTACAAATCAATCTAGACTGGACAGACAGAACTCCAAG	chr17	63107018	63106959	+	FALSE	hs|17q24.1	ENST00000582940	100507002	NR_110801	uncharacterized LOC100507002	chr17:63106959-63107018		NR_110801	THC2644838	Hs.729924
A_23_P337642	0.00748863	14.8425	2.12747	-2.12747	down	1.13407	0.918857	0.553937	-0.00648069	-0.660557	0.00648069	ATP2B3	Homo sapiens ATPase, Ca++ transporting, plasma membrane 3 (ATP2B3), transcript variant 1, mRNA [NM_021949]	AACCAGAACAACAACGCCATAGACAGCGGCATCTACCTGACCACGCATGTCACCAAGTCA	chrX	152845690	152845631	+	FALSE	hs|Xq28	ENST00000496610	492	NM_021949	ATPase, Ca++ transporting, plasma membrane 3	chrX:152845631-152845690	GO:0005516|GO:0005794|GO:0005886|GO:0005524|GO:0031982|GO:0055085|GO:0046872|GO:0005388|GO:0034220|GO:0007596|GO:0008152|GO:0070588|GO:0006810|GO:0016021	NM_021949	THC2478163	Hs.533956
A_23_P327156	0.00748987	14.8449	4.27345	-4.27345	down	-0.592054	0.857769	0.592054	-1.714	-1.19661	-2.51783	FUT8-AS1	Homo sapiens FUT8 antisense RNA 1 (FUT8-AS1), long non-coding RNA [NR_024334]	CGTATTTATTGTCAGCTCTTTAAACAAAAAGCACTCTATGAAGTGCTGTACTTTACAGTC	chr14	65878097	65878038	-	FALSE	hs|14q23.3		645431	NR_024334	FUT8 antisense RNA 1	chr14:65878097-65878038		NR_024334	THC2479356	Hs.713717
A_33_P3380582	0.00749596	14.857	2.47693	2.47693	up	-0.924769	-1.34442	-0.190184	0.468472	0.649253	0.348553	MGAT4EP	Homo sapiens MGAT4 family, member E, pseudogene (MGAT4EP), non-coding RNA [NR_038135]	GGTCAGGCTGGGGGGCTCATGATCAGGCATATCTACCTCTGGGAGAAAAATGACAAATAG	chr1	202795439	202795380	+	FALSE	hs|1q32.1	ENST00000330493	641515		MGAT4 family, member E, pseudogene	chr1:202795380-202795439		NR_038135		Hs.23459
A_33_P3342481	0.00752225	14.9091	2.48054	2.48054	up	-1.00883	-0.754297	-1.20853	0.08427	0.960303	-0.08427			TATTTGCAGTAATCACTAAATTTTAACTAATACTATCTTTGCTTCCAGTAGTGTTCTATG	chr2	90520625	90520566	-	FALSE	hs|2p11.1					chr2:090520625-090520566			THC2723408
A_21_P0006044	0.00754101	14.9463	2.25841	2.25841	up	-0.669669	-1.01337	-1.16087	0.682009	-0.251391	0.251391		BX092927 Soares placenta Nb2HP Homo sapiens cDNA clone IMAGp998O14195 ; IMAGE:136549, mRNA sequence [BX092927]	CTCCTAGTGCCTGCAGCCACGCAATACATATTTGAAAAGTAAGTGGAAATCTGTCAAGTG	chr9	118774970	118774911	+	FALSE	hs|9q33.1	ENST00000416507				chr9:118774911-118774970			THC2656209	Hs.160681
A_21_P0001754	0.00759132	15.046	2.31305	2.31305	up	-0.763741	-0.269878	-0.0500092	0.811886	0.455752	1.27813	lnc-TMEM206-1	LNCipedia lincRNA (lnc-TMEM206-1), lincRNA [lnc-TMEM206-1:2]	AGTGGTTCCTTGATCAGGTAGAAAGATGACAGAGCCCAACATACCAGAACCTAGAAAGGA	chr1	212606024	212605185	-	FALSE	hs|1q32.3				lnc-TMEM206-1:2	chr1:212606024-212605185
A_23_P112846	0.00759725	15.0578	2.1751	-2.1751	down	0.832403	0.162978	0.625032	-0.64145	-0.188483	-0.912901	MTHFD2L	Homo sapiens methylenetetrahydrofolate dehydrogenase (NADP+ dependent) 2-like (MTHFD2L), mRNA [NM_001144978]	TCACATGGTGAATGACTACTAAGAGTAATGATTATATCACATTGTGAATGACTACTTGCC	chr4	75168231	75168172	+	FALSE	hs|4q13.3	ENST00000492183	441024	NM_001144978	methylenetetrahydrofolate dehydrogenase (NADP+ dependent) 2-like	chr4:75168172-75168231	GO:0005743|GO:0009086|GO:0004329|GO:0004477|GO:0005829|GO:0035999|GO:0005739|GO:0004488|GO:0004487|GO:0009396|GO:0006730|GO:0000105|GO:0055114|GO:0006164	NM_001144978	THC2489934	Hs.740700
A_23_P163195	0.00761463	15.0922	5.92549	5.92549	up	-2.06792	-1.2756	0.179365	1.46299	0.984871	2.08878	LRFN5	Homo sapiens leucine rich repeat and fibronectin type III domain containing 5 (LRFN5), mRNA [NM_152447]	CAGTGACAATGTGATTCAATCTTCAGAAACTTGTTCGAGTCAGGACTCCTCTACCACTAC	chr14	42360944	42360885	+	FALSE	hs|14q21.1	ENST00000298119	145581	NM_152447	leucine rich repeat and fibronectin type III domain containing 5	chr14:42360885-42360944	GO:0016021	NM_152447	THC2472133	Hs.136893
A_23_P252193	0.00762359	15.1099	2.82175	2.82175	up	-0.490051	-0.785401	-0.768099	0.721417	0.178661	1.54615	ITGA9	Homo sapiens integrin, alpha 9 (ITGA9), mRNA [NM_002207]	AAATCTTCTCCAGATTTTTCGGAGGCCCCACTGATGCTGTTCTCTTCTTCATTCTATCAA	chr3	37860616	37860557	+	FALSE	hs|3p22.2	ENST00000264741	3680	NM_002207	integrin, alpha 9	chr3:37860557-37860616	GO:0008305|GO:0005886|GO:0005518|GO:0030593|GO:0034679|GO:0046872|GO:0009925|GO:0007229|GO:0007411|GO:0030198|GO:0042060|GO:0043236|GO:0007155	NM_002207	THC2474295	Hs.113157
A_21_P0013064	0.00767577	15.2134	2.47494	-2.47494	down	-0.0255783	0.0255783	0.825896	-1.16841	-1.31924	-0.608649	XLOC_l2_012899	BROAD Institute lincRNA (XLOC_l2_012899), lincRNA [TCONS_l2_00024638]	TCTATGTTCTCAGTTGTAAATGAGGAAAGTAGGACGAGGTATGGAGCTGGAGGGTAAATG	chr6	19323937	19323878	-	FALSE	hs|6p22.3					chr6:19323937-19323878
A_23_P250136	0.00768264	15.227	2.81034	2.81034	up	-0.650405	-0.191329	-0.76589	0.673044	1.68505	0.506523	GRIK2	Homo sapiens glutamate receptor, ionotropic, kainate 2 (GRIK2), transcript variant 2, mRNA [NM_175768]	CTTCTTCTGAGTGAATGTTAACATGCGCATTTTGTGGCTGATTTCAAATGCAGTCCAGTG	chr6	102516680	102516621	+	FALSE	hs|6q16.3	ENST00000369138	2898	NM_175768	glutamate receptor, ionotropic, kainate 2	chr6:102516621-102516680	GO:0030054|GO:0005886|GO:0005234|GO:0007268|GO:0032839|GO:0051402|GO:0006886|GO:0019228|GO:0030425|GO:0042803|GO:0046328|GO:0043524|GO:0043525|GO:0034220|GO:0045211|GO:0043195|GO:0048169|GO:0015277|GO:0006810|GO:0043204|GO:0001662|GO:0031625|GO:0031624|GO:0051967|GO:0060079|GO:0006874|GO:0035249|GO:0050804|GO:0014069|GO:0007215|GO:0030165|GO:0042734|GO:0035235|GO:0060080|GO:0032983|GO:0005887|GO:…	NM_175768	THC2661674	Hs.98262
A_23_P127068	0.00771455	15.2902	2.04003	2.04003	up	-0.12517	-0.478998	0.12517	1.05689	0.484779	1.06511	SEMA4G	Homo sapiens sema domain, immunoglobulin domain (Ig), transmembrane domain (TM) and short cytoplasmic domain, (semaphorin) 4G (SEMA4G), transcript variant 1, mRNA [NM_017893]	AATGAATGTATTTATTGTGAGAATGGCTACACTTCTTTAGGAATGCCCCCACTTACAACC	chr10	102745283	102745224	+	FALSE	hs|10q24.31	ENST00000613292	57715	NM_017893	sema domain, immunoglobulin domain (Ig), transmembrane domain (TM) and short cytoplasmic domain, (semaphorin) 4G	chr10:102745224-102745283	GO:0005886|GO:0004872|GO:0016021|GO:0030154|GO:0007399	NM_017893	THC2774962	Hs.591923
A_33_P3403102	0.00771548	15.2921	2.02062	-2.02062	down	0.0761523	0.64133	0.51013	-0.54235	-0.312934	-0.961503	PRR18	Homo sapiens proline rich 18 (PRR18), mRNA [NM_175922]	TAACAACAACATTTTGAAGACTTTTCCCTGGTGGCATCCTAGAGGGACCGACTTTCTGCA	chr6	166719260	166719201	-	FALSE	hs|6q27	ENST00000322583	285800	NM_175922	proline rich 18	chr6:166719260-166719201		NM_175922	THC2670895	Hs.731862
A_23_P154605	0.00773241	15.3256	8.24093	8.24093	up	-0.0158935	-1.44696	0.0158935	2.48591	1.33375	3.8618	SULF2	Homo sapiens sulfatase 2 (SULF2), transcript variant 1, mRNA [NM_018837]	AACCTAATAAGAAATCCCAATTTTCAGGAGTGGTGGTGTCAATAAACGCTCTGTGGCCAG	chr20	46286483	46286424	-	FALSE	hs|20q13.12	ENST00000467815	55959	NM_018837	sulfatase 2	chr20:46286483-46286424	GO:0005795|GO:0005886|GO:0009986|GO:0051216|GO:0001822|GO:0005783|GO:0005509|GO:0048706|GO:0035860|GO:0030177|GO:0008449|GO:0032836|GO:0005615|GO:0010575|GO:0060384|GO:0060348|GO:0002063|GO:0003094|GO:0040037|GO:0004065|GO:0030201|GO:0014846	NM_018837	THC2683428	Hs.162016
A_21_P0005020	0.00773853	15.3378	2.71997	2.71997	up	-2.03752	-1.15082	-0.775843	-0.0329866	0.0329869	0.36659	PSORS1C3	Homo sapiens psoriasis susceptibility 1 candidate 3 (non-protein coding) (PSORS1C3), long non-coding RNA [NR_026816]	AAGAGCTTGGGAGAAGCTGGTTCTCAGACTGAAGGCCAGAGCCCAGCACCTTGTCACCAT	chr6	31145513	31145454	-	FALSE	hs|6p21.33		100130889	NR_026816	psoriasis susceptibility 1 candidate 3 (non-protein coding)	chr6:31145513-31145454		NR_026816	THC2485462	Hs.670091
A_23_P71946	0.00776621	15.3926	11.6494	11.6494	up	-0.749792	0.749793	-1.03443	4.53265	1.58566	3.47379	BSPRY	Homo sapiens B-box and SPRY domain containing (BSPRY), mRNA [NM_017688]	AGCTTTAGGAGGGATGGGGATCTGTTTCAGATCTAGGCATAACCTGTAAATCACAGGTGT	chr9	116132607	116132548	+	FALSE	hs|9q32	ENST00000374183	54836	NM_017688	B-box and SPRY domain containing	chr9:116132548-116132607	GO:0048471|GO:0005737|GO:0016020|GO:0008270|GO:0006816|GO:0005654|GO:0031252|GO:0005925	NM_017688	THC2464724	Hs.614517
A_19_P00316326	0.00776799	15.3962	2.34348	2.34348	up	-0.553071	-0.809772	0.217304	0.650424	0.875853	1.01414	MAP3K13	Homo sapiens mitogen-activated protein kinase kinase kinase 13 (MAP3K13), transcript variant 3, mRNA [NM_001242317]	TGGACTTCATTTAAAGAAACCCACGGACCATTAATGGACAAAAACATGAGTCAATATGTA	chr3	185003398	185003339	+	FALSE	hs|3q27.2	ENST00000447637	9175	NM_001242317	mitogen-activated protein kinase kinase kinase 13	chr3:185003339-185003398	GO:0005515|GO:0019901|GO:0008385|GO:0007254|GO:0005524|GO:0046872|GO:0042803|GO:0042802|GO:0000186|GO:0051092|GO:0046777|GO:0016020|GO:0004674|GO:0006468|GO:0004709	NM_001242317	THC2674510	Hs.634586
A_21_P0000589	0.00779307	15.4459	2.30606	2.30606	up	-0.188488	-0.130571	-0.0481281	0.694387	0.844661	1.71005	LOC100129083	Homo sapiens uncharacterized LOC100129083 (LOC100129083), mRNA [NM_001256795]	AACCAGTAGCCATAAGCTGGGGTAGACCCTGTCCAGTCTTGTCGGGGGTAGGAGAAAGAG	chr19	51920634	51920575	+	FALSE	hs|19q13.41		100129083	NM_001256795	uncharacterized LOC100129083	chr19:51920575-51920634		NM_001256795		Hs.724300
A_33_P3389673	0.00780656	15.4726	2.36998	-2.36998	down	1.04772	0.113431	0.863139	-0.790981	-0.237913	-0.681452	OR5A2	Homo sapiens olfactory receptor, family 5, subfamily A, member 2 (OR5A2), mRNA [NM_001001954]	AATAAGGAGATTAAAAATGCCATGAGGAAAGCCATGGAAAGGGACCCCGGGATTTCTCAC	chr11	59189544	59189485	-	FALSE	hs|11q12.1	ENST00000302040	219981	NM_001001954	olfactory receptor, family 5, subfamily A, member 2	chr11:59189544-59189485	GO:0050911|GO:0004984|GO:0007186|GO:0005886|GO:0004930|GO:0016021	NM_001001954	THC2611957	Hs.553648
A_33_P3503279	0.00785319	15.565	3.71383	3.71383	up	-0.207491	-1.95229	-1.51905	0.514626	0.630124	0.855131			ATTAAACTTATTCTACCACCATTTGAATAACACCCACACCCTTATGTCCGCCGTAAGAAA					FALSE
A_33_P3262475	0.00788528	15.6286	2.59505	2.59505	up	-1.77421	-0.518744	-0.90456	0.394041	0.222229	0.313504	SERP2	stress-associated endoplasmic reticulum protein family member 2 [Source:HGNC Symbol;Acc:HGNC:20607] [ENST00000474333]	GGCAACAAAATAATAGTACAGGACCCACTGCAGATTGGTGTAGTAATACAAGAGATGTGA	chr13	44970002	44969943	+	FALSE	hs|13q14.11	ENST00000474333	387923		stress-associated endoplasmic reticulum protein family member 2	chr13:44969943-44970002	GO:0005789|GO:0016021|GO:0015031		THC2670818
A_24_P810697	0.00789112	15.6402	2.78044	-2.78044	down	0.493784	0.0284207	0.708637	-1.11342	-0.431158	-1.65052	MXRA7	Homo sapiens matrix-remodelling associated 7 (MXRA7), transcript variant 2, mRNA [NM_001008529]	CTGCACACCTTAGATAAAAAGAACATTTTAAAAGCAGAGTTCACTTTCACTCCAGTCTCC	chr17	74676626	74676567	-	FALSE	hs|17q25.1	ENST00000375036	439921	NM_001008529	matrix-remodelling associated 7	chr17:74676626-74676567	GO:0016021	NM_001008529	THC2529029	Hs.250723
A_23_P100642	0.00789835	15.6545	3.51118	-3.51118	down	0.582961	0.515835	0.261181	-1.59814	-0.397143	-2.0806	PNMT	Homo sapiens phenylethanolamine N-methyltransferase (PNMT), transcript variant 1, mRNA [NM_002686]	CACCTTCAGACAGGCGTAGATGATGTCAAGGGCGTCTTCTTCGCCTGGGCTCAGAAGGTT	chr17	37826633	37826574	+	FALSE	hs|17q12	ENST00000269582	5409	NM_002686	phenylethanolamine N-methyltransferase	chr17:37826574-37826633	GO:0034641|GO:0004603|GO:0042418|GO:0044281|GO:0032259|GO:0042423|GO:0005829	NM_002686	THC2477070	Hs.1892
A_21_P0003236	0.00793695	15.731	2.14897	-2.14897	down	0.455379	-0.23528	0.452617	-1.01616	-1.08565	-0.536412	lnc-ROBO2-4	LNCipedia lincRNA (lnc-ROBO2-4), lincRNA [lnc-ROBO2-4:3]	CGATTTCAGGCTGGGTCATTGGCCTTATCCCGCACCGAAGTTGAAACTTACACCATCTGT	chr3	80837998	80820613	+	FALSE	hs|3p12.2				lnc-ROBO2-4:3	chr3:80820613-80837998
A_19_P00320517	0.00794527	15.7475	3.55791	-3.55791	down	0.183118	1.30445	-0.183118	-1.12137	-1.15512	-1.91215	C17orf51	Homo sapiens chromosome 17 open reading frame 51 (C17orf51), mRNA [NM_001113434]	GCATGCCCTCTTCTTTGAAAACCTGTTGAGCAAATGCCTCCGCATTTTATGCACCTTCAA	chr17	21438589	21438530	-	FALSE	hs|17p11.2	ENST00000535846	339263	NM_001113434	chromosome 17 open reading frame 51	chr17:21438589-21438530		NM_001113434	THC2491411	Hs.514016
A_33_P3260989	0.00798015	15.8167	2.76387	-2.76387	down	0.984713	0.0787463	0.51278	-0.997154	-0.381323	-1.44535	TAS1R3	Homo sapiens taste receptor, type 1, member 3 (TAS1R3), mRNA [NM_152228]	GCCCTGGGGATGCCCAAGGCCAGAATGACGGGAACACAGGAAATCAGGGGAAACATGAGT	chr1	1269842	1269783	+	FALSE	hs|1p36.33	ENST00000339381	83756	NM_152228	taste receptor, type 1, member 3	chr1:1269783-1269842	GO:0046982|GO:0007186|GO:0005886|GO:0008527|GO:0001582|GO:0033041|GO:0016021|GO:0050916|GO:0050917	NM_152228	THC2628404	Hs.74375
A_19_P00316758	0.008008	15.8719	2.58805	2.58805	up	-0.73019	-0.839491	0.305027	0.780053	1.0041	1.06679	MAP3K13	Homo sapiens mitogen-activated protein kinase kinase kinase 13 (MAP3K13), transcript variant 4, non-coding RNA [NR_038322]	GAACCCTCTCACAAAAGTACAAGCTTAAAGGGGCTAAAATCCATTAATACATTCCATTTT	chr3	185009592	185009533	+	FALSE	hs|3q27.2		9175	NR_038322	mitogen-activated protein kinase kinase kinase 13	chr3:185009533-185009592	GO:0005515|GO:0019901|GO:0008385|GO:0007254|GO:0005524|GO:0046872|GO:0042803|GO:0042802|GO:0000186|GO:0051092|GO:0046777|GO:0016020|GO:0004674|GO:0006468|GO:0004709	NR_038322	THC2665586	Hs.591306
A_21_P0011966	0.00801493	15.8856	5.14241	-5.14241	down	1.39811	0.548546	0.660433	-1.60662	-0.359416	-2.51422	FAR2P2	Homo sapiens fatty acyl CoA reductase 2 pseudogene 2 (FAR2P2), transcript variant 1, long non-coding RNA [NR_046258]	TAAAAGCTACTCCAATGGCTGTGGGAGACTTAATTCCAATTCCAGGTGATACAGCCGTCA	chr2	131183586	131183527	-	FALSE	hs|2q21.1	ENST00000428123	100216479	NR_046258	fatty acyl CoA reductase 2 pseudogene 2	chr2:131183586-131183527		NR_046258	THC2530914	Hs.131740
A_33_P3273136	0.00802206	15.8997	2.61723	2.61723	up	-2.02654	-0.992761	-0.828475	0.143324	-0.0171149	0.190145	MCUR1	Homo sapiens mitochondrial calcium uniporter regulator 1 (MCUR1), mRNA [NM_001031713]	TCTGGGAGCAGGAAACTCTACTTCGACACTCATGCCTTAGTGTGCTTACTGGAAGACAAT	chr6	13807217	13807158	-	FALSE	hs|6p23	ENST00000488770	63933	NM_001031713	mitochondrial calcium uniporter regulator 1	chr6:13807217-13807158	GO:0005515|GO:0070509|GO:0006851|GO:0051561|GO:0031305	NM_001031713	THC2471059	Hs.214043
A_32_P163858	0.00802469	15.9049	2.22259	2.22259	up	-0.935863	-0.0436213	-0.105312	0.640216	0.753298	0.978417	SCD	Homo sapiens stearoyl-CoA desaturase (delta-9-desaturase) (SCD), mRNA [NM_005063]	AAATGGAAAATTTTCTCCTCGGTTTGCTAGTATCTTGGGTGTATTCTCTCTAAGTGTAGC	chr10	102123976	102123917	+	FALSE	hs|10q24.31	ENST00000578585	6319	NM_005063	stearoyl-CoA desaturase (delta-9-desaturase)	chr10:102123917-102123976	GO:0016020|GO:0005506|GO:0005783|GO:0004768|GO:0005789|GO:0006633|GO:0016021|GO:0055114	NM_005063	THC2512988	Hs.558396
A_24_P522998	0.00804723	15.9496	2.64466	-2.64466	down	0.597864	1.07512	1.31555	-0.676851	-0.779095	0.235234	ERICH3	Homo sapiens glutamate-rich 3 (ERICH3), mRNA [NM_001002912]	GCTACAGAGCACTTTGAATACATCACACCTTATAGGAAAGATAGTAAATGTATTAATCCC	chr1	75034121	75034062	-	FALSE	hs|1p31.1	ENST00000433746	127254	NM_001002912	glutamate-rich 3	chr1:75034121-75034062		NM_001002912	THC2472366	Hs.531182
A_23_P218369	0.00804981	15.9547	2.33648	-2.33648	down	0.398476	1.41633	1.01754	-0.0139332	-0.495964	-0.330764	CCL14	Homo sapiens chemokine (C-C motif) ligand 14 (CCL14), transcript variant 3, mRNA [NM_032963]	ACTATATCAAGGACATGAAGGAGAACTGAGTGACCCAGAAGGGGTGGCGAAGGCACAGCT	chr17	34310865	34310806	-	FALSE	hs|17q12	ENST00000622526	6358	NM_032963	chemokine (C-C motif) ligand 14	chr17:34310865-34310806	GO:0008009|GO:0008284|GO:0006955|GO:0060326|GO:0006874|GO:0005615	NM_032963	THC2488869	Hs.740501
A_33_P3250398	0.00805231	15.9597	3.71123	3.71123	up	-0.993001	-0.485231	-2.24383	0.893022	0.575381	0.485231	CTSZ	cathepsin Z [Source:HGNC Symbol;Acc:HGNC:2547] [ENST00000503833]	TTCATGGGGTGAACCATGGGTAAGATGTTTTCATTTTCTTAAGGTCATTCCTAGAAAAAA	chr20	57571712	57571653	-	FALSE	hs|20q13.32	ENST00000503833	1522	BC025419	cathepsin Z	chr20:57571712-57571653	GO:0060441|GO:0005886|GO:0002003|GO:0005783|GO:0006508|GO:0008234|GO:0044267|GO:0005764|GO:0005615|GO:0070062|GO:0043231			Hs.252549
A_21_P0009676	0.0080593	15.9735	2.7447	-2.7447	down	1.23101	0.641558	0.40921	-0.476146	-0.286537	-1.32549	CIRBP	cold inducible RNA binding protein [Source:HGNC Symbol;Acc:HGNC:1982] [ENST00000591622]	TGATTCCCCAAGTCGGCCACTGGAGGGATGACTTGGGGGACCAGAGAGGAAGAGCAGCCT	chr19	1261640	1261584	+	FALSE	hs|19p13.3	ENST00000591622	1153		cold inducible RNA binding protein	chr19:1261584-1261640	GO:0005515|GO:0017148|GO:0010494|GO:0009409|GO:0005634|GO:0045727|GO:0030371|GO:0005737|GO:0034063|GO:0000166|GO:0070181|GO:0005654|GO:0048255|GO:0003730|GO:0009411		THC2743386	Hs.666520
A_23_P351305	0.00814574	16.1449	4.46086	-4.46086	down	0.834558	1.56358	-0.046448	-1.92033	-0.573445	-1.62651	AMER2	Homo sapiens APC membrane recruitment protein 2 (AMER2), transcript variant 1, mRNA [NM_152704]	GCCTTTGCAGAAAACAGAACTTAGCCAAACCTAAGTAAGAGTCATGCCTGGATATTGGGA	chr13	25743420	25743361	-	FALSE	hs|13q12.13	ENST00000515384	219287	NM_152704	APC membrane recruitment protein 2	chr13:25743420-25743361	GO:0005515|GO:0005886|GO:0005546|GO:0016055|GO:0007398|GO:0090090	NM_152704	THC2474116	Hs.528335
A_23_P320261	0.00816069	16.1745	24.7429	24.7429	up	-1.52006	0.290518	-1.4538	5.47509	1.37327	4.35513	DMKN	Homo sapiens dermokine (DMKN), transcript variant 1, mRNA [NM_001035516]	AGTTCTCCAGGAAGGAGGAGCTTCCTACTTTTGAGTTTCTCTGTGGAAATAAAACATGAA	chr19	35988194	35988135	-	FALSE	hs|19q13.12	ENST00000467532	93099	NM_001035516	dermokine	chr19:35988194-35988135	GO:0005515|GO:0005615|GO:0070062	NM_001035516	THC2630590	Hs.417795
A_19_P00322934	0.00818649	16.2256	2.03608	2.03608	up	0.164088	-0.164088	-0.512873	0.510207	1.09886	0.95544	LINC00963	long intergenic non-protein coding RNA 963 [Source:HGNC Symbol;Acc:HGNC:48716] [ENST00000608369]	GGTGTCTTGATTTCAAGCCCAGTGCAGATGCATCTGACTTACGAAACTTCAGTGACACCT	chr9	132255799	132255740	+	FALSE	hs|9q34.11	ENST00000608369	100506190		long intergenic non-protein coding RNA 963	chr9:132255740-132255799			THC2542147	Hs.529860
A_33_P3422213	0.00820053	16.2535	2.12681	2.12681	up	-0.171578	-0.957674	-0.643545	0.171578	0.748174	0.573532	NEK10	NIMA-related kinase 10 [Source:HGNC Symbol;Acc:HGNC:18592] [ENST00000341435]	CAAAGCAAAAACAAGAAAACAGTAAACTCACCTCTGTGGTTGGAACAATCCTGTATTCTT	chr3	27297847	27297788	-	FALSE	hs|3p24.1	ENST00000341435	152110	XR_427255	NIMA-related kinase 10	chr3:27297847-27297788	GO:0004672|GO:0043406|GO:0004674|GO:0006468|GO:0070372|GO:0005524|GO:0046872|GO:0031954	XR_427255	NP1213978	Hs.506115
A_21_P0000942	0.00824232	16.3363	3.24554	3.24554	up	-1.29046	-0.753356	-1.21821	-0.246437	0.803772	1.27601	lnc-RER1-1	LNCipedia lincRNA (lnc-RER1-1), lincRNA [lnc-RER1-1:1]	AGCAGGTGGCTTTTCTTGAGCGCCAACATTCTGCCCGTGGGTGAGTGAGGCCCTGGCTAC	chr1	2362088	2362029	+	FALSE	hs|1p36.32				lnc-RER1-1:1	chr1:2362029-2362088
A_21_P0004487	0.00828037	16.4117	2.76883	2.76883	up	0.453967	-0.752115	-0.610482	1.0658	0.971586	1.46181	lnc-MTRR-4	LNCipedia lincRNA (lnc-MTRR-4), lincRNA [lnc-MTRR-4:2]	AGCAAACAAATGGTAAGCAAACAATCAACCTAATCATTCCCTCTCTTATTTCCAAGTGGC	chr5	8560379	8560320	+	FALSE	hs|5p15.31				lnc-MTRR-4:2	chr5:8560320-8560379
A_33_P3322363	0.00828691	16.4247	2.78231	2.78231	up	-0.97807	-0.0438023	-0.620415	0.406044	1.47441	0.906103	HMSD	Homo sapiens histocompatibility (minor) serpin domain containing (HMSD), mRNA [NM_001123366]	CCACAACACGTGTAAACTCCTGGGTTGCTGATAAAACTAAAGGTGAAAATATATTGTTAT	chr18	61627527	61627468	+	FALSE	hs|18q22.1	ENST00000408945	284293	NM_001123366	histocompatibility (minor) serpin domain containing	chr18:61627468-61627527	GO:0010951|GO:0005737|GO:0004867|GO:0005615	NM_001123366	THC2632609	Hs.721604
A_24_P153324	0.00832943	16.5089	2.13121	-2.13121	down	1.00873	0.173291	0.13786	-0.651683	-0.722563	-0.580892		ribosomal protein L7 pseudogene 44 [Source:HGNC Symbol;Acc:HGNC:36143] [ENST00000424827]	GAAGCTTAACAAGGTTTCAATTAACATGCTGGGGATTGTAGAACCATATATTGCAGGGTA	chr13	77555683	77555626	-	FALSE	hs|13q22.3	ENST00000424827				chr13:77555683-77555626
A_33_P3275487	0.00837836	16.6059	4.16304	4.16304	up	-0.0658455	-1.96158	-0.923996	0.950458	0.756749	1.51428	SLFN13	Homo sapiens schlafen family member 13 (SLFN13), mRNA [NM_144682]	CAAGGTTCAATGTAAACTTTGATATGGTGTTTTACCTCTGAGGAGAGGCTTATTGTTAAT	chr17	33762291	33762232	-	FALSE	hs|17q12	ENST00000285013	146857	NM_144682	schlafen family member 13	chr17:33762291-33762232	GO:0005622|GO:0005524	NM_144682	THC2639871	Hs.462833
A_23_P58588	0.00840618	16.661	5.68911	5.68911	up	0.320021	-1.2012	-0.320021	2.87475	0.962807	2.48586	SLIT3	Homo sapiens slit homolog 3 (Drosophila) (SLIT3), transcript variant 2, mRNA [NM_003062]	TCCAGCTTGATGGAGTTGGGACAGCCATGTGGGACCCCCTGGTGATTCAGCATGAAGGAA	chr5	168093426	168093367	-	FALSE	hs|5q34	ENST00000519560	6586	NM_003062	slit homolog 3 (Drosophila)	chr5:168093426-168093367	GO:0030308|GO:0008285|GO:0005509|GO:0050919|GO:0061364|GO:0048846|GO:0005615|GO:0035385|GO:0048495|GO:0032870|GO:0051414|GO:0021834|GO:0005739|GO:0070100|GO:0007411|GO:0010629|GO:0009887	NM_003062	THC2470745	Hs.552087
A_24_P59494	0.00842915	16.7066	2.21257	-2.21257	down	-0.0747902	0.0972788	0.70349	-1.29382	-0.733456	-0.683913	PARP11	Homo sapiens poly (ADP-ribose) polymerase family, member 11 (PARP11), transcript variant 1, mRNA [NM_020367]	TTATATGCATAGCTCTCTCAGCACTTGAATGGAAAAACTGTTACAGCATTTGGGAGTTGT	chr12	3918795	3918736	-	FALSE	hs|12p13.32	ENST00000228820	57097	NM_020367	poly (ADP-ribose) polymerase family, member 11	chr12:3918795-3918736	GO:0008152|GO:0003950	NM_020367	THC2602573	Hs.657268
A_23_P415401	0.008453	16.7538	7.78047	-7.78047	down	0.695588	0.207981	2.02426	-3.33349	-1.17847	-1.43979	KLF9	Homo sapiens Kruppel-like factor 9 (KLF9), mRNA [NM_001206]	AAGAAGAAAGCCCTTCACCATTGTGGAATGATGCCCTGGCTTTAAGGTTTAGCTCCACAT	chr9	72999896	72999837	-	FALSE	hs|9q21.12	ENST00000377126	687	NM_001206	Kruppel-like factor 9	chr9:72999896-72999837	GO:0010839|GO:0050847|GO:0097067|GO:0003700|GO:0005886|GO:0006357|GO:0007566|GO:0005634|GO:0003677|GO:0006351|GO:0046872|GO:0071387|GO:0005737|GO:0007623|GO:0005654	NM_001206	THC2609745	Hs.150557
A_21_P0014946	0.00846079	16.7693	2.73227	2.73227	up	0.310883	-0.533915	-0.429398	0.676744	1.73245	1.28868			TTTTCAAACAGGCTATATGGGAGACTCCGCATTTTGCAGGAAACAGGAATCCATCCTCAG	chr9	66455037	66454978	+	FALSE	hs|9q13					chr9:066454978-066455037
A_24_P892472	0.00847435	16.7962	13.8251	13.8251	up	-0.16558	0.16558	-1.86153	4.69847	1.49557	3.31208	EMX2OS	Homo sapiens EMX2 opposite strand/antisense RNA (EMX2OS), long non-coding RNA [NR_002791]	TATGGATGATCTAGGACTAATTCAAGGGTCTAGATTTACCTCCAAACTTTGTTTATCTAC	chr10	119243893	119243834	-	FALSE	hs|10q26.11		196047	NR_002791	EMX2 opposite strand/antisense RNA	chr10:119243893-119243834		NR_002791	NP1163370	Hs.312592
A_23_P82379	0.0085031	16.8532	14.9873	14.9873	up	1.07043	-1.38323	-1.33416	2.60347	2.46245	5.00412	CACNA2D1	Homo sapiens calcium channel, voltage-dependent, alpha 2/delta subunit 1 (CACNA2D1), transcript variant 1, mRNA [NM_000722]	GCTGCATCATCTATGTGTAACATCAAAGCAAAATCCTATACGTGTCCTCTATTGGAAAAT	chr7	81579504	81579445	-	FALSE	hs|7q21.11	ENST00000356253	781	NM_000722	calcium channel, voltage-dependent, alpha 2/delta subunit 1	chr7:81579504-81579445	GO:0016529|GO:0005245|GO:0070588|GO:0051924|GO:0030315|GO:0034765|GO:0006816|GO:0005891|GO:0046872|GO:0070062	NM_000722	THC2474273	Hs.282151
A_33_P3307495	0.00851942	16.8855	5.61178	5.61178	up	0.0359497	-0.0359492	-1.55201	2.40582	0.952188	2.55537	STRA6	Homo sapiens stimulated by retinoic acid 6 (STRA6), transcript variant 8, mRNA [NM_001199042]	TTTATGCCTTTGGCTATTATGAAAGAGGTTAGTGTGTTCCCTGCAATAAACTTGTTCCTG	chr15	74471871	74471812	-	FALSE	hs|15q24.1	ENST00000574439	64220	NM_001199042	stimulated by retinoic acid 6	chr15:74471871-74471812	GO:0060426|GO:0007631|GO:0007603|GO:0005886|GO:0030325|GO:0030324|GO:0003184|GO:0048844|GO:0003281|GO:0043583|GO:0050905|GO:0007507|GO:0048589|GO:0061029|GO:0048745|GO:0042573|GO:0048520|GO:0061143|GO:0004872|GO:0097070|GO:0007612|GO:0060900|GO:0001568|GO:0048286|GO:0051183|GO:0001822|GO:0048566|GO:0001523|GO:0048546|GO:0046427|GO:0034633|GO:0043234|GO:0061156|GO:0060325|GO:0050890|GO:0071939|GO:…	NM_001199042	THC2461311	Hs.24553
A_33_P3406821	0.00852653	16.8996	2.56234	-2.56234	down	0.959985	1.07189	0.330089	-0.749958	0.0110426	-0.971495			CTGTTTGACAGAAATATCTTAAAGAAGGCAAGAAGAGAACCAGCAACCACCCATACAGCT	chrX	152388001	152387942	-	FALSE	hs|Xq28	ENST00000415779				chrX:152388001-152387942
A_21_P0001297	0.00852856	16.9036	2.28956	2.28956	up	-0.227633	-1.19234	-1.102	0.280911	0.554696	0.227633	lnc-CPT2-1	LNCipedia lincRNA (lnc-CPT2-1), lincRNA [lnc-CPT2-1:1]	TCAACCAAGGCACCACAGACTGCTGGGGAAAGGTTCTTGCTGTTTTAAATAACATGTCCA	chr1	53657037	53656978	+	FALSE	hs|1p32.3				lnc-CPT2-1:1	chr1:53656978-53657037
A_23_P131202	0.0085469	16.9399	2.09751	-2.09751	down	0.0509796	0.221701	0.261836	-0.820446	-0.454132	-1.39695	HES6	Homo sapiens hes family bHLH transcription factor 6 (HES6), transcript variant 1, mRNA [NM_018645]	GTGCAGGCCAAGCTGGAGAACGCCGAAGTGCTGGAGCTGACGGTGCGGCGGGTCCAGGGT	chr2	239148209	239148150	-	FALSE	hs|2q37.3	ENST00000272937	55502	NM_018645	hes family bHLH transcription factor 6	chr2:239148209-239148150	GO:0003712|GO:0005667|GO:0006355|GO:0003700|GO:0006357|GO:0046983|GO:0005634|GO:0003677|GO:0030154|GO:0006351|GO:0008134|GO:0007399	NM_018645	THC2768245	Hs.42949
A_23_P431569	0.00855087	16.9478	2.96658	2.96658	up	-0.363296	-0.813032	-0.446095	0.363296	0.909592	1.81109	LOC100049716	Homo sapiens uncharacterized LOC100049716 (LOC100049716), long non-coding RNA [NR_122124]	CGATTCCTCACAGAATTAAGTGAGAAAACTATGTATGTAGGACTTCTTATGGAGTGGGTA	chr12	754557	754498	+	FALSE	hs|12p13.33		100049716	NR_122124	uncharacterized LOC100049716	chr12:754498-754557		NR_122124	THC2617882	Hs.655804
A_21_P0000391	0.00859209	17.0295	2.5805	2.5805	up	-0.865548	0.223125	-0.223125	1.00048	0.757097	1.47983	SNORD93	Homo sapiens small nucleolar RNA, C/D box 93 (SNORD93), small nucleolar RNA [NR_003075]	AACTCTAATCTGATTTTATGTGCTTCTGCTGTGATGGATTAAAGGATTTACCTGAGGCCA	chr7	22896305	22896246	+	FALSE	hs|7p15.3		692210	NR_003075	small nucleolar RNA, C/D box 93	chr7:22896246-22896305		NR_003075
A_21_P0006149	0.0086046	17.0543	2.09477	2.09477	up	-0.208352	-1.02324	-1.03303	0.279248	0.212162	0.44434	lnc-ANKRD20A1-2	DA714598 NT2RI2 Homo sapiens cDNA clone NT2RI2021603 5', mRNA sequence [DA714598]	AAAGAAGATTGCCACGGAGACAGACAGCAGCATGGTCAGTGTGGTAGGAGCCGGCCATCA	chr9	67342514	67342455	+	FALSE	hs|9q13				lnc-ANKRD20A1-2:1	chr9:67342455-67342514			THC2530686	Hs.625516
A_21_P0013758	0.00862066	17.0861	2.28676	-2.28676	down	0.813314	1.11765	1.14824	-0.50071	0.444524	-0.444523	LOC101928761	PREDICTED: Homo sapiens dr1-associated corepressor homolog (LOC101928761), mRNA [XM_005274633]	AGAAAAATCAAGCTGTGACAACCGGGGCAAAACCCAGCAAACATCATGGCTGGAAACAAA	chrX	36738005	36737946	+	FALSE	hs|Xp21.1		101928761	XM_005274633	dr1-associated corepressor homolog	chrX:36737946-36738005		XM_005274633
A_33_P3219138	0.00867977	17.2033	2.00282	2.00282	up	-0.510428	0.0311856	-0.459532	0.427986	1.07031	0.569023			CAAAAGAAAAGGCAGGCTCTTCCTTTCATGCTTGTTGTCTTAGTTTTATTCTAATTCCCC	chr3	124129227	124129168	+	FALSE	hs|3q21.2					chr3:124129168-124129227
A_23_P205913	0.0086907	17.225	2.0254	2.0254	up	-0.954519	-0.732849	-0.347316	0.453289	-0.0458472	0.612499	SLC24A1	Homo sapiens solute carrier family 24 (sodium/potassium/calcium exchanger), member 1 (SLC24A1), transcript variant 1, mRNA [NM_004727]	ATGCTATTTTTGTATGCCAACCTAGATAGGATTATAAAGCAAGACTGATTTCTTCTGTGG	chr15	65947674	65947615	+	FALSE	hs|15q22.31	ENST00000261892	9187	NM_004727	solute carrier family 24 (sodium/potassium/calcium exchanger), member 1	chr15:65947615-65947674	GO:0005515|GO:0005886|GO:0007603|GO:0009642|GO:0055085|GO:0016020|GO:0005887|GO:0019867|GO:0006810|GO:0035725|GO:0006816|GO:0007601|GO:0006811|GO:0008273|GO:0015293|GO:0016056	NM_004727	THC2472542	Hs.173092
A_23_P404667	0.00869106	17.2257	9.46381	-9.46381	down	2.77118	0.167005	0.659599	-2.4795	-0.980372	-2.66961	BIK	Homo sapiens BCL2-interacting killer (apoptosis-inducing) (BIK), mRNA [NM_001197]	TTTTCGTTTTTTCTAAAAGATGAATTCCTATGGCTCTGCAATTGTCACCGGTTAACTGTG	chr22	43525554	43525495	+	FALSE	hs|22q13.2	ENST00000216115	638	NM_001197	BCL2-interacting killer (apoptosis-inducing)	chr22:43525495-43525554	GO:0032464|GO:0005515|GO:0051400|GO:0031966|GO:0008637|GO:0046982|GO:0090200|GO:0006915|GO:0016021|GO:0007283|GO:0008584|GO:0012505	NM_001197	THC2472392	Hs.475055
A_21_P0006775	0.00873824	17.3192	3.16027	3.16027	up	-0.477077	-1.92974	-0.568543	0.522847	0.719808	0.762121			TGAACGTGACTGGAGATGCCAAGGCTTTCCTCGACTTCTGCCACTGCCCATGGTTCATGG	chr10	85672588	85672529	-	FALSE	hs|10q23.1	ENST00000432108				chr10:85672588-85672529			THC2713279
A_21_P0012630	0.00874127	17.3252	2.48571	2.48571	up	-1.05801	-0.264988	-1.22397	0.546883	0.060461	0.786659	APELA	Homo sapiens apelin receptor early endogenous ligand (APELA), mRNA [NM_001297550]	AGCCACACAAAAGAACTTCATGATGCCAACAGCGTGATTGCTTAGAAGTTCCTACACAAA	chr4	165816689	165816630	+	FALSE	hs|4q32.3	ENST00000507152	100506013		apelin receptor early endogenous ligand	chr4:165816630-165816689	GO:0007507|GO:0090134|GO:0090133|GO:0007492|GO:0005179|GO:0060183|GO:0005576|GO:0005615|GO:0031704	NM_001297550	THC2615510	Hs.105196
A_33_P3791552	0.00874954	17.3416	2.99222	2.99222	up	-0.0958247	-1.29218	0.0958252	1.08848	1.3836	0.979384	LOC284950	Homo sapiens uncharacterized LOC284950 (LOC284950), long non-coding RNA [NR_038888]	GCTTGAACCACTGTACCCAGACTGGAATTGTTTTCTTAACTTCATTTTTTATTTGCTCAT	chr2	86053874	86053815	+	FALSE	hs|2p11.2		284950	NR_038888	uncharacterized LOC284950	chr2:86053815-86053874		NR_038888	THC2509243	Hs.570227
A_33_P3322864	0.00876427	17.3708	2.25567	-2.25567	down	0.278249	0.376187	0.485454	-0.715277	-0.293858	-1.37164	HES6	Homo sapiens hes family bHLH transcription factor 6 (HES6), transcript variant 1, mRNA [NM_018645]	CAGGCTCCTGCTGAGGGGCCCGACTTGGTGCCCGCAGCCCTGGGCAGCCTGACCACAGCC	chr2	239147560	239147501	-	FALSE	hs|2q37.3	ENST00000409160	55502	NM_018645	hes family bHLH transcription factor 6	chr2:239147560-239147501	GO:0003712|GO:0005667|GO:0006355|GO:0003700|GO:0006357|GO:0046983|GO:0005634|GO:0003677|GO:0030154|GO:0006351|GO:0008134|GO:0007399	NM_018645	THC2685338	Hs.42949
A_21_P0013587	0.00878893	17.4197	2.47224	2.47224	up	-0.124902	-1.08359	-1.04862	0.191169	0.768825	0.700335	XLOC_l2_014835	BROAD Institute lincRNA (XLOC_l2_014835), lincRNA [TCONS_l2_00028817]	GCTGCAGGTGTTGTCGTCTATATGATCTCAGTATTTTAAAAATCAGCTTCCGGCCCATAT	chr9	70164886	70093024	+	FALSE	hs|9q21.11					chr9:70093024-70164886
A_19_P00811939	0.00882381	17.4888	2.44189	2.44189	up	-0.578542	-0.822741	0.328764	0.82281	0.902711	1.06595	MAP3K13	Homo sapiens mitogen-activated protein kinase kinase kinase 13 (MAP3K13), transcript variant 4, non-coding RNA [NR_038322]	ACACAGTTGGAAGTCATTCCCTCAGATTTTGGGCCTAGGAAGGTAGGTGATTTAAACTCA	chr3	185010482	185010423	+	FALSE	hs|3q27.2		9175	NR_038322	mitogen-activated protein kinase kinase kinase 13	chr3:185010423-185010482	GO:0005515|GO:0019901|GO:0008385|GO:0007254|GO:0005524|GO:0046872|GO:0042803|GO:0042802|GO:0000186|GO:0051092|GO:0046777|GO:0016020|GO:0004674|GO:0006468|GO:0004709	NR_038322	THC2603731	Hs.591306
A_24_P387437	0.00887479	17.5898	4.03094	-4.03094	down	0.0800247	1.35678	0.115551	-1.94047	-0.673211	-1.86731	CTCFL	Homo sapiens CCCTC-binding factor (zinc finger protein)-like (CTCFL), transcript variant 2, mRNA [NM_080618]	AAATCAGATAAGGCAAATGTGTACCTGTAAGGAATTTGTACTTTTTCATAATGCCCAGTG	chr20	56072754	56072695	-	FALSE	hs|20q13.31	ENST00000243914	140690	NM_080618	CCCTC-binding factor (zinc finger protein)-like	chr20:56072754-56072695	GO:0005515|GO:0044212|GO:0016571|GO:0005634|GO:0000978|GO:0003677|GO:0046872|GO:0006351|GO:0043565|GO:0010628|GO:0042393|GO:0001077|GO:0005737|GO:0007049|GO:0045944|GO:0006349|GO:0045893|GO:0051569|GO:0043046	NM_080618	THC2475055	Hs.131543
A_23_P415706	0.0088996	17.639	4.14267	4.14267	up	0.658892	-0.658892	-0.728537	1.01917	2.1509	2.25308	GPR133	Homo sapiens G protein-coupled receptor 133 (GPR133), mRNA [NM_198827]	GAACTATCTTTAGTTTAGATGGAATTATTTGTTTTTAATTGTTGCCGTATTCATCTATAT	chr12	131625759	131625700	+	FALSE	hs|12q24.33	ENST00000376682	283383	NM_198827	G protein-coupled receptor 133	chr12:131625700-131625759	GO:0007186|GO:0005886|GO:0004930|GO:0016021	NM_198827	THC2474773	Hs.719239
A_24_P223874	0.00898976	17.8177	3.37267	3.37267	up	-1.58972	-1.52983	-0.098177	0.476392	0.961243	0.606311	SFTPA1	Homo sapiens surfactant protein A1 (SFTPA1), transcript variant 1, mRNA [NM_005411]	ATGTACACAGATGGGCAGTGGAATGACAGGAACTGCCTGTACTCCCGACTGACCATCTGT	chr10	81373860	81373801	+	FALSE	hs|10q22.3	ENST00000372327	653509	NM_005411	surfactant protein A1	chr10:81373801-81373860	GO:0005581|GO:0007585|GO:0006869|GO:0005578|GO:0030246|GO:0005576|GO:0005615|GO:0005319	NM_005411	THC2515236	Hs.535295
A_24_P315500	0.0090201	17.8778	9.022	-9.022	down	4.48144	1.75626	1.59664	-0.273826	-0.788109	-0.624058	NFYC-AS1	Homo sapiens NFYC antisense RNA 1 (NFYC-AS1), long non-coding RNA [NR_024567]	TCAGGAGTCCAGGAAGAGCAGGAGCCGCCCCCGCGCTCCTACGGAGTCGGGCAATGCAGA	chr1	41157533	41157474	-	FALSE	hs|1p34.2		100130557	NR_024567	NFYC antisense RNA 1	chr1:41157533-41157474		NR_024567	THC2476747	Hs.233458
A_33_P3238325	0.00902056	17.8788	2.87294	-2.87294	down	1.62132	1.02478	0.248929	-0.867369	-0.248929	-0.55627			AGTGGTACTTGAGGACCGGGGCTATGGGTCTGTGGTGGGAGTAGGAGGGGAGCAGATGTG	chr9	140074118	140074059	-	FALSE	hs|9q34.3					chr9:140074118-140074059
A_21_P0011779	0.00905466	17.9463	7.14478	7.14478	up	-1.08402	-1.6271	1.08402	2.48919	2.44315	1.95123	LINC00665	long intergenic non-protein coding RNA 665 [Source:HGNC Symbol;Acc:HGNC:44323] [ENST00000590657]	CATTGTACCTGGCCCGCATCACTCAGTAACTGTCACCTTTGATTTATTGATTTACTTGAG	chr19	36804703	36804644	-	FALSE	hs|19q13.12	ENST00000590657	100506930	XR_424981	long intergenic non-protein coding RNA 665	chr19:36804703-36804644		XR_424981	THC2478452	Hs.595153
A_33_P3379841	0.00906617	17.9692	2.13312	2.13312	up	-1.046	-0.595882	-0.314085	0.150955	0.835051	0.336918	N4BP2L2-IT2	Homo sapiens N4BPL2 intronic transcript 2 (non-protein coding) (N4BP2L2-IT2), long non-coding RNA [NR_026928]	TCCTAACTCCTAGTACCTAGAATGTGACCATATTTGGAGATGGGGCCTTTAAAAAGGTAA	chr13	33078702	33078643	-	FALSE	hs|13q13.1		116828	NR_026928	N4BPL2 intronic transcript 2 (non-protein coding)	chr13:33078702-33078643		NR_026928	THC2606961	Hs.658751
A_33_P3245674	0.00907131	17.9793	6.95279	-6.95279	down	4.05446	1.38641	1.79701	-0.221443	-0.526203	-0.407249	ZNF329	zinc finger protein 329 [Source:HGNC Symbol;Acc:HGNC:14209] [ENST00000601887]	TCCTCGCCTCTCGCGGACTGCGGTGTCAGCCGCCCGAGCCGTTCCCCGGACACCTGGCCA	chr19	58666162	58666103	-	FALSE	hs|19q13.43	ENST00000601887	79673	AK090893	zinc finger protein 329	chr19:58666162-58666103	GO:0006355|GO:0005634|GO:0003677|GO:0046872|GO:0006351		THC2550377	Hs.458377
A_21_P0004810	0.00910326	18.0427	2.19576	-2.19576	down	0.0432496	1.07667	0.752148	-0.500461	-0.606935	-0.424692		UI-H-EU0-azk-k-10-0-UI.s1 NCI_CGAP_Car1 Homo sapiens cDNA clone IMAGE: 5849985 3', mRNA sequence [BQ182905]	AAATAACAAATTACTGTTATGTATTGACAGCAGGGGCTGTCACTGCTGGGGTCTCAGTGC	chr6	170209809	170209750	-	FALSE	hs|6q27	ENST00000427017				chr6:170209809-170209750				Hs.446266
A_23_P427180	0.00911154	18.0591	2.45458	-2.45458	down	1.61119	1.61162	0.53078	-0.0220375	-0.132832	0.022038	SPATA31E1	Homo sapiens SPATA31 subfamily E, member 1 (SPATA31E1), mRNA [NM_178828]	AAGCCTGGACCATCAGCAGAGTTGTGGGACAAATCCTGGTGGACAAACTGGGGCTTCAGT	chr9	90503405	90503346	+	FALSE	hs|9q22.1	ENST00000325643	286234	NM_178828	SPATA31 subfamily E, member 1	chr9:90503346-90503405	GO:0016021|GO:0007283|GO:0030154	NM_178828	THC2478303	Hs.130672
A_23_P7402	0.00914443	18.1243	2.83808	2.83808	up	0.0445502	-0.829356	-0.0445502	1.43656	0.581506	1.66732	PDZD2	Homo sapiens PDZ domain containing 2 (PDZD2), mRNA [NM_178140]	GTAGTTGCAAGAATATACCATGAAGATTAAAGTAGGCTGGGTTTCATTTCCATCTTCCCA	chr5	32110802	32110743	+	FALSE	hs|5p13.3	ENST00000513490	23037	NM_178140	PDZ domain containing 2	chr5:32110743-32110802	GO:0005737|GO:0005911|GO:0005783|GO:0005634|GO:0005576|GO:0007155	NM_178140	THC2532138	Hs.481819
A_23_P402176	0.00915696	18.1491	3.57963	3.57963	up	-0.354835	-1.79308	-0.976736	0.571762	0.354835	1.46819	CCDC42	Homo sapiens coiled-coil domain containing 42 (CCDC42), transcript variant 1, mRNA [NM_144681]	AAGACCGGTCGGACATCTGGGCAGAGGTGAAAAAGAAGGAACAACAGCGAGTCCGGATTT	chr17	8633509	8633450	-	FALSE	hs|17p13.1	ENST00000539522	146849	NM_144681	coiled-coil domain containing 42	chr17:8633509-8633450		NM_144681	THC2491113	Hs.121438
A_23_P116435	0.00917067	18.1763	24.211	24.211	up	0.302057	-0.302057	-3.30434	4.60379	1.87876	4.00589	IGF2-AS	Homo sapiens IGF2 antisense RNA (IGF2-AS), transcript variant 1, long non-coding RNA [NR_028044]	TCTCCCGGCGTTTCTCCTCAGTCTCCTGTCCAATTTCTTGCTGGTGGTCAGCAGGCATAG	chr11	2169824	2169765	+	FALSE	hs|11p15.5		51214	NR_028044	IGF2 antisense RNA	chr11:2169765-2169824		NR_028044	THC2478168	Hs.716962
A_21_P0013612	0.00926319	18.3597	2.03056	-2.03056	down	0.239653	0.724607	1.17259	-0.305212	-0.383915	-0.239654		long intergenic non-protein coding RNA 1388 [Source:HGNC Symbol;Acc:HGNC:50660] [ENST00000416242]	ATAACGGTCGTTGGACAATTTAGAGAAGCAGCAGAAACCACGAGAAAAACAGTGGAGTCA	chr9	113025	112966	-	FALSE	hs|9p24.3	ENST00000416242				chr9:113025-112966
A_23_P214743	0.00928	18.393	7.05155	7.05155	up	0.408022	-0.860988	-0.669491	3.02497	0.961168	3.34523	SIM1	Homo sapiens single-minded family bHLH transcription factor 1 (SIM1), mRNA [NM_005068]	AAGTTTAGATGCTTTGTGACTTAAGCAGGTGTGTGGGCTCCTTTAGGCAGGTTACAGTTA	chr6	100836819	100836760	-	FALSE	hs|6q16.3	ENST00000262901	6492	NM_005068	single-minded family bHLH transcription factor 1	chr6:100836819-100836760	GO:0007165|GO:0001657|GO:0006355|GO:0003700|GO:0046982|GO:0005634|GO:0004871|GO:0003677|GO:0030154|GO:0006351|GO:0007399	NM_005068	THC2479381	Hs.520293
A_33_P3357773	0.00928792	18.4087	3.03035	-3.03035	down	0.697391	0.745846	-0.154891	-0.519794	-1.76162	-1.22869		Q7SCQ9_NEUCR (Q7SCQ9) Predicted protein, partial (4%) [THC2603076]	ATCTGTGAAAACACAGAGGAAATAAAAAGTGAGGAAAATAGTACTCTTGCATCCTCGACC	chr22	19160362	19160303	+	FALSE	hs|22q11.21					chr22:019160303-019160362			THC2603076
A_21_P0009396	0.00930002	18.4326	3.34156	3.34156	up	-0.475208	-0.398237	-0.275967	1.3635	2.22972	0.478932	lnc-SEPT9-1	LNCipedia lincRNA (lnc-SEPT9-1), lincRNA [lnc-SEPT9-1:3]	GGACCAACCTCCAACTTCTCCTCGGCTTGGGATCTCCGGTTTCTCTCTTTGTCAAGGCAC	chr17	75254783	75254724	+	FALSE	hs|17q25.2				lnc-SEPT9-1:3	chr17:75254724-75254783
A_21_P0000062	0.00934765	18.527	2.8851	2.8851	up	-0.442534	-0.307571	-0.123919	0.461607	1.95407	1.29616	C22orf39	Homo sapiens chromosome 22 open reading frame 39 (C22orf39), transcript variant 2, mRNA [NM_001166242]	ATTAGTTCTTCTGTCAGTCGATCACGAGGTGCCGTTTTCTTCATTTTTCATTGGCTGGCG	chr22	19435308	19435249	-	FALSE	hs|22q11.21	ENST00000542103	128977	NM_001166242	chromosome 22 open reading frame 39	chr22:19435308-19435249		NM_001166242	THC2561629	Hs.659565
A_33_P3423590	0.00935475	18.5411	2.64659	2.64659	up	-1.28124	-0.318701	-1.51185	0.698792	0.190109	0.211701	LOC100129275	Homo sapiens cDNA FLJ44272 fis, clone TOVAR2000649. [AK126260]	CTAAAATCAAACCAGCTTAGTCATTATTCTCACCAGAGCAGTCCTAGACATCACTTCTAG	chr3	119553782	119553723	-	FALSE	hs|3q13.33		100129275	AK126260	uncharacterized LOC100129275	chr3:119553782-119553723			THC2490247	Hs.689537
A_21_P0002024	0.00937388	18.579	2.32813	2.32813	up	-0.609016	-0.563507	-1.23312	0.846674	-0.0617712	0.46697			TCAACAAAGGAAAGGAACCAAATTACCCGGGCGGCTTTGGCAGGCTGCACCACTGTCAGC	chr2	16408411	16408352	-	FALSE	hs|2p24.3	ENST00000439745				chr2:16408411-16408352
A_21_P0006335	0.00937441	18.5801	2.19804	-2.19804	down	0.616962	0.518591	-0.086719	-0.992071	-0.342298	-1.02546	lnc-QSOX2-1	LNCipedia lincRNA (lnc-QSOX2-1), lincRNA [lnc-QSOX2-1:10]	AATGTGGTGGCCAAGCCAGCCTCTGCAGGTGACGGTGTCTTCAAAACCCCACCCAGGCCT	chr9	139166531	139166472	-	FALSE	hs|9q34.3				lnc-QSOX2-1:10	chr9:139166531-139166472
A_21_P0000898	0.00939535	18.6216	2.07936	2.07936	up	-1.58741	-0.870235	-0.644154	0.066618	-0.0278468	0.0278468	MIR181A1HG	Homo sapiens MIR181A1 host gene (non-protein coding) (MIR181A1HG), long non-coding RNA [NR_040073]	CATCTTTCCAAAGAAGAGTGAGTAGCTTGGTTGGTGGTACCCTAAAATTAGGGCATGATT	chr1	198869602	198869543	-	FALSE	hs|1q32.1	ENST00000432296	100131234	NR_040073	MIR181A1 host gene (non-protein coding)	chr1:198869602-198869543		NR_040073	THC2616520	Hs.711077
A_32_P129752	0.00940075	18.6323	9.3478	9.3478	up	1.14788	-1.48167	-1.33273	2.37584	2.04279	3.58873	TMEM30B	Homo sapiens transmembrane protein 30B (TMEM30B), mRNA [NM_001017970]	CTGTTCTCTGGGTTTTTGAGAGAGAATAAAGGTTATGTTTGTCTTACCTTTGTTATCGAG	chr14	61744747	61744688	-	FALSE	hs|14q23.1	ENST00000555868	161291	NM_001017970	transmembrane protein 30B	chr14:61744747-61744688	GO:0005515|GO:0070863|GO:0005886|GO:0006869|GO:0016021	NM_001017970	THC2505501	Hs.146180
A_33_P3283271	0.00943753	18.7052	2.40286	-2.40286	down	1.61295	1.53817	0.517033	-0.032351	-0.126114	0.0323515	LOC100130849	Homo sapiens phosphorylase kinase, gamma 1 (muscle) pseudogene (LOC100130849), non-coding RNA [NR_038450]	GAGGTGCAGGAGCTGCAAGAAGCCACACTGAAGGAGGTTGACATCCTGCACAAGGTCTAA	chr7	56945140	56945081	-	FALSE	hs|7p11.2	ENST00000454719	100130849	NR_038450	phosphorylase kinase, gamma 1 (muscle) pseudogene	chr7:56945140-56945081		NR_038450		Hs.568145
A_21_P0007087	0.0094385	18.7071	2.93151	-2.93151	down	1.35482	1.02137	0.158496	-1.01696	-0.158496	-0.944793	lnc-C10orf137-1	LNCipedia lincRNA (lnc-C10orf137-1), lincRNA [lnc-C10orf137-1:4]	GGAGGGAGGAAGACAATGACGACATTTAAAACCTAAAAACAGCGGCCATTTCCAACTCAG	chr10	127375335	127375276	+	FALSE	hs|10q26.13				lnc-C10orf137-1:4	chr10:127375276-127375335
A_23_P411825	0.00944743	18.7248	4.28383	-4.28383	down	0.827399	1.84879	2.67009	0.1244	-0.1244	-0.950431	CCDC148	Homo sapiens coiled-coil domain containing 148 (CCDC148), transcript variant 1, mRNA [NM_138803]	TGATCTTTCAGACTGGAGTATAAAGATTCTAGATCATTCTTTGGAAGAAAAGACTAACCC	chr2	159195526	159195385	-	FALSE	hs|2q24.1	ENST00000451554	130940	NM_138803	coiled-coil domain containing 148	chr2:159195526-159195385		NM_138803	NP1457424	Hs.668597
A_23_P161424	0.00948816	18.8055	3.63501	3.63501	up	-0.5535	0.188654	-0.188654	2.37782	0.693388	1.96117	PLXDC2	Homo sapiens plexin domain containing 2 (PLXDC2), transcript variant 1, mRNA [NM_032812]	GAAGGCTTTATTGTATCAGAGCAGTGCTAAAATTTCTAGGACAGAACAACACCAGTACTG	chr10	20568778	20568719	+	FALSE	hs|10p12.31	ENST00000377242	84898	NM_032812	plexin domain containing 2	chr10:20568719-20568778	GO:0005515|GO:0007275|GO:0004872|GO:0016021|GO:0070062	NM_032812	THC2472164	Hs.658134
A_23_P31873	0.00950213	18.8332	2.04528	2.04528	up	-0.0153778	-0.110868	-0.455122	0.888879	0.392578	1.23408	RAB11FIP1	Homo sapiens RAB11 family interacting protein 1 (class I) (RAB11FIP1), transcript variant 3, mRNA [NM_001002814]	ATTCTCTCCTACAGTACTGGGACCACTGTAAACTTCTCAGATGACTTGTATTTTTGTAGT	chr8	37718295	37718236	-	FALSE	hs|8p11.23	ENST00000330843	80223	NM_001002814	RAB11 family interacting protein 1 (class I)	chr8:37718295-37718236	GO:0045055|GO:0017137|GO:0005737|GO:0030670|GO:0055037|GO:0015031|GO:0043231	NM_001002814	THC2491711	Hs.191179
A_21_P0004416	0.0095056	18.8401	2.2978	-2.2978	down	0.95258	0.870311	1.17195	0.437396	-0.605926	-0.437396	LOC102724530	PREDICTED: Homo sapiens uncharacterized LOC102724530 (LOC102724530), ncRNA [XR_425866]	AATATGGCAAGACATTTACTGAGGGTGGAAAGAGATCAAACTGGCTGCGGTCACTGGAAT	chr5	78623601	78623542	-	FALSE	hs|5q14.1		102724530	XR_425866	uncharacterized LOC102724530	chr5:78623601-78623542		XR_425866
A_33_P3265030	0.00951117	18.8511	2.28782	2.28782	up	-0.521829	0.233188	-0.572245	0.538108	0.923331	1.25959	GP1BB	Homo sapiens glycoprotein Ib (platelet), beta polypeptide (GP1BB), mRNA [NM_000407]	AGACCCTGCTGCGTCTCCCTTCCAAACTCTGGTGCTGAATAAACCCTTCTGATCTGGTCT	chr22	19712297	19712238	+	FALSE	hs|22q11.21	ENST00000431044	2812	NM_000407	glycoprotein Ib (platelet), beta polypeptide	chr22:19712238-19712297	GO:0005515|GO:0005886|GO:0007596|GO:0005887|GO:0007597|GO:0030168|GO:0007155|GO:0007166|GO:0004888	NM_000407	THC2563897	Hs.283743
A_33_P3348204	0.00951293	18.8546	2.60053	2.60053	up	-0.758031	0.39583	-0.673444	1.0083	1.2779	0.814579	FAM218A	Homo sapiens family with sequence similarity 218, member A (FAM218A), mRNA [NM_153027]	ATCAGGTCCCAGCCTCTTTTTGTGACAAGGACTAGAGGGTTTGGGTCTGCAGTGGGCTGG	chr4	165878621	165878562	+	FALSE	hs|4q32.3	ENST00000408897	152756	NM_153027	family with sequence similarity 218, member A	chr4:165878562-165878621		NM_153027	THC2474181	Hs.178648
A_33_P3280003	0.00952363	18.8758	2.81421	2.81421	up	-1.96772	-0.637205	-0.770316	0.476195	0.433497	0.193264	HERC2	Homo sapiens HECT and RLD domain containing E3 ubiquitin protein ligase 2 (HERC2), mRNA [NM_004667]	CTGTGCCGTATGCGATGTTTTGTGGATGGCAAAGACTTATTCCTGAGGGAATCGATATAG	chr15	28474666	28474607	-	FALSE	hs|15q13.1	ENST00000429257	8924	NM_004667	HECT and RLD domain containing E3 ubiquitin protein ligase 2	chr15:28474666-28474607	GO:0005515|GO:0032183|GO:0004842|GO:0016567|GO:0005814|GO:0016874|GO:0005743|GO:0005634|GO:0007283|GO:0006886|GO:0006974|GO:0043547|GO:0005085|GO:0005737|GO:0006281|GO:0042787|GO:0016020|GO:0008270|GO:0031625|GO:0020037	NM_004667	THC2500046	Hs.434890
A_33_P3279640	0.00953618	18.9007	6.16875	-6.16875	down	3.52155	1.07371	1.31884	-0.390367	-0.858325	-0.712143	HCN2	Homo sapiens hyperpolarization activated cyclic nucleotide gated potassium channel 2 (HCN2), mRNA [NM_001194]	CCCCACGCCCCATTAACCCCCACACCCCCATTCCGCGCAATAAACGACAGCATTGGCGCC	chr19	617157	617098	+	FALSE	hs|19p13.3	ENST00000251287	610	NM_001194	hyperpolarization activated cyclic nucleotide gated potassium channel 2	chr19:617098-617157	GO:0005886|GO:0005222|GO:0005248|GO:0007267|GO:0007268|GO:0042802|GO:0030552|GO:0005887|GO:0005249|GO:0008076|GO:0042391|GO:0034765|GO:0035725|GO:0071320|GO:0071805|GO:0071321	NM_001194	THC2473872	Hs.124161
A_23_P259328	0.00958441	18.9963	3.26876	3.26876	up	-2.15558	-1.80833	-0.611679	-0.0193684	0.0193684	0.550627	PEX3	Homo sapiens peroxisomal biogenesis factor 3 (PEX3), mRNA [NM_003630]	TTAATACTGAGGAAAAATCTGTTGGAGACATAGGTCTAGGATGTGTGAAGTTTGGAAAAA	chr6	143810771	143810712	+	FALSE	hs|6q24.2	ENST00000367591	8504	NM_003630	peroxisomal biogenesis factor 3	chr6:143810712-143810771	GO:0005515|GO:0005783|GO:0045046|GO:0055085|GO:0003333|GO:0043231|GO:0005829|GO:0008289|GO:0043234|GO:0015171|GO:0016020|GO:0032994|GO:0046983|GO:0007031|GO:0005654|GO:0005779|GO:0016557|GO:0005778|GO:0005777	NM_003630	THC2463321	Hs.7277
A_33_P3243929	0.00961559	19.0581	2.22764	-2.22764	down	0.916688	0.159768	0.0375142	-0.512945	-1.08834	-0.751297	FLJ42022	Homo sapiens cDNA FLJ42022 fis, clone SPLEN2034678. [AK124016]	CTAATGATGAGTACAACTAAATCTCAAATGGTTCAGAAATATGTGTGTGTGCTCGTATGT	chr15	74937780	74937721	+	FALSE	hs|15q24.1		646748	AK124016	uncharacterized LOC646748	chr15:74937721-74937780			THC2483783
A_23_P9869	0.00962594	19.0786	2.69104	-2.69104	down	1.81254	0.606231	1.20784	-0.657882	-0.0438657	0.0438657	CNDP1	Homo sapiens carnosine dipeptidase 1 (metallopeptidase M20 family) (CNDP1), mRNA [NM_032649]	GTTTGCTTTCTAGGTCCTCAAGTGCTCGTGACACATAATCATTCCATCCAATGATCGCCT	chr18	72252197	72252138	+	FALSE	hs|18q22.3	ENST00000582461	84735	NM_032649	carnosine dipeptidase 1 (metallopeptidase M20 family)	chr18:72252138-72252197	GO:0034701|GO:0006508|GO:0004180|GO:0005576|GO:0016805|GO:0046872|GO:0008237	NM_032649	THC2463791	Hs.400613
A_21_P0008068	0.00962863	19.0839	2.71806	2.71806	up	-1.53217	-1.53359	-0.526466	0.735506	0.0619383	-0.0619388		Q2RJH8_MOOTA (Q2RJH8) Precorrin-8X methylmutase CbiC/CobH, partial (6%) [THC2679047]	TAAGGATAGGGACACATTCACTGTAATATAGAAGGCCATGCTTATATGTAAAATATGCAG	chr13	55560697	55560638	+	FALSE	hs|13q21.1	ENST00000622486				chr13:55560638-55560697			THC2679047
A_23_P204885	0.00963215	19.0909	29.6654	29.6654	up	-0.90163	0.144534	-0.67876	4.17191	2.0105	7.05387	PCDH20	Homo sapiens protocadherin 20 (PCDH20), mRNA [NM_022843]	ATCATATTAAAAGTGAATTCTTCTAGAGGCTTGTGTACACTACTGGTTGTTTTAGTTGGG	chr13	61984425	61984366	-	FALSE	hs|13q21.2	ENST00000409186	64881	NM_022843	protocadherin 20	chr13:61984425-61984366	GO:0005886|GO:0005509|GO:0016021|GO:0007156	NM_022843	THC2472572	Hs.391781
A_24_P658427	0.00965013	19.1266	13.6072	13.6072	up	0.69309	-1.23329	-0.69309	4.72261	1.42122	3.92179	NFIB	Homo sapiens nuclear factor I/B (NFIB), transcript variant 3, mRNA [NM_005596]	AACTGGTGTAAATCAAGCTTGACTTAATGTGATTGTTACTGTTATATCCAGCCTATACTG	chr9	14081998	14081939	-	FALSE	hs|9p23	ENST00000380959	4781	NM_005596	nuclear factor I/B	chr9:14081998-14081939	GO:0021960|GO:0006366|GO:0000981|GO:0071679|GO:0005634|GO:0060509|GO:2000795|GO:0003690|GO:0002062|GO:0061141|GO:0021740|GO:0045944|GO:2000791|GO:0001106|GO:0044300|GO:0005730|GO:0000122|GO:0000978|GO:0003677|GO:0043392|GO:0006260|GO:0001077|GO:0010001|GO:0060486|GO:0005654|GO:0060510|GO:0030902	NM_005596	THC2500574	Hs.644095
A_33_P3304247	0.00969724	19.2199	2.10938	-2.10938	down	0.137471	0.163239	0.258245	-0.897093	-1.39505	-0.379363		Homo sapiens cDNA FLJ26757 fis, clone PRS02255. [AK130267]	TCTCCCACCTCCAACCACCAAAAGATGTTTCTCAGGGACGTCAACTGGAAGACAAGGTAA	chr1	19679296	19679237	-	FALSE	hs|1p36.13			AK130267		chr1:19679296-19679237			THC2483188
A_24_P329229	0.00969802	19.2215	2.13374	2.13374	up	-0.827495	-1.20357	-0.208958	0.406348	0.448527	0.185253	KCTD7	Homo sapiens potassium channel tetramerization domain containing 7 (KCTD7), transcript variant 1, mRNA [NM_153033]	CCTCACTCCTGTATATTTTGGTTTACTTACTCCTCTATTTCAGAAATTGAAAAAGATCCC	chr7	66105397	66105338	+	FALSE	hs|7q11.21	ENST00000275532	154881	NM_153033	potassium channel tetramerization domain containing 7	chr7:66105338-66105397	GO:0005886|GO:0051260|GO:0005829	NM_153033	THC2471487	Hs.546627
A_24_P75190	0.009736	19.2968	4.5727	4.5727	up	-0.282948	-0.0726747	-0.300024	2.70619	0.668533	2.54877	HBD	Homo sapiens hemoglobin, delta (HBD), mRNA [NM_000519]	TGATGGCCTGGCTCACCTGGACAACCTCAAGGGCACTTTTTCTCAGCTGAGTGAGCTGCA	chr11	5255317	5255258	-	FALSE	hs|11p15.4	ENST00000429817	3045	NM_000519	hemoglobin, delta	chr11:5255317-5255258	GO:0019825|GO:0005833|GO:0005506|GO:0007596|GO:0005344|GO:0072562|GO:0020037|GO:0015671|GO:0005829	NM_000519	THC2476509	Hs.699280
A_33_P3274599	0.00977285	19.3698	2.33362	-2.33362	down	-0.0323448	0.758925	0.240969	-1.34397	-0.455768	-0.900424	FAM138E	Homo sapiens family with sequence similarity 138, member E (FAM138E), long non-coding RNA [NR_026819]	AGCAGCAGAAACTGGCTGCTCTTCCTGCTGGGTAGACAGCCAGACTGTATTTCCCAGCTG	chr15	102496289	102496230	+	FALSE	hs|15q26.3	ENST00000507796	100124412	NR_026819	family with sequence similarity 138, member E	chr15:102496230-102496289		NR_026819	THC2677671	Hs.569137
A_21_P0013298	0.00978542	19.3947	2.26242	2.26242	up	-1.13298	-1.44886	-0.446601	-0.116458	0.381278	0.240348	SEPT7P2	Homo sapiens septin 7 pseudogene 2 (SEPT7P2), non-coding RNA [NR_024271]	AGAGAAAAACTATAGACCACTCATGATGGTTGTTATATGTGCTTGGCTGGGCCATGGGTC	chr7	45764046	45763987	-	FALSE	hs|7p12.3	ENST00000338231	641977	NR_024271	septin 7 pseudogene 2	chr7:45764046-45763987		NR_024271	THC2505048	Hs.723477
A_33_P3250820	0.00978625	19.3963	2.70338	2.70338	up	-0.762777	0.0607896	-0.397895	1.57723	0.419632	1.20754	FREM2	Homo sapiens FRAS1 related extracellular matrix protein 2 (FREM2), mRNA [NM_207361]	CCGCTTGTGTTTCATAACTACGCTTGCTTTCCTTCAAAATATACCAAGTGTGTAATATAA	chr13	39461246	39461187	+	FALSE	hs|13q13.3	ENST00000280481	341640	NM_207361	FRAS1 related extracellular matrix protein 2	chr13:39461187-39461246	GO:0048839|GO:0007154|GO:0005886|GO:0005509|GO:0016021|GO:0007156|GO:0002009|GO:0070062|GO:0005604	NM_207361	THC2562680	Hs.253994
A_33_P3395274	0.00979489	19.4135	2.84718	2.84718	up	-0.328373	0.187387	-0.187387	1.7954	0.574168	1.83066	ZADH2	Homo sapiens zinc binding alcohol dehydrogenase domain containing 2 (ZADH2), mRNA [NM_175907]	AGCAGTGTCATTTAGGGGTTCCTTTGATGATGACTACTGCTGTTAACTGACCTCAGCATT	chr18	72910548	72910489	-	FALSE	hs|18q22.3	ENST00000322342	284273	NM_175907	zinc binding alcohol dehydrogenase domain containing 2	chr18:72910548-72910489	GO:0005739|GO:0008150|GO:0003674|GO:0016491|GO:0008270|GO:0055114|GO:0005777	NM_175907	THC2693678	Hs.465433
A_19_P00327126	0.00981301	19.4494	2.1461	-2.1461	down	0.576614	0.266184	0.416745	-0.135049	-1.13125	-0.779312	GALNT9	Homo sapiens polypeptide N-acetylgalactosaminyltransferase 9 (GALNT9), transcript variant A, mRNA [NM_001122636]	TGCATGTACATCATCCCCCCGCAGGACTGGCTGGACCGCGGCGACGAGTCAGCACCCATC	chr12	132834289	132834230	-	FALSE	hs|12q24.33	ENST00000424720	50614	NM_001122636	polypeptide N-acetylgalactosaminyltransferase 9	chr12:132834289-132834230	GO:0004653|GO:0006493|GO:0000139|GO:0030246|GO:0016266|GO:0016021|GO:0044267|GO:0046872|GO:0043687	NM_001122636	THC2602095	Hs.301062
A_33_P3419204	0.00983991	19.5027	2.42094	-2.42094	down	1.39294	1.26774	0.247368	-0.312704	-0.358589	-0.247367			GAACAACAATTCGGTGAGGAAAGAAGCCAAGCTGTTTTCTCTTTTCCTTATAAACATTAT	chr15	84924813	84924754	+	FALSE	hs|15q25.2					chr15:084924754-084924813
A_33_P3279009	0.00985212	19.5269	8.44086	-8.44086	down	4.53388	1.77601	1.69514	-0.252419	-0.600401	-0.374322	HMX1	Homo sapiens H6 family homeobox 1 (HMX1), mRNA [NM_018942]	GTGTGAGCCCCGCCTGCCGGGCCCTCTCCCCACGACCCTGTGGACCTGTGTGGACGCGCG	chr4	8869424	8869365	-	FALSE	hs|4p16.1	ENST00000617742	3166	NM_018942	H6 family homeobox 1	chr4:8869424-8869365	GO:0043565|GO:0007275|GO:0005634|GO:0045892|GO:0003677|GO:0006351	NM_018942	THC2476064	Hs.104134
A_21_P0000345	0.00986854	19.5594	2.1539	2.1539	up	0.0106988	-0.0106988	-0.132384	1.52583	0.489529	1.17312	SNORA35	Homo sapiens small nucleolar RNA, H/ACA box 35 (SNORA35), small nucleolar RNA [NR_002993]	AAAGCAAATCCCTCTCAAAGCTGGGAGAGTCACACCGTGGGCTACTCCTGCATGCAGCTG	chrX	113865377	113865318	+	FALSE	hs|Xq23		677816	NR_002993	small nucleolar RNA, H/ACA box 35	chrX:113865318-113865377		NR_002993		Hs.693123
A_33_P3358885	0.00988639	19.5948	2.44231	2.44231	up	-0.0898242	-0.974453	-0.603096	0.295266	0.690921	1.21117	LOC100130913	Homo sapiens cDNA FLJ46498 fis, clone THYMU3029318. [AK128355]	TGAAGCATGATCTGGCTGGACCTTTTAGAGGGGCCCTGGCATCAGTTTCTGGGGTTGGCA	chr7	55508023	55507964	+	FALSE	hs|7p11.2		100130913	AK128355	uncharacterized LOC100130913	chr7:55507964-55508023			THC2484009	Hs.649020
A_21_P0002590	0.00989585	19.6136	2.4062	2.4062	up	-0.971742	-0.15726	-0.720001	0.15726	1.08803	0.705971	LOC388942		CAAATGCTGGCTTTTTAATTTCCCTAATCAAGACTGGTCCTATTTAGCCCACCTCCTCAA	chr2	42104391	42104332	+	FALSE	hs|2p21	ENST00000418836	388942		uncharacterized LOC388942	chr2:42104332-42104391			THC2661557
A_21_P0006181	0.00993477	19.6907	2.33873	2.33873	up	-0.240655	-0.247673	-0.067308	0.710553	0.683788	1.7272	lnc-FGD3-1	HY016443 RIKEN full-length enriched human cDNA library, testis Homo sapiens cDNA clone H04D056D06, mRNA sequence [HY016443]	ATATAGGACGCTTGACTAAGATCCCAGGTACTGTCACCATGACTGTCACCCACAATTTTC	chr9	95559555	95559496	+	FALSE	hs|9q22.31				lnc-FGD3-1:1	chr9:95559496-95559555				Hs.742773
A_24_P270460	0.00994513	19.7112	2.38601	-2.38601	down	1.29659	0.0995233	0.610575	-0.654572	-0.407316	-0.69522	IFI27	Homo sapiens interferon, alpha-inducible protein 27 (IFI27), transcript variant 2, mRNA [NM_005532]	TGAAATATACCAAATTCTGCATCTCCAGAGGAAAATAAGAAATAAAGATGAATTGTTGCA	chr14	94583026	94582967	+	FALSE	hs|14q32.12	ENST00000614648	3429	NM_005532	interferon, alpha-inducible protein 27	chr14:94582967-94583026	GO:0001102|GO:0006919|GO:0019221|GO:0005637|GO:0005741|GO:0000122|GO:0097190|GO:0005739|GO:0003674|GO:0060337|GO:0016021|GO:0005521|GO:0046825	NM_005532	THC2473656	Hs.532634
A_21_P0005811	0.00994778	19.7165	2.45334	-2.45334	down	-0.0621939	1.1815	0.306283	-0.795306	-0.909252	-0.754086	lnc-DUSP4-2	LNCipedia lincRNA (lnc-DUSP4-2), lincRNA [lnc-DUSP4-2:1]	TTAAGCAAAGCAAAGTGAAGAATCTACAAAACAGGAGCCTCTGGCCCAGGGTGAATGAAG	chr8	29248123	29248064	-	FALSE	hs|8p12				lnc-DUSP4-2:1	chr8:29248123-29248064
A_23_P434919	0.00995977	19.7403	3.32073	3.32073	up	-1.51576	-0.101109	-0.311586	1.44449	0.567993	1.25356	RAB42	Homo sapiens RAB42, member RAS oncogene family (RAB42), transcript variant 2, mRNA [NM_152304]	ATGACAGAAGGGTTCATATAAACAGTATCCTGACACAGTCATGCTTCCTGGATTTTGGAG	chr1	28920772	28920713	+	FALSE	hs|1p35.3	ENST00000465518	115273	NM_152304	RAB42, member RAS oncogene family	chr1:28920713-28920772	GO:0006184|GO:0005794|GO:0016020|GO:0003924|GO:0032482|GO:0019003|GO:0005525|GO:0006886	NM_152304	THC2481567	Hs.652321
A_23_P53176	0.00997687	19.7742	2.39967	2.39967	up	-0.55024	-0.252524	-0.648873	0.612837	0.288909	1.43512	FOLR1	Homo sapiens folate receptor 1 (adult) (FOLR1), transcript variant 1, mRNA [NM_016725]	CCACAGCTCCCAACTATTTGGTTCCTGCTCCATGGTCGGGCCTCTGACAGCCACTTTGAA	chr11	71907327	71907268	+	FALSE	hs|11q13.4	ENST00000393679	2348	NM_016725	folate receptor 1 (adult)	chr11:71907268-71907327	GO:0005886|GO:0009986|GO:0015884|GO:0030136|GO:0031526|GO:0008517|GO:0031362|GO:0006898|GO:0005542|GO:0016324|GO:0016020|GO:0005887|GO:0046655|GO:0004872|GO:0070062|GO:0005768	NM_016725	NP226704	Hs.73769
A_32_P140489	0.00998978	19.7997	7.03559	7.03559	up	0.309522	-0.309522	-1.62566	2.9531	0.988706	2.87655	GDF6	Homo sapiens growth differentiation factor 6 (GDF6), mRNA [NM_001001557]	CGCTAAAGTTACCAGAGGTCAATGAATAATCAAAACATTTTTTACAGTACACCTTTCCTG	chr8	97154669	97154610	-	FALSE	hs|8q22.1	ENST00000287020	392255	NM_001001557	growth differentiation factor 6	chr8:97154669-97154610	GO:0010862|GO:0006915|GO:0042981|GO:0030509|GO:0032924|GO:0060395|GO:0005125|GO:0005160|GO:0005615|GO:0042803|GO:0045666|GO:0043408|GO:0060389|GO:0048468|GO:0045893|GO:0008083|GO:0040007	NM_001001557	THC2478555	Hs.492277
A_33_P3313948	0.0101154	20.0488	2.62871	-2.62871	down	0.347004	0.334493	0.662695	-1.15335	-1.49793	-0.187592	KLF11	PREDICTED: Homo sapiens Kruppel-like factor 11 (KLF11), transcript variant X1, mRNA [XM_005246179]	GACGAAGGGAGAATGACAGAAGTTAAAAACAACCAAACAAAAGCCAGGTTGAGGCCTCTA	chr2	10183197	10183138	+	FALSE	hs|2p25.1		8462	XM_005246179	Kruppel-like factor 11	chr2:10183138-10183197	GO:0043065|GO:0008285|GO:0003700|GO:0000083|GO:0044212|GO:0006366|GO:0000981|GO:0006915|GO:0005634|GO:0000122|GO:0046872	XM_005246179
A_33_P3254096	0.0101462	20.1098	20.8504	20.8504	up	-1.71561	-1.57972	-0.386907	5.5423	1.1273	2.79418	PI15	Homo sapiens peptidase inhibitor 15 (PI15), mRNA [NM_015886]	CCTGTGTAAACCTCTGTCCTTATGAACCATAACAAATGTAGCTTTTTAAAGTCCATTGTA	chr8	75767231	75767172	+	FALSE	hs|8q21.11	ENST00000260113	51050	NM_015886	peptidase inhibitor 15	chr8:75767172-75767231	GO:0008150|GO:0010466|GO:0030414|GO:0070062	NM_015886	THC2601896	Hs.98558
A_21_P0014586	0.0101579	20.133	2.08859	2.08859	up	-0.127915	-0.965706	-0.89797	0.304122	0.253292	0.638592	lnc-MUC20-3	Homo sapiens cDNA FLJ45707 fis, clone FEHRT2001482. [AK127609]	AAAGAAAGTGGGGAAGACAACAGATTTGGGAGAAGGAAACTGAGGAGGTTTTCTCCCAGT	chr3	195637768	195637709	+	FALSE	hs|3q29			AK127609	lnc-MUC20-3:1	chr3:195637709-195637768			THC2611145	Hs.679136
A_32_P143000	0.0101626	20.1422	3.18976	3.18976	up	-0.447546	-0.642829	-0.112584	2.15204	1.13882	0.526524	FAM189A1	Homo sapiens family with sequence similarity 189, member A1 (FAM189A1), mRNA [NM_015307]	TATGGCAAGCAAGATCGCAGAAGGGGGAGCATCATCCGCAAGGACTTCAGGTCTCCCTTG	chr15	29412755	29412696	-	FALSE	hs|15q13.1	ENST00000261275	23359	NM_015307	family with sequence similarity 189, member A1	chr15:29412755-29412696	GO:0016021	NM_015307	THC2648289	Hs.383564
A_33_P3230264	0.0102005	20.2173	7.90367	7.90367	up	0.469236	-0.835481	-0.469236	2.53135	1.36023	4.22052	GPC3	Homo sapiens glypican 3 (GPC3), transcript variant 1, mRNA [NM_001164617]	TATGTTTGGCTGCTAGAACATGGTTACCATGTCTTTCTCTCTCACTCCCTCCCTTTCTAT	chrX	132669886	132669827	-	FALSE	hs|Xq26.2	ENST00000394299	2719	NM_001164617	glypican 3	chrX:132669886-132669827	GO:0005515|GO:0045732|GO:0001658|GO:0007603|GO:0005886|GO:0060422|GO:0030324|GO:0010466|GO:2000096|GO:0050680|GO:0045879|GO:0044281|GO:0030282|GO:0005615|GO:0009653|GO:0072180|GO:0045807|GO:0060976|GO:0045880|GO:0030513|GO:0072138|GO:0009948|GO:0046326|GO:0030204|GO:0090090|GO:0046658|GO:0030203|GO:0045926|GO:0070062|GO:0043202|GO:0010171|GO:0005975|GO:0005796|GO:0005578|GO:0030316|GO:0006027|GO:…	NM_001164617	THC2583194	Hs.644108
A_21_P0004353	0.010208	20.2323	2.6167	-2.6167	down	0.527733	1.10386	0.182636	-0.182636	-1.16148	-1.00489	LOC100506858	Homo sapiens uncharacterized LOC100506858 (LOC100506858), long non-coding RNA [NR_104616]	AAATGTGCATGTTAATGACCATCAGATCTGAGAGCTGGTGGAGAAATTAAGATAAATAGA	chr5	2303925	2303866	-	FALSE	hs|5p15.33		100506858		uncharacterized LOC100506858	chr5:2303925-2303866		NR_104616	THC2672052	Hs.445071
A_23_P422350	0.0102175	20.2511	5.41726	5.41726	up	0.394566	-0.810785	-0.589038	1.76818	1.18927	3.34998	MYO7A	Homo sapiens myosin VIIA (MYO7A), transcript variant 1, mRNA [NM_000260]	GAGAAGATCCCTGTGATGACCAAGATTTATGAGACCCTGGGCAAGAAGACGTACAAGAGG	chr11	76893615	76893556	+	FALSE	hs|11q13.5	ENST00000620575	4647	NM_000260	myosin VIIA	chr11:76893556-76893615	GO:0005515|GO:0005516|GO:0006200|GO:0007605|GO:0060088|GO:0045202|GO:0005765|GO:0006886|GO:0030898|GO:0042803|GO:0005829|GO:0005737|GO:0000146|GO:0016324|GO:0051015|GO:0051904|GO:0005938|GO:0031477|GO:0030048|GO:0042470|GO:0019904|GO:0048563|GO:0030507|GO:0032420|GO:0001845|GO:0005524|GO:0001917|GO:0043531|GO:0032391|GO:0050957|GO:0007040|GO:0007601|GO:0042462|GO:0050953|GO:0001750	NM_000260	NP709297	Hs.370421
A_21_P0004061	0.0102205	20.2571	2.62485	2.62485	up	-1.41576	-0.235915	-0.576663	0.848245	0.235915	0.864202	lnc-ISOC1-1	LNCipedia lincRNA (lnc-ISOC1-1), lincRNA [lnc-ISOC1-1:1]	AGTGGGCCAAATCATAAAGTGGGCACTTCATGAAAAAGGACATCCAAATTGCTAATAAAC	chr5	128078522	128078463	+	FALSE	hs|5q23.3				lnc-ISOC1-1:1	chr5:128078463-128078522			THC2680339
A_24_P152649	0.0102228	20.2616	3.91875	3.91875	up	0.136136	-0.920734	-1.2677	1.00683	0.740448	2.11161	LOC644189	Homo sapiens acyl-CoA thioesterase 4 pseudogene (LOC644189), non-coding RNA [NR_033748]	AGTCAAGATCAGATTCTAGTGTTCAATAACCCTATGTGAATCAGCTGTCTCCTGGATAAC	chr19	36913776	36913717	+	FALSE	hs|19q13.12		644189	NR_033748	acyl-CoA thioesterase 4 pseudogene	chr19:36913717-36913776		NR_033748	THC2506376	Hs.608412
A_21_P0012156	0.0102358	20.2874	2.36316	-2.36316	down	0.241616	0.179896	-0.179897	-0.800635	-0.857874	-1.82203		MIR646 host gene (non-protein coding) [Source:HGNC Symbol;Acc:HGNC:27659] [ENST00000458422]	GGAAGACCTGAAGTACCTGTTTAAAAGACAGCCAAAAGATAAGTAAATACTTCCCAAATT	chr20	58859669	58859610	+	FALSE	hs|20q13.33	ENST00000458422				chr20:58859610-58859669
A_21_P0011436	0.0102449	20.3054	4.20804	-4.20804	down	-0.0655744	0.0655744	0.918676	-1.33113	-1.11447	-2.85517	XLOC_l2_005194	BROAD Institute lincRNA (XLOC_l2_005194), lincRNA [TCONS_l2_00009698]	CTGCTGGAGGCGTTTTGTTTTTTGTCTCTAAATATGTTATTTAGCCATAGGTTGATGAAT	chr16	33582368	33582309	+	FALSE	hs|16p11.2					chr16:33582309-33582368				Hs.742548
A_24_P212819	0.0102563	20.3279	3.13476	-3.13476	down	1.93911	0.547966	0.550135	-0.310446	-0.838151	-0.75926		Homo sapiens cDNA FLJ25155 fis, clone CBR07976. [AK057884]	GGCAAGTTCTCTGCCGCCGCCTTCAGCTCCAATACCGAGTCCGTCTGCCTGTCGGTCAGC	chr13	46039332	46039273	-	FALSE	hs|13q14.13			AK057884		chr13:46039332-46039273			THC2488976	Hs.507948
A_33_P3306207	0.0103538	20.5213	2.439	-2.439	down	1.78221	0.533872	1.26204	0.0580559	-0.252594	-0.0862136	KLRG2	Homo sapiens killer cell lectin-like receptor subfamily G, member 2 (KLRG2), mRNA [NM_198508]	GGGCCTGGCGAGGCCCCCAGGGCTGGCACTGGATCGACGAGGCCCCACTCCCGCCCCAGC	chr7	139138917	139138858	-	FALSE	hs|7q34	ENST00000340940	346689	NM_198508	killer cell lectin-like receptor subfamily G, member 2	chr7:139138917-139138858	GO:0030246|GO:0016021	NM_198508	THC2484205	Hs.17572
A_23_P88069	0.0103616	20.5367	2.81299	-2.81299	down	-0.167468	0.167469	0.568973	-1.42777	-0.578425	-1.90115	LHFP	Homo sapiens lipoma HMGIC fusion partner (LHFP), mRNA [NM_005780]	TTCCAGTCATTGGATCGTGTTTTCTTTTGTCCATTATTGTACTGTGCTGTACCACATTTA	chr13	39917176	39917117	-	FALSE	hs|13q13.3	ENST00000379589	10186	NM_005780	lipoma HMGIC fusion partner	chr13:39917176-39917117	GO:0016021|GO:0003677	NM_005780	THC2466008	Hs.507798
A_33_P3315060	0.0103643	20.542	4.58608	4.58608	up	-3.06145	-1.98637	-0.767146	0.104572	0.225403	0.446853		zinc finger CCCH-type containing 11A [Source:HGNC Symbol;Acc:HGNC:29093] [ENST00000495527]	GGGCTGGGCAAAATTTAGTGTAACAATAACTTCATGATACTTTGGTATAAGAGTAAGTTC	chr1	203771462	203771403	+	FALSE	hs|1q32.1	ENST00000495527		BX648271		chr1:203771403-203771462			NP1160256	Hs.532399
A_33_P3330872	0.0103722	20.5577	3.25198	-3.25198	down	1.45429	0.834737	0.0282359	-1.5093	-0.770565	-0.506823	MSL3	Homo sapiens male-specific lethal 3 homolog (Drosophila) (MSL3), transcript variant 1, mRNA [NM_078629]	GTATAAAAAGGTGACTTCGTCTAAATTTTTTCTTCCAATTAAGGAAAGTGCCACAAGCAC	chrX	11782051	11781992	+	FALSE	hs|Xp22.2	ENST00000380692	10943	NM_078629	male-specific lethal 3 homolog (Drosophila)	chrX:11781992-11782051	GO:0006355|GO:0003700|GO:0006366|GO:0043984|GO:0006325|GO:0072487|GO:0007275|GO:0005654|GO:0005634|GO:0035064|GO:0003677	NM_078629	THC2524781	Hs.655288
A_19_P00315482	0.0104146	20.6418	8.48829	8.48829	up	-1.4067	-0.0203633	-1.21269	3.52627	0.618964	2.47143	NBAT1	Homo sapiens neuroblastoma associated transcript 1 (NBAT1), long non-coding RNA [NR_034143]	GAATCGGAGGTGCCTGGGTCATCTCACAGAGCCAAACAAATACAATTAGCTATTGCAAAG	chr6	22136556	22136497	-	FALSE	hs|6p22.3	ENST00000566912	729177	NR_034143	neuroblastoma associated transcript 1	chr6:22136556-22136497		NR_034143	THC2510121	Hs.730673
A_33_P3408665	0.0104528	20.7175	3.54836	-3.54836	down	2.35423	1.03756	0.615428	-0.158804	-0.75594	-0.559493			CAACCCTGCCTGCAGCCGCCTGCCCTCCTAGCACGGCCGCTCTCCTACCGTTCTGGTGCA	chrUn_gl000217	50036	49977	+	FALSE						chrUn_gl000217:000049977-000050036
A_33_P3353471	0.0104794	20.7703	2.44643	2.44643	up	0.257553	-0.946492	-0.257552	0.947427	0.748345	1.22977	GRIK1-AS1	Homo sapiens GRIK1 antisense RNA 1 (GRIK1-AS1), long non-coding RNA [NR_027021]	TTTCACTCTGGCATACTCTCTCAGTGTGGAAGCTGCTGATTCAGAAAGAGATGTTCCAAA	chr21	31136242	31136183	+	FALSE	hs|21q21.3		642976	NR_027021	GRIK1 antisense RNA 1	chr21:31136183-31136242		NR_027021	THC2658046	Hs.473554
A_33_P3337267	0.010483	20.7773	2.85181	-2.85181	down	-0.17557	0.634927	0.287127	-0.979055	-0.788254	-2.02184	NRARP	Homo sapiens NOTCH-regulated ankyrin repeat protein (NRARP), mRNA [NM_001004354]	AGGAGCTGCAGTCGCTGCTGCAGAACATGACCAACTGCGAGTTCAACGTGAACTCGTTCG	chr9	140196298	140196239	-	FALSE	hs|9q34.3	ENST00000356628	441478	NM_001004354	NOTCH-regulated ankyrin repeat protein	chr9:140196298-140196239	GO:0045746|GO:0001569|GO:0032525|GO:0001938|GO:0090263|GO:0045581|GO:0002043|GO:0000122	NM_001004354	THC2476137	Hs.732282
A_33_P3278941	0.0104909	20.793	2.54825	2.54825	up	-1.09857	-0.00657034	0.00656986	1.18447	0.690793	1.0747	REC8	Homo sapiens REC8 meiotic recombination protein (REC8), transcript variant 2, mRNA [NM_001048205]	TTTCCAGCCTTCTTGCTCTCAGAGCTATTGTTCAAGCAGAAAACAAGCTGCTTTTATTAC	chr14	24649459	24649400	+	FALSE	hs|14q12	ENST00000559939	9985	NM_001048205	REC8 meiotic recombination protein	chr14:24649400-24649459	GO:0007286|GO:0005634|GO:0000800|GO:0001556|GO:0007283|GO:0030999|GO:0009566|GO:0007126|GO:0000724|GO:0072520|GO:0007062|GO:0034991|GO:0000778|GO:0001673|GO:0007141|GO:0007131	NM_001048205	THC2604430	Hs.419259
A_33_P3222348	0.0105446	20.8994	2.93606	-2.93606	down	1.64444	0.244747	0.807004	-1.01451	-0.244747	-0.706196		Homo sapiens cDNA FLJ42651 fis, clone BRACE3030103. [AK124642]	AATATTTTAAACAAAACTCTGCCCAACCTTTGGCCTAGCAATTCCACTTCTGGGAATCTC	chr2	31460949	31460890	-	FALSE	hs|2p23.1			AK124642		chr2:31460949-31460890			THC2486745
A_24_P249253	0.0106638	21.1357	2.76851	-2.76851	down	1.53758	1.14789	0.318111	-0.782826	0.02356	-0.644486	LMOD2	Homo sapiens leiomodin 2 (cardiac) (LMOD2), mRNA [NM_207163]	AATGGAAGACAGTTCCCGACCTTCTACCCCACAGAGATCAGCTCATGAGAATCTCATGGA	chr7	123303220	123303161	+	FALSE	hs|7q31.32	ENST00000458573	442721	NM_207163	leiomodin 2 (cardiac)	chr7:123303161-123303220	GO:0006936|GO:0030239|GO:0005865|GO:0007015|GO:0003779|GO:0005523|GO:0051694	NM_207163	THC2613822	Hs.592260
A_23_P90359	0.0106668	21.1417	2.37845	2.37845	up	-0.359395	0.359395	-0.716392	1.14787	0.655359	1.23045	NRTN	Homo sapiens neurturin (NRTN), mRNA [NM_004558]	TGGACGCGCACAGCCGCTACCACACGGTGCACGAGCTGTCGGCGCGCGAGTGCGCCTGCG	chr19	5828179	5828120	+	FALSE	hs|19p13.3	ENST00000303212	4902	NM_004558	neurturin	chr19:5828120-5828179	GO:0030424|GO:0007411|GO:0000165|GO:0001755|GO:0005102|GO:0021675|GO:0005576|GO:0008083|GO:0007169|GO:0031175|GO:0007399	NM_004558	THC2477014	Hs.234775
A_21_P0010779	0.0106697	21.1474	2.1882	2.1882	up	-0.699585	-0.397128	0.344963	0.897983	0.718844	1.02066			GTTTCATAGGTTCTGTCAGGTGAGCTGTTGTGCTGTATGTCTGACCTGAATTGCCTTTTA	chr1	156424443	156416315	-	FALSE	hs|1q22	ENST00000441085				chr1:156424443-156416315			THC2654596
A_23_P115467	0.010723	21.2529	2.08786	2.08786	up	-0.301671	-1.05378	-1.12548	0.315079	-0.0406528	0.430707	S100A5	Homo sapiens S100 calcium binding protein A5 (S100A5), mRNA [NM_002962]	GGCCCTGACCACTATGGTGACCACGTTTCACAAATATTCGGGGAGAGAGGGTAGCAAACT	chr1	153512647	153512588	-	FALSE	hs|1q21.3	ENST00000368717	6276	NM_002962	S100 calcium binding protein A5	chr1:153512647-153512588	GO:0005507|GO:0005509|GO:0043025|GO:0008270|GO:0005634|GO:0042803	NM_002962	THC2481825	Hs.2960
A_19_P00323022	0.0107288	21.2646	6.12562	6.12562	up	-1.911	-1.94554	-0.170962	1.35368	0.264538	2.19885	LINC00963	Homo sapiens long intergenic non-protein coding RNA 963 (LINC00963), long non-coding RNA [NR_038955]	ATTACAATTCTTTTCTGCCGGGTCACACGCTGTCATCCACGTGTTACCTAAGAGAGCTTT	chr9	132251378	132251319	+	FALSE	hs|9q34.11	ENST00000608369	100506190	NR_038955	long intergenic non-protein coding RNA 963	chr9:132251319-132251378		NR_038955	THC2582150	Hs.529860
A_21_P0012440	0.0107402	21.2871	5.97559	5.97559	up	0.165329	-1.60238	-2.35322	1.56967	0.7467	1.63059	TRANK1	Homo sapiens tetratricopeptide repeat and ankyrin repeat containing 1 (TRANK1), mRNA [NM_014831]	ATTTTTCAGCCTTGGGAAGTGGAATGAGGCATTTGTTGCTGCCAAGGAATGTCTCCAATG	chr3	36944718	36944659	-	FALSE	hs|3p22.2	ENST00000429976	9881		tetratricopeptide repeat and ankyrin repeat containing 1	chr3:36944718-36944659	GO:0016787|GO:0008152|GO:0005524	NM_014831	THC2676885	Hs.170999
A_23_P414252	0.0108076	21.4207	3.22206	3.22206	up	-2.22183	-0.794609	-0.789891	0.71785	0.0789423	0.460831	SNX8	Homo sapiens cDNA, FLJ96764, highly similar to Homo sapiens sorting nexin 8 (SNX8), mRNA. [AK315670]	CATCGTGGAGCAGGAGAACGCGATTCAGACGATGGAGCTGCGGAACTACTTCTCCCTGTA	chr7	2297009	2296609	-	FALSE	hs|7p22.3		29886	AK315670	sorting nexin 8	chr7:2297009-2296609	GO:0005515|GO:0016050|GO:0034498|GO:0031901|GO:0035091|GO:0006886|GO:0043231|GO:0042802|GO:0030904|GO:0019898|GO:0006897		THC2467575	Hs.584900
A_32_P200608	0.0108093	21.4241	2.11394	2.11394	up	-0.104261	-0.278077	-0.10149	1.14626	1.2868	0.322917	LINC00608	Homo sapiens long intergenic non-protein coding RNA 608 (LINC00608), transcript variant 2, long non-coding RNA [NR_015390]	TCAGGAAGCTGAGTGTGGATTCCAAGAGTCTCAAGGTTAGAGAAGTCGCCTAGTCCACCT	chr2	219842246	219841628	+	FALSE	hs|2q35	ENST00000432733	151300		long intergenic non-protein coding RNA 608	chr2:219841628-219842246		NR_015390	THC2500240	Hs.420716
A_23_P113034	0.0108095	21.4244	2.83685	2.83685	up	0.0132289	-1.06504	-0.0132294	1.54647	1.28639	0.614976	C10orf11	Homo sapiens chromosome 10 open reading frame 11 (C10orf11), mRNA [NM_032024]	GTCAGCTTGGAAAAGGATGAGGAAGACTACAAGAGATACAGATGCTTTGTTCTGTACAAG	chr10	77818442	77807021	+	FALSE	hs|10q22.3	ENST00000611306	83938	NM_032024	chromosome 10 open reading frame 11	chr10:77807021-77818442	GO:0030318	NM_032024	THC2472202	Hs.118161
A_33_P3255001	0.0108771	21.5584	2.36762	2.36762	up	-1.04561	-0.167379	-0.838542	0.779947	0.835606	0.0632272	LINC00691	Homo sapiens long intergenic non-protein coding RNA 691 (LINC00691), long non-coding RNA [NR_026834]	AAGAGTGTTTGGTTCCTGCTGTATTATCAATGCCTGTCAGTAAAACATAATGTTTAACAC	chr3	24141524	24141465	-	FALSE	hs|3p24.2	ENST00000432505	152024	NR_026834	long intergenic non-protein coding RNA 691	chr3:24141524-24141465		NR_026834	THC2501777	Hs.385606
A_19_P00321187	0.0109013	21.6064	5.61313	5.61313	up	-0.944873	-2.552	-2.38332	0.416673	1.58623	-0.416673	LOC728755	PREDICTED: Homo sapiens uncharacterized LOC728755 (LOC728755), misc_RNA [XR_110268]	TCGATGAGCAGAACACAGAAGACTCAACCTGAAGAAATTCCATATACGTGCTACTCCTGT	chr14	27791265	27791206	-	FALSE	hs|14q12	ENST00000556890	728755	XR_110268	uncharacterized LOC728755	chr14:27791265-27791206		XR_110268		Hs.652058
A_33_P3385266	0.0109636	21.7298	2.14653	2.14653	up	-0.781622	-0.912655	-0.226539	0.0567021	0.458086	0.870404	ABCC6	Homo sapiens ATP-binding cassette, sub-family C (CFTR/MRP), member 6 (ABCC6), transcript variant 2, mRNA [NM_001079528]	TCTTGGATACACAAGGTAATTTTAGGGCCACATTAGGATGAACCTTTTAAAAAGTTATGC	chr16	16315206	16315147	-	FALSE	hs|16p13.11	ENST00000542005	368	NM_001079528	ATP-binding cassette, sub-family C (CFTR/MRP), member 6	chr16:16315206-16315147	GO:0005215|GO:0005886|GO:0006200|GO:0042493|GO:0042626|GO:0005634|GO:0055085|GO:0005524|GO:0016328|GO:0016323|GO:0016324|GO:0005789|GO:0006810|GO:0016021|GO:0007601	NM_001079528	THC2474680	Hs.442182
A_21_P0001931	0.0109871	21.7765	6.3243	6.3243	up	-0.354992	-0.191394	-0.0359383	3.32878	0.817716	3.2539	LOC100996579	Homo sapiens uncharacterized LOC100996579 (LOC100996579), transcript variant 1, long non-coding RNA [NR_110163]	TACTCTGTTGCCCTATTATAGTCCTGCGATAGTTCTGGCTAGGATTAGGTTGACGGTCTA	chr2	162103826	162103767	+	FALSE	hs|2q24.2	ENST00000436506	100996579	NR_110163	uncharacterized LOC100996579	chr2:162103767-162103826		NR_110163	THC2621990	Hs.660929
A_21_P0009482	0.0109885	21.7792	4.11863	-4.11863	down	-0.141138	0.881032	0.148668	-1.54089	-0.910192	-2.78685			TAATAGAGATGCCATCATTGTGGAGGTCATAATGCTTGTCCTGAACACGAGGGGTCTCTA	chr18	53455989	53455930	+	FALSE	hs|18q21.2	ENST00000589662				chr18:53455930-53455989				Hs.579552
A_23_P253321	0.0109978	21.7976	10.3871	10.3871	up	-1.02973	-0.701185	0.51895	2.86806	1.38298	4.66716	PNOC	Homo sapiens prepronociceptin (PNOC), transcript variant 1, mRNA [NM_006228]	GCCACTGCCATAACTTGTTTGTAAAAGAGCTGTTCTTTTTGACTGATTGTTTTAAACAAC	chr8	28200831	28200772	+	FALSE	hs|8p21.1	ENST00000301908	5368	NM_006228	prepronociceptin	chr8:28200772-28200831	GO:0005515|GO:0007165|GO:0007218|GO:0001515|GO:0007268|GO:0005576|GO:0005184|GO:0007600	NM_006228	THC2717614	Hs.88218
A_33_P3370212	0.0109989	21.7998	4.48325	4.48325	up	0.646926	-1.33808	-0.646926	1.82746	1.09739	2.23071		A kinase (PRKA) anchor protein 17B, pseudogene [Source:HGNC Symbol;Acc:HGNC:38514] [ENST00000431706]	CACTTCAGCGAAGGAGCTATAAGGAGGAGAAATCAGGAAAGGCTAAAATTACAAGAACTA	chrX	118388804	118388745	-	FALSE	hs|Xq24	ENST00000431706				chrX:118388804-118388745			THC2686626
A_33_P3237270	0.011007	21.8158	3.0394	-3.0394	down	-0.351223	0.89982	0.926627	-0.641889	-1.44475	-1.2495			ATCTCACTATCAGTTTAGGAAATTCTCTGGTCTTCATGCTGGCTTCTGACCCTTGTGTCG	chr6	159485869	159485810	-	FALSE	hs|6q25.3	ENST00000446887				chr6:159485869-159485810
A_33_P3219010	0.0110564	21.9138	4.36643	-4.36643	down	3.00687	1.04686	1.08846	-0.186809	-0.610802	-0.439574	PPA2	pyrophosphatase (inorganic) 2 [Source:HGNC Symbol;Acc:HGNC:28883] [ENST00000505713]	CAACTCAGTGAGGAAGGGAAGGCAGAGCCCGCCCACACGCCGGCCTTCCTAGAGGCGTAA	chr4	106394684	106394625	-	FALSE	hs|4q24	ENST00000505713	27068	AK299501	pyrophosphatase (inorganic) 2	chr4:106394684-106394625	GO:0010467|GO:0000287|GO:0016311|GO:0005759|GO:0004427|GO:0071344|GO:0004722|GO:0070062|GO:0006418		THC2619799	Hs.654957
A_19_P00321136	0.0111132	22.0263	2.26688	2.26688	up	-0.465474	-0.797316	0.308931	0.666207	1.02253	0.899522	MAP3K13	Homo sapiens mitogen-activated protein kinase kinase kinase 13 (MAP3K13), transcript variant 4, non-coding RNA [NR_038322]	TCTAGGGTCCTTCATATTGCTTACGTTCCTTTAGACTAGAGCCAAGGAGACAGTGCTTTC	chr3	185009690	185009631	+	FALSE	hs|3q27.2		9175	NR_038322	mitogen-activated protein kinase kinase kinase 13	chr3:185009631-185009690	GO:0005515|GO:0019901|GO:0008385|GO:0007254|GO:0005524|GO:0046872|GO:0042803|GO:0042802|GO:0000186|GO:0051092|GO:0046777|GO:0016020|GO:0004674|GO:0006468|GO:0004709	NR_038322	THC2665586	Hs.591306
A_33_P3252954	0.0111182	22.0362	4.26953	-4.26953	down	0.996399	0.629745	-0.194718	-2.13046	-2.19188	-0.528467		Homo sapiens cDNA FLJ26166 fis, clone ADG02852. [AK129677]	TGGACAACAGACAGTGTCGACAGCAGGCAGTGTGGATGGCAGGCAGGCAGTGTGGATGGC	chr5	1038324	1038265	+	FALSE	hs|5p15.33			AK129677		chr5:1038265-1038324			NP852812	Hs.240951
A_33_P3387320	0.0111591	22.1174	2.01297	2.01297	up	-0.593234	-0.458045	-0.244461	0.696644	0.965362	0.0702314		Q6IRZ0_HUMAN (Q6IRZ0) RPL31 protein, partial (64%) [THC2542446]	ACTTAGGGTGTGTAGTATCTGCAGGGAAGCCCCTTAATTTAGTGGCTTATGAACTGAGAC	chr2	101620941	101620882	+	FALSE	hs|2q11.2					chr2:101620882-101620941	GO:0003735|GO:0005840|GO:0006412		THC2542446
A_24_P221485	0.011258	22.3133	2.61725	-2.61725	down	0.261044	0.273231	-0.224842	-0.572225	-1.39962	-1.88288		phosphoserine aminotransferase 1 pseudogene 3 [Source:HGNC Symbol;Acc:HGNC:43989] [ENST00000439132]	AAAGACTTTTTGATAAAGCTCTTGAACTTAATATGTTGCCCTTGAAAGGGTATAGGTCTG	chr1	79520790	79520731	-	FALSE	hs|1p31.1	ENST00000439132				chr1:79520790-79520731
A_33_P3411035	0.0112669	22.3309	6.03095	6.03095	up	0.883062	-1.08595	-0.883062	2.99079	1.2371	2.46332	SLIT1	Homo sapiens slit homolog 1 (Drosophila) (SLIT1), mRNA [NM_003061]	ACCTTTGAGTGCAGCGATGGGACCTCTTTTGCCGAGGAGGTGGAAAAGCCCACCAAGTGT	chr10	98760949	98760890	-	FALSE	hs|10q24.1	ENST00000266058	6585	NM_003061	slit homolog 1 (Drosophila)	chr10:98760949-98760890	GO:0031290|GO:0051964|GO:0021510|GO:0005509|GO:0050919|GO:0048843|GO:0043395|GO:0048846|GO:0005615|GO:0048495|GO:0048853|GO:0033563|GO:0021834|GO:0008045|GO:0040023|GO:0007411	NM_003061	THC2471879	Hs.632082
A_32_P226646	0.0113033	22.4032	4.94742	-4.94742	down	2.06314	0.329693	0.209345	-1.96125	-0.651328	-1.70527	LOC100129781	PREDICTED: Homo sapiens uncharacterized LOC100129781 (LOC100129781), transcript variant X2, ncRNA [XR_109259]	CAATTAAGGAATATTTTCTGAGTTTCTCTGGAACGGCTCTGAATTTTTAGCCTCTGTGGT	chr16	14420291	14420232	+	FALSE	hs|16p13.12		100129781	XR_109259	uncharacterized LOC100129781	chr16:14420232-14420291		XR_109259	THC2661917	Hs.190748
A_24_P245815	0.0113162	22.4287	3.95399	-3.95399	down	0.259842	-0.062844	0.47636	-1.52502	-0.865697	-2.88585	ASPHD2	Homo sapiens aspartate beta-hydroxylase domain containing 2 (ASPHD2), mRNA [NM_020437]	AGACCAGTTTGAGGCACTCACTCTAGAAATAGCCTGTGTTAGCTGATGTGTGAAAGCGTA	chr22	26840503	26840444	+	FALSE	hs|22q12.1	ENST00000215906	57168	NM_020437	aspartate beta-hydroxylase domain containing 2	chr22:26840444-26840503	GO:0016020|GO:0018193|GO:0051213|GO:0016021|GO:0046872|GO:0055114	NM_020437	THC2601438	Hs.567547
A_24_P298360	0.0113411	22.4781	2.28	2.28	up	0.0363131	-0.643098	-0.0363131	0.807027	0.6058	1.51118	LTBP3	Homo sapiens latent transforming growth factor beta binding protein 3 (LTBP3), transcript variant 2, mRNA [NM_021070]	CTGCTGTTGGGGAAGCCCCCAAGAGATGAGGACAGTTCAGAGGAGGATTCAGACGAGTGT	chr11	65307043	65306896	-	FALSE	hs|11q13.1	ENST00000528516	4054	NM_021070	latent transforming growth factor beta binding protein 3	chr11:65307043-65306896	GO:0050431|GO:2000741|GO:0005509|GO:0005576|GO:0030502|GO:0031012|GO:0060430|GO:0046849|GO:0030198|GO:0045780|GO:0060349|GO:0007179|GO:0032331|GO:0070062	NM_021070	THC2544037	Hs.289019
A_23_P4494	0.0113562	22.5081	3.90129	3.90129	up	-0.501022	0.428442	-1.57085	1.48431	1.05175	1.71236	DSC2	Homo sapiens desmocollin 2 (DSC2), transcript variant Dsc2a, mRNA [NM_024422]	CCATCCTTGCAATATTGTTGGGCATAGCATTGCTCTTTTGCATCCTGTTTACGCTGGTCT	chr18	28651609	28650796	-	FALSE	hs|18q12.1	ENST00000251081	1824	NM_024422	desmocollin 2	chr18:28651609-28650796	GO:0005515|GO:0030057|GO:0086042|GO:0005886|GO:0005509|GO:0031410|GO:0086091|GO:0086069|GO:0005913|GO:0014704|GO:0016021|GO:0007155|GO:0007156|GO:0009267|GO:0070062|GO:0086005	NM_024422	THC2462770	Hs.95612
A_23_P408341	0.0113912	22.5773	2.02411	2.02411	up	-0.408772	-0.149307	-0.960621	0.351279	0.834001	0.347878	TSPY26P	Homo sapiens testis specific protein, Y-linked 26, pseudogene (TSPY26P), non-coding RNA [NR_002781]	ATTTGGAGGTGAGGGAGCTCAGGCACTCTAGGACAGGTTGCAAATTCAAGTTCCGCTTTT	chr20	30777405	30777346	-	FALSE	hs|20q11.21	ENST00000476365	128854	NR_002781	testis specific protein, Y-linked 26, pseudogene	chr20:30777405-30777346	GO:0006334|GO:0005634	NR_002781	THC2483575	Hs.647447
A_21_P0007187	0.0114063	22.6073	3.15665	3.15665	up	-0.569697	-0.513209	-0.424545	1.05627	0.331876	2.07959	lnc-ANO5-2	LNCipedia lincRNA (lnc-ANO5-2), lincRNA [lnc-ANO5-2:1]	CACTAAAAGGGAATTGAATCTCTGCAAATAAGTATGTGGATCTAATTTCTACCTTCCAGA	chr11	22141420	22141361	+	FALSE	hs|11p14.3				lnc-ANO5-2:1	chr11:22141361-22141420
A_21_P0005917	0.0114105	22.6156	2.38506	-2.38506	down	0.485399	-0.102481	0.212273	-1.53776	-0.421769	-1.20735	LOC100507316	Homo sapiens uncharacterized LOC100507316 (LOC100507316), transcript variant 1, long non-coding RNA [NR_120682]	GCTTGAAATTCCAAGGTCGATTTTCTTAGCCAATACACCATGCTACATATATGTATGTAA	chr8	144362416	144362357	-	FALSE	hs|8q24.3		100507316	NR_120682	uncharacterized LOC100507316	chr8:144362416-144362357		NR_120682	THC2504565	Hs.446671
A_21_P0000652	0.0114212	22.6369	2.12785	-2.12785	down	0.170599	1.00316	0.760704	-0.820913	-0.342217	-0.170599	DPY19L2P3	Homo sapiens DPY19L2 pseudogene 3 (DPY19L2P3), non-coding RNA [NR_036482]	GCTCACCTCAATGAGTATTTTACATTTTAAAGTAGTTTTCTGAGAAGGCTGTGTACTTAC	chr7	29727195	29727136	+	FALSE	hs|7p14.3	ENST00000602965	442524		DPY19L2 pseudogene 3	chr7:29727136-29727195		NR_036482	THC2502068	Hs.742012
A_24_P190472	0.0114328	22.6599	7.87128	-7.87128	down	4.43052	1.67712	1.87167	-0.343918	-0.844012	0.23744	SLPI	Homo sapiens secretory leukocyte peptidase inhibitor (SLPI), mRNA [NM_003064]	AAGAGATGTTGTCCTGACACTTGTGGCATCAAATGCCTGGATCCTGTTGACACCCCAAAC	chr20	43882279	43882220	-	FALSE	hs|20q13.12	ENST00000338380	6590	NM_003064	secretory leukocyte peptidase inhibitor	chr20:43882279-43882220	GO:0032091|GO:0031012|GO:0010951|GO:0005515|GO:0004866|GO:0004867|GO:0019899|GO:0070062|GO:0045071	NM_003064	THC2736360	Hs.517070
A_24_P243741	0.0114582	22.7101	5.78883	5.78883	up	-3.88069	-1.9561	-1.26311	-0.128663	0.280748	0.347837	ADAM22	Homo sapiens ADAM metallopeptidase domain 22 (ADAM22), transcript variant 5, mRNA [NM_021721]	ACAGACACTGGATAGGTTCTGATTGCAACACTTACTTCCCTCACAATGATGATGCAAAGA	chr7	87795237	87795178	+	FALSE	hs|7q21.12	ENST00000398201	53616	NM_021721	ADAM metallopeptidase domain 22	chr7:87795178-87795237	GO:0005515|GO:0030424|GO:0008344|GO:0007162|GO:0005178|GO:0022011|GO:0006508|GO:0008270|GO:0016021|GO:0007417|GO:0007155|GO:0004222	NM_021721	THC2488490	Hs.256398
A_33_P3404824	0.0114616	22.7168	7.47839	7.47839	up	-0.566879	-3.53936	-1.12273	1.0067	1.32981	1.14269	ZNF300	Homo sapiens zinc finger protein 300 (ZNF300), transcript variant 1, mRNA [NM_001172831]	TTCATCCAGAAGTCACAACTAACTGTACACCAGAGAATTCACACAGTGGTAAAATCATAA	chr5	150275045	150274986	-	FALSE	hs|5q33.1	ENST00000394226	91975	NM_001172831	zinc finger protein 300	chr5:150275045-150274986	GO:0005515|GO:0006355|GO:0003700|GO:0005634|GO:0003677|GO:0046872|GO:0006351	NM_001172831	THC2515764	Hs.134885
A_33_P3284039	0.0114819	22.7571	2.74307	-2.74307	down	0.773414	1.26506	-0.0636167	-0.675441	-0.508627	-1.20844		YB1E_SCHPO (P87179) Serine-rich protein C30B4.01c precursor, partial (8%) [THC2494175]	GTGCCTTTATAACCACCGCGTTGGAAGGAAGAGCGCGGAGAAAGGTGCCCACTTTCTAAA	chr11	61129094	61129035	+	FALSE	hs|11q12.2					chr11:061129035-061129094			THC2494175
A_24_P189739	0.0114923	22.7778	2.35957	-2.35957	down	1.04385	0.308538	1.44752	-0.208326	-0.0998936	-0.607449	DUSP16	Homo sapiens dual specificity phosphatase 16 (DUSP16), mRNA [NM_030640]	TTGTGCTACTAAGAGATCTCAAATATTAGTCTTTGTCCGGACCCTTCCATAGTACACCTT	chr12	12629429	12629370	-	FALSE	hs|12p13.2	ENST00000228862	80824	NM_030640	dual specificity phosphatase 16	chr12:12629429-12629370	GO:0045209|GO:0005634|GO:0045204|GO:0035335|GO:0005829|GO:0000188|GO:0005737|GO:0006470|GO:0016311|GO:0016023|GO:0004721|GO:0005654|GO:0008138|GO:0004725|GO:0017017	NM_030640	THC2463749	Hs.536535
A_21_P0010308	0.0115116	22.8161	3.02576	-3.02576	down	0.725608	0.0451248	0.177126	-1.35825	-0.47857	-2.00722	LINC00649	Homo sapiens long intergenic non-protein coding RNA 649 (LINC00649), long non-coding RNA [NR_038883]	TCTGTCACCTCTTTCTAAAAGCTGGGAAATGGTTATTGTCAACGCCAGCCCCATTTTGGA	chr21	35304017	35303958	+	FALSE	hs|21q22.11		100506334	NR_038883	long intergenic non-protein coding RNA 649	chr21:35303958-35304017		NR_038883	THC2524570	Hs.532855
A_24_P100277	0.0115388	22.8699	3.23942	3.23942	up	-2.42021	-1.42086	-0.63627	0.292551	0.0390208	0.278295	CYB5R3	Homo sapiens cytochrome b5 reductase 3 (CYB5R3), transcript variant 2, mRNA [NM_007326]	GTGGACCTGGTCATCAAGGTTTACTTCAAGGACACCCATCCCAAGTTTCCCGCTGGAGGG	chr22	43026905	43024246	-	FALSE	hs|22q13.2	ENST00000438270	1727	NM_007326	cytochrome b5 reductase 3	chr22:43026905-43024246	GO:0005811|GO:0006695|GO:0016208|GO:0004128|GO:0005833|GO:0005783|GO:0008015|GO:0050660|GO:0005743|GO:0006767|GO:0005741|GO:0044281|GO:0019852|GO:0005739|GO:0071949|GO:0005737|GO:0051287|GO:0043531|GO:0016020|GO:0006766|GO:0005789|GO:0070062|GO:0055114	NM_007326	THC2553383	Hs.561064
A_21_P0008817	0.0115478	22.8877	2.23802	2.23802	up	-0.128742	-0.992869	-0.820886	0.538829	0.128742	0.876597	lnc-SNURF-5	LNCipedia lincRNA (lnc-SNURF-5), lincRNA [lnc-SNURF-5:2]	GGGCCTGCTATAGGCCATGAGAACCACTATATCCAGAAGACCAGCCCATCTATAAAATTG	chr15	26114704	26110639	+	FALSE	hs|15q12				lnc-SNURF-5:2	chr15:26110639-26114704
A_21_P0000346	0.0115533	22.8987	2.57647	-2.57647	down	2.01605	0.711777	0.933765	-0.00527143	-0.295522	-0.133793	SNORA36B	Homo sapiens small nucleolar RNA, H/ACA box 36B (SNORA36B), small nucleolar RNA [NR_002994]	GGCTAGGGAAAATGATTGGATAGAAACTATTATTCTATTCATTTATCCCCAGCCTACAAA	chr1	220373948	220373889	-	FALSE	hs|1q41		677818	NR_002994	small nucleolar RNA, H/ACA box 36B	chr1:220373948-220373889		NR_002994		Hs.730572
A_21_P0000707	0.0115658	22.9235	15.0859	15.0859	up	0.338983	-3.55353	-0.338983	2.41279	2.37272	3.40634	FAM24B	Homo sapiens family with sequence similarity 24, member B (FAM24B), transcript variant 1, mRNA [NM_152644]	GGAAAGGTGGGCACAAAAATCTTCATGAGCAATACTTCTTAGTAGATTGTTTTGTTATTC	chr10	124608758	124608699	-	FALSE	hs|10q26.13	ENST00000368896	196792	NM_152644	family with sequence similarity 24, member B	chr10:124608758-124608699	GO:0005576	NM_152644	THC2478116	Hs.114648
A_21_P0010675	0.0117064	23.2022	3.55893	3.55893	up	-2.63861	-1.78807	-0.681752	0.00405312	0.205167	0.176681	LINC01347	Homo sapiens long intergenic non-protein coding RNA 1347 (LINC01347), long non-coding RNA [NR_029401]	ACCTACCATGAAAGACTTCTGAATCCAGGAAGAGAAACTGACTGGGCAACATGTTATTCA	chr1	243242350	243242291	-	FALSE	hs|1q43	ENST00000427210	731275	NR_029401	long intergenic non-protein coding RNA 1347	chr1:243242350-243242291		NR_029401	THC2508557	Hs.722350
A_21_P0009338	0.0117085	23.2063	2.86765	-2.86765	down	1.04125	-0.191449	0.711656	-0.591761	-1.54725	-0.859143	lnc-COIL-2	LNCipedia lincRNA (lnc-COIL-2), lincRNA [lnc-COIL-2:4]	TTCACTTCCTTTGCTTCCTAATTAAGACTTATATCGCTCTTGGCTGCGCACAGTGGCTCA	chr17	55148957	55148898	-	FALSE	hs|17q22				lnc-COIL-2:4	chr17:55148957-55148898			THC2774166
A_21_P0012444	0.0117142	23.2176	2.57202	2.57202	up	-0.558917	-0.375039	-0.191717	1.35469	0.191716	1.41663	LINC00877	long intergenic non-protein coding RNA 877 [Source:HGNC Symbol;Acc:HGNC:27706] [ENST00000498432]	GAAAATGGACGAATCAGAATGAAAGGCTTTCTGAACAAGAGTAAGTACCCCCACTGATGT	chr3	72109993	72109934	-	FALSE	hs|3p13	ENST00000498432	285286		long intergenic non-protein coding RNA 877	chr3:72109993-72109934
A_33_P3306272	0.0117153	23.2196	2.32755	2.32755	up	-1.11978	-0.490287	-0.888551	0.773774	-0.232299	0.616348	KIAA0825	Homo sapiens KIAA0825 (KIAA0825), transcript variant 1, mRNA [NM_001145678]	TTAAAACAAATTTGCACCCCACAGAACTCTTCTGCCTCAGATAACATAGAGGAACAGTAA	chr5	93489771	93489712	-	FALSE	hs|5q15	ENST00000513200	285600	NM_001145678	KIAA0825	chr5:93489771-93489712		NM_001145678	THC2485205	Hs.425123
A_21_P0013128	0.0117269	23.2427	2.77227	2.77227	up	-0.874695	0.24911	-1.202	0.816192	1.04149	0.727932	HCG16	PREDICTED: Homo sapiens HLA complex group 16 (non-protein coding) (HCG16), transcript variant X1, misc_RNA [XR_241996]	TTTAAATGATTCGAATCTTGAGGTTTCAAACTGAACCGTCTTGTGCCTTTTGCCCGGCGG	chr6	28956249	28956190	+	FALSE	hs|6p22.1		414766	XR_241996	HLA complex group 16 (non-protein coding)	chr6:28956190-28956249		XR_241996	THC2575115
A_21_P0013815	0.0117349	23.2586	2.03086	-2.03086	down	0.588343	0.223012	-0.223012	-0.894588	-0.49357	-1.08978	XLOC_l2_015738	BROAD Institute lincRNA (XLOC_l2_015738), lincRNA [TCONS_l2_00030495]	CTCAAATTTGGAGAAACAGAGTTAATTTGGGCAAATCTACAAGTTCTGTTTTCGTTCCTA	chrX	53188147	53188088	-	FALSE	hs|Xp11.22					chrX:53188147-53188088
A_23_P214565	0.0117829	23.3537	3.46925	3.46925	up	-0.537668	-0.450529	-0.426095	1.60104	2.11965	0.248891	MAS1L	Homo sapiens MAS1 proto-oncogene like, G protein-coupled receptor (MAS1L), mRNA [NM_052967]	AAACATGTAAAGGCATGTGTCATATTTCTAAAGCTTTCTGGGCTCTTCCATGCTATCCTT	chr6	29455034	29454975	-	FALSE	hs|6p22.1	ENST00000383549	116511	NM_052967	MAS1 proto-oncogene like, G protein-coupled receptor	chr6:29455034-29454975	GO:0005737|GO:0007186|GO:0005886|GO:0004930|GO:0005654|GO:0016021	NM_052967	THC2481669	Hs.533297
A_33_P3313730	0.0118291	23.4452	2.55857	2.55857	up	0.037879	-0.693714	-0.349866	0.804014	0.547515	1.70879	SH3BP2	Homo sapiens SH3-domain binding protein 2 (SH3BP2), transcript variant 4, mRNA [NM_001145855]	GGGTGTATAGTTATGGCCTTAATTTGCATTTAGCTAATTACCAAGGAGATTGAGCATATT	chr4	2840805	2840746	+	FALSE	hs|4p16.3	ENST00000356331	6452	NM_001145855	SH3-domain binding protein 2	chr4:2840746-2840805	GO:0005515|GO:0007165|GO:0017124|GO:0005070|GO:0009967	NM_001145855	THC2697213	Hs.167679
A_21_P0014688	0.0118388	23.4645	2.66686	2.66686	up	-0.541876	0.301833	-0.353207	1.55792	0.522675	1.57158	LOC100288162	Homo sapiens uncharacterized LOC100288162 (LOC100288162), long non-coding RNA [NR_103772]	ACTGAGCTGTTTCTTCATGGGCAAAACAGGGCTGCACTCACCTCGTTCAGGACGGTGACC	chr16	15020934	15020665	-	FALSE	hs|16p13.11		100288162	NR_103772	uncharacterized LOC100288162	chr16:15020934-15020665		NR_103772		Hs.744813
A_23_P50638	0.0118612	23.509	8.47441	8.47441	up	0.206877	-0.573848	-0.392521	2.82911	1.17586	4.48488	LRG1	Homo sapiens leucine-rich alpha-2-glycoprotein 1 (LRG1), mRNA [NM_052972]	GTTTCATCCATCCATGCTTCCTAGAACACACGATGGGCTTTCCTTACCCATGCCCAAGGT	chr19	4537515	4537456	-	FALSE	hs|19p13.3	ENST00000306390	116844	NM_052972	leucine-rich alpha-2-glycoprotein 1	chr19:4537515-4537456	GO:0008150|GO:0003674|GO:0016020|GO:0001938|GO:0050873|GO:0005576|GO:0005615|GO:0005160|GO:0045766|GO:0070062|GO:0030511	NM_052972	THC2464995	Hs.655559
A_33_P3418662	0.0118672	23.5208	2.19674	-2.19674	down	0.378027	1.45392	0.553176	-0.396304	-0.303647	-0.321015	HSD17B3	Homo sapiens hydroxysteroid (17-beta) dehydrogenase 3 (HSD17B3), mRNA [NM_000197]	TTTTCCTCACCAGTCCCATGCTGGCTGAAGAGGACCAGAGGAGCAGACCAGCACTTCAAC	chr9	98997714	98997655	-	FALSE	hs|9q22.32	ENST00000375262	3293	NM_000197	hydroxysteroid (17-beta) dehydrogenase 3	chr9:98997714-98997655	GO:0061370|GO:0030539|GO:0006702|GO:0005789|GO:0047045|GO:0044281|GO:0008202|GO:0055114|GO:0043231	NM_000197	THC2477542	Hs.477
A_33_P3256914	0.0118948	23.5756	3.27176	-3.27176	down	0.786609	-0.0206017	1.26469	-1.63001	-1.13336	-0.336137	ITFG3	Homo sapiens integrin alpha FG-GAP repeat containing 3 (ITFG3), transcript variant 3, non-coding RNA [NR_104317]	TTACTGGTTTTAGAGATGGGGATGGGCACCCAGTGCTGGACTGAAGACCAGAGAAGGTGG	chr16	318970	318911	+	FALSE	hs|16p13.3		83986	NR_104317	integrin alpha FG-GAP repeat containing 3	chr16:318911-318970	GO:0008150|GO:0003674|GO:0009986|GO:0016021|GO:0070062	NR_104317	THC2559018	Hs.513225
A_24_P97342	0.011904	23.5938	2.67099	-2.67099	down	2.08393	0.643312	1.25645	0.122675	-0.268428	-0.122675	PROK2	Homo sapiens prokineticin 2 (PROK2), transcript variant 2, mRNA [NM_021935]	GTTGTAATTTAAACCTTGTTTGTAACTGAAAGGTCGATTGTAATGGATTGCCGTTTGTAC	chr3	71820961	71820902	-	FALSE	hs|3p13	ENST00000353065	60675	NM_021935	prokineticin 2	chr3:71820961-71820902	GO:0043066|GO:0001664|GO:0008283|GO:0005576|GO:0001525|GO:0007283|GO:0007204|GO:0019233|GO:0000187|GO:0006954|GO:0006935|GO:0007186|GO:0045987|GO:0007218|GO:0007623	NM_021935	THC2479819	Hs.528665
A_23_P435407	0.0120049	23.7936	3.35859	-3.35859	down	1.37619	-0.171417	1.44948	-1.13346	-0.749161	-0.70669	GPC4	Homo sapiens glypican 4 (GPC4), mRNA [NM_001448]	CCAAAGACTAACAACTGCCTTGGGAATCCCTTCCTTGTGTCCTTACCAAATGATAGCTCA	chrX	132435488	132435429	-	FALSE	hs|Xq26.2	ENST00000370828	2239	NM_001448	glypican 4	chrX:132435488-132435429	GO:0005886|GO:0007603|GO:0005796|GO:0005975|GO:0008283|GO:0005578|GO:0006027|GO:0043395|GO:0005634|GO:0044281|GO:0031225|GO:0009653|GO:0001523|GO:0005615|GO:0006024|GO:0005887|GO:0009405|GO:0030204|GO:0030203|GO:0009897|GO:0070062|GO:0043202	NM_001448	THC2475418	Hs.58367
A_24_P134850	0.0120161	23.8158	2.56366	-2.56366	down	0.406584	-0.0464537	0.428131	-1.56764	-0.336024	-1.38269	PLEKHH1	Homo sapiens pleckstrin homology domain containing, family H (with MyTH4 domain) member 1 (PLEKHH1), mRNA [NM_020715]	AGCACATCCAAGTTTCTGCCTCTTTTAAATGTACTTGACTTTGCAAGGCAAGTAGTTTTA	chr14	68055668	68055609	+	FALSE	hs|14q24.1	ENST00000559168	57475	NM_020715	pleckstrin homology domain containing, family H (with MyTH4 domain) member 1	chr14:68055609-68055668	GO:0005856	NM_020715	THC2491561	Hs.594236
A_24_P43144	0.0120471	23.8774	2.99364	2.99364	up	0.117018	-0.465433	-0.314242	1.99972	0.472891	1.61044	PDE11A	Homo sapiens phosphodiesterase 11A (PDE11A), transcript variant 2, mRNA [NM_001077358]	TGAACTTGTCAGTAAAGGAGAATACGATTGGAACATCAAAAACCATCGTGATATATTTCG	chr2	178545613	178545554	-	FALSE	hs|2q31.2	ENST00000466790	50940	NM_001077358	phosphodiesterase 11A	chr2:178545613-178545554	GO:0004114|GO:0004118|GO:0004112|GO:0047555|GO:0046069|GO:0005575|GO:0046872|GO:0005829|GO:0007165|GO:0030552|GO:0030553|GO:0007596|GO:0043204|GO:0006198	NM_001077358	THC2675314	Hs.570273
A_23_P95923	0.012088	23.9584	2.20482	2.20482	up	-0.774973	0.370384	-0.370384	0.941444	0.90838	0.797194	ZNF562	Homo sapiens zinc finger protein 562 (ZNF562), transcript variant 3, mRNA [NM_017656]	AGTATTAATTTGGGGAACTAATAAATGTCCATGAAACCTCCACAATCCATGTTTTTCTGC	chr19	9759781	9759722	-	FALSE	hs|19p13.2	ENST00000293648	54811	NM_017656	zinc finger protein 562	chr19:9759781-9759722	GO:0006355|GO:0005634|GO:0003677|GO:0046872|GO:0006351	NM_017656		Hs.371107
A_21_P0012737	0.0121174	24.0166	2.10062	-2.10062	down	0.126606	1.0546	0.117885	-0.620559	-0.715503	-0.577293	LOC100507487		CATTGTGCAACAAGTGTGAAAGATGTAGTCTCCATTTACGGCTACTGAAATAGGCTGAGA	chr4	129224186	129224127	+	FALSE	hs|4q28.2	ENST00000505133	100507487		uncharacterized LOC100507487	chr4:129224127-129224186				Hs.639790
A_33_P3397840	0.01212	24.0219	3.63175	-3.63175	down	0.466769	0.128243	0.885813	-1.33993	-0.441638	-2.31961	WIPF3	WAS/WASL interacting protein family, member 3 [Source:HGNC Symbol;Acc:HGNC:22004] [ENST00000409123]	AGCAGTCGGGCAGAGCTCTGATGACATCAAAGGCAGAAATTCTCAGGTAACACAAGCCTC	chr7	29943992	29943933	+	FALSE	hs|7p14.3	ENST00000409123	644150	BC156551	WAS/WASL interacting protein family, member 3	chr7:29943933-29943992	GO:0017124|GO:0045087|GO:0007275|GO:0003779|GO:0007283|GO:0038096|GO:0030154|GO:0005829		THC2513833
A_23_P88303	0.0121211	24.024	2.70164	2.70164	up	0.232743	-0.23892	-0.904073	0.628248	1.12317	1.63983	HSPA2	Homo sapiens heat shock 70kDa protein 2 (HSPA2), mRNA [NM_021979]	TTTTTTGTTTGTTTCTTTGAAATGTCCTTGTGCCAAGTACGAGATCTATTGTTGGAAGTC	chr14	65009597	65009538	+	FALSE	hs|14q23.3	ENST00000247207	3306	NM_021979	heat shock 70kDa protein 2	chr14:65009538-65009597	GO:0005515|GO:0006986|GO:0090084|GO:0051861|GO:0000795|GO:0009986|GO:0036128|GO:0007286|GO:0072562|GO:0005634|GO:0005524|GO:0005829|GO:0005739|GO:0042026|GO:0016020|GO:0070194|GO:0051082|GO:0031662|GO:0019899|GO:0001673|GO:0007141|GO:0070062|GO:0007140	NM_021979	THC2465464	Hs.432648
A_21_P0002514	0.0121595	24.1001	2.4048	2.4048	up	-0.0247278	-0.239677	-0.543932	0.834285	1.67073	0.484404	lnc-RPRM-4	LNCipedia lincRNA (lnc-RPRM-4), lincRNA [lnc-RPRM-4:1]	CACGAAATCCCTAAGAGGTGACAGGAAGAGAGAAGTCTGAAACGTTAAGTGAGTTAACCA	chr2	155345356	155345297	-	FALSE	hs|2q24.1				lnc-RPRM-4:1	chr2:155345356-155345297			THC2611080	Hs.570096
A_21_P0011503	0.0121597	24.1006	2.2284	-2.2284	down	0.67373	0.609246	0.0610023	-1.26057	-0.546074	-0.317413		ens	CGATGGCAAAGTCATCCCCAGGAACACAGAGGGGTGCCTGGTTACTTGGAATCAGCACAC	chr16	11540466	11540407	-	FALSE	hs|16p13.13	ENST00000595170		XM_006726629		chr16:11540466-11540407		XM_006726629	THC2484558	Hs.459937
A_21_P0007813	0.0121677	24.1163	3.48034	-3.48034	down	2.12083	0.583451	1.38382	-0.908783	0.245334	-0.646127	lnc-POLE-3	LNCipedia lincRNA (lnc-POLE-3), lincRNA [lnc-POLE-3:1]	ATTGTCGAGTTCATGGGATGTTCAAAGCAGACTCTTCATAGCTGCTCAGGTGTCCACAAA	chr12	133172240	133170014	-	FALSE	hs|12q24.33				lnc-POLE-3:1	chr12:133172240-133170014
A_23_P92196	0.0121691	24.1191	3.17655	3.17655	up	-0.292211	-1.56814	-1.81996	0.0081141	0.619636	0.694321	RETNLB	Homo sapiens resistin like beta (RETNLB), mRNA [NM_032579]	AAGAAGATCAAGGATGTTCTCAACAGTCTAGAGTACAGTCCCTCTCCTATAAGCAAGAAG	chr3	108475936	108475407	-	FALSE	hs|3q13.13	ENST00000295755	84666	NM_032579	resistin like beta	chr3:108475936-108475407	GO:0003674|GO:0005179|GO:0008283|GO:0005576|GO:0005575	NM_032579	THC2479326	Hs.307047
A_23_P57199	0.0121781	24.1369	3.2316	3.2316	up	-1.15266	-1.67731	-0.474465	0.212461	0.173039	1.38681	GGTLC1	Homo sapiens gamma-glutamyltransferase light chain 1 (GGTLC1), transcript variant A, mRNA [NM_178311]	GACGAGGAAGAGGACTTTGGGGGACAGGCTTCTCCTGTGAGCAGCAGAGCAGCACAATAA	chr20	23965799	23965740	-	FALSE	hs|20p11.21	ENST00000335694	92086	NM_178311	gamma-glutamyltransferase light chain 1	chr20:23965799-23965740	GO:0019370|GO:0003840|GO:0006749|GO:0031362	NM_178311	THC2602718	Hs.355394
A_24_P67534	0.0121825	24.1456	2.49384	2.49384	up	-1.5093	-0.312759	-1.37899	0.222138	0.0391195	0.492801	SMIM10	Homo sapiens small integral membrane protein 10 (SMIM10), mRNA [NM_001163438]	GATTCTCAACGTCCACCTGCAGGTATATATTTAGAGCCACTAACTTTGTGGCATTTGGGG	chrX	134125403	134125344	+	FALSE	hs|Xq26.3	ENST00000330288	644538	NM_001163438	small integral membrane protein 10	chrX:134125344-134125403	GO:0005886|GO:0016021	NM_001163438	THC2476163	Hs.42239
A_33_P3376836	0.0121936	24.1678	2.12277	-2.12277	down	-0.214943	0.349825	0.243345	-1.38697	-0.464631	-1.02801			TTGTATGTGTGTCTCTGTGTGTCTCCGTGTGTGTGTGCATGTGTATGTGTCTGTATGTGT	chr6	1069473	1069414	+	FALSE	hs|6p25.3					chr6:001069414-001069473
A_23_P252764	0.0122242	24.2284	2.04355	2.04355	up	0.300821	-0.300821	-0.573046	0.978145	0.535291	1.00676	SMARCA2	Homo sapiens SWI/SNF related, matrix associated, actin dependent regulator of chromatin, subfamily a, member 2 (SMARCA2), transcript variant 2, mRNA [NM_139045]	AGAGGAAGTACGGCTTAAGAAGCGAAAAAGACGAAGAAATGTGGATAAAGATCCTGCAAA	chr9	2161777	2161718	+	FALSE	hs|9p24.3	ENST00000423555	6595	NM_139045	SWI/SNF related, matrix associated, actin dependent regulator of chromatin, subfamily a, member 2	chr9:2161718-2161777	GO:0005515|GO:0071565|GO:0000790|GO:0030308|GO:0008285|GO:0044212|GO:0006325|GO:0005634|GO:0035887|GO:0071564|GO:0043231|GO:0042393|GO:0016514|GO:0045944|GO:0006338|GO:0045111|GO:0008094|GO:0006355|GO:0001105|GO:0006357|GO:0003713|GO:0004386|GO:0000122|GO:0005524|GO:0006351|GO:0007399|GO:0005654|GO:0045893|GO:0045892	NM_139045	NP095106	Hs.298990
A_21_P0008283	0.0122551	24.2896	2.0682	2.0682	up	-1.07807	-0.034389	-0.42002	0.522802	0.490255	0.599577	ATXN3	ataxin 3 [Source:HGNC Symbol;Acc:HGNC:7106] [ENST00000568290]	CTACTGAGATATTTTGCAGAAAAAGGAAGAGATGTCTTCAGCTCAAATGCTATCAAACTT	chr14	92516744	92516685	-	FALSE	hs|14q32.12	ENST00000568290	4287	AX721190	ataxin 3	chr14:92516744-92516685	GO:0005515|GO:0006511|GO:0004843|GO:0030036|GO:0045104|GO:0010810|GO:0007268|GO:0005634|GO:0016363|GO:0005829|GO:0042802|GO:0034605|GO:0005737|GO:0070536|GO:0005759|GO:0035520|GO:0051117|GO:0008242|GO:0071218|GO:0031625|GO:0071108|GO:0006355|GO:0031966|GO:0000226|GO:0006351|GO:0007399|GO:0043161|GO:0006515|GO:0005654|GO:0006289|GO:0042405		THC2540937
A_33_P3264424	0.0122597	24.2987	2.94219	2.94219	up	-2.27768	-0.962487	-0.906311	0.1214	0.51471	-0.111912			GATGACTTTGCACATTATGAAAAGCGTCAAGAAGAGGAGGAAGCCATGCGTAGGGTAAGA	chr8	64100309	64100250	+	FALSE	hs|8q12.3					chr8:064100250-064100309
A_24_P410952	0.0123081	24.3947	2.06885	-2.06885	down	0.593178	0.710235	0.153167	-0.173709	-0.470731	-1.04546	PEA15	Homo sapiens phosphoprotein enriched in astrocytes 15 (PEA15), transcript variant 2, mRNA [NM_003768]	AACCTAGGGAGGTTGAAGAATGAGACCCTTAGGTTTTAACACGAATCCTGACACCACCAT	chr1	160184103	160184044	+	FALSE	hs|1q23.2	ENST00000360472	8682	NM_003768	phosphoprotein enriched in astrocytes 15	chr1:160184044-160184103	GO:0005515|GO:0005737|GO:0005875|GO:0046325|GO:0006810|GO:0008643|GO:0006915|GO:0043278|GO:0000077	NM_003768	THC2576816	Hs.517216
A_23_P93727	0.0123349	24.4477	2.48322	2.48322	up	-0.617549	-0.612996	0.0695872	1.57747	0.675002	0.523209	SDK1	Homo sapiens sidekick cell adhesion molecule 1 (SDK1), transcript variant 2, mRNA [NM_001079653]	ACGGGCAGAATAAGAAGTATAAGAACTGCAGCACAGGAAAGGGGATCTCCACCATGGAGG	chr7	4281448	4277381	+	FALSE	hs|7p22.2	ENST00000476701	221935	NM_001079653	sidekick cell adhesion molecule 1	chr7:4277381-4281448	GO:0016021|GO:0007155|GO:0070062	NM_001079653	THC2602237	Hs.653013
A_33_P3378126	0.0123829	24.5429	7.61797	-7.61797	down	0.120476	1.26735	-0.120476	-3.24151	-0.829291	-3.45007	FBXO32	Homo sapiens F-box protein 32 (FBXO32), transcript variant 1, mRNA [NM_058229]	GACTGGGAATTTAAGAATGTGAACTTCTCACTAGAATTGGTATGGAAAAGCAAAATACTG	chr8	124515447	124515388	-	FALSE	hs|8q24.13	ENST00000287396	114907	NM_058229	F-box protein 32	chr8:124515447-124515388	GO:0005515|GO:0030018|GO:0016567|GO:0005730|GO:0014894|GO:0071549	NM_058229	THC2463502	Hs.403933
A_19_P00316528	0.0123967	24.5702	2.15216	2.15216	up	-0.747162	-0.971553	-0.32789	0.182586	0.128399	0.959776			TTGGCCTTTCCTTCCTGGCTCAAAACCTGTGGGTTCACCTCACAGGTGAGCAACCTCCAG	chr17	29939715	29939656	+	FALSE	hs|17q11.2	ENST00000578650				chr17:29939656-29939715
A_24_P174755	0.01241	24.5967	2.29782	2.29782	up	0.35224	-0.494399	-0.629902	0.789485	0.71636	1.32289	SLC22A5	Homo sapiens solute carrier family 22 (organic cation/carnitine transporter), member 5 (SLC22A5), mRNA [NM_003060]	TTCAGAGTAGCTCACTTTAGTCCTGTAACTTTATTGGGTGATATTTTGTGTTCAGTGTAA	chr5	131731155	131731096	+	FALSE	hs|5q31.1	ENST00000461013	6584	NM_003060	solute carrier family 22 (organic cation/carnitine transporter), member 5	chr5:131731096-131731155	GO:0005515|GO:0060731|GO:0005886|GO:0052106|GO:0015697|GO:0070715|GO:0031526|GO:0030165|GO:0055085|GO:0005524|GO:0015651|GO:0016323|GO:0016324|GO:0006855|GO:0042891|GO:0016021|GO:0042895|GO:0006814|GO:0015879|GO:0015893|GO:0015238|GO:0015226|GO:0070062|GO:0015293	NM_003060	THC2487643	Hs.443572
A_23_P371835	0.0124154	24.6073	3.0052	3.0052	up	-0.796583	-0.20209	0.20209	0.815373	1.03375	2.11667	GATA5	Homo sapiens GATA binding protein 5 (GATA5), mRNA [NM_080473]	CCCACTTCTATGCGATGTCATCTTTTCTAAAAGAGACAAATGAAGCCACAGGGAAAGTGA	chr20	61038631	61038572	-	FALSE	hs|20q13.33	ENST00000252997	140628	NM_080473	GATA binding protein 5	chr20:61038631-61038572	GO:0071773|GO:0003700|GO:0044212|GO:0006366|GO:0007596|GO:0045944|GO:0003705|GO:0008270|GO:0005654|GO:0005634|GO:0001158|GO:0060575	NM_080473	NP651371	Hs.352250
A_23_P50039	0.012422	24.6205	2.04637	2.04637	up	-0.617811	-0.529173	-0.506769	1.05585	0.0425591	0.347034	MC5R	Homo sapiens melanocortin 5 receptor (MC5R), mRNA [NM_005913]	GGCTGCGGCATTGTCTTCATCCTGTACTCAGAATCCACCTACGTCATCCTGTGCCTCATC	chr18	13826337	13826278	+	FALSE	hs|18p11.21	ENST00000324750	4161	NM_005913	melanocortin 5 receptor	chr18:13826278-13826337	GO:0005515|GO:0005886|GO:0007187|GO:0005887|GO:0042562|GO:0030819|GO:0004977	NM_005913	THC2482216	Hs.248145
A_33_P3338036	0.0124328	24.6418	8.90713	8.90713	up	0.0460248	-2.9482	-0.0460248	2.11441	2.66376	1.73852	ZNF470	Homo sapiens zinc finger protein 470 (ZNF470), mRNA [NM_001001668]	ACATCTTGCTCATCATCAGCGAATTCATACCGGAGAGTCATCAGTTATTCTCTCCTCTGC	chr19	57089926	57089867	+	FALSE	hs|19q13.43	ENST00000330619	388566	NM_001001668	zinc finger protein 470	chr19:57089867-57089926	GO:0006355|GO:0003700|GO:0005654|GO:0003677|GO:0046872|GO:0006351	NM_001001668	THC2597617	Hs.204449
A_19_P00320989	0.0124684	24.7124	2.95179	-2.95179	down	1.01654	-0.10726	0.10726	-0.534964	-1.51354	-1.61974	LINC00894	Homo sapiens long intergenic non-protein coding RNA 894 (LINC00894), long non-coding RNA [NR_027456]	AACAGGGAGGTGTGGAGCAAGGGTTGCCCACTAGAGGGGCCTGCATTGGGTACGGGTGAT	chrX	149115183	149115124	+	FALSE	hs|Xq28		100272228	NR_027456	long intergenic non-protein coding RNA 894	chrX:149115124-149115183		NR_027456	THC2477129	Hs.496916
A_21_P0002654	0.0124756	24.7267	2.18904	2.18904	up	-0.63696	-0.61501	-0.615758	0.886702	-0.165485	0.801949	lnc-TRMT61B-4	LNCipedia lincRNA (lnc-TRMT61B-4), lincRNA [lnc-TRMT61B-4:1]	TGGAACCAGACCTCTCAGACTCGGCTTCCCCAGGAACGTCCTTCTGACATCACTGCTAGT	chr2	28646291	28646232	-	FALSE	hs|2p23.2				lnc-TRMT61B-4:1	chr2:28646291-28646232
A_33_P3226678	0.0124919	24.7589	4.44258	4.44258	up	-2.51782	-0.6525	-2.78721	0.0143845	0.0229306	0.459352	EVPLL	Homo sapiens envoplakin-like (EVPLL), mRNA [NM_001145127]	TGCAGTCTGAGCTCCTCTACCTTACTAAAGAGAGACCTCTTTTATTTACCAGAGCCACAG	chr17	18292566	18292507	+	FALSE	hs|17p11.2	ENST00000583797	645027	NM_001145127	envoplakin-like	chr17:18292507-18292566		NM_001145127	THC2744394	Hs.462400
A_24_P270496	0.0124981	24.7712	2.26188	-2.26188	down	0.0416741	-0.0416741	0.32516	-1.29388	-0.406952	-1.50658	NOVA1	Homo sapiens neuro-oncological ventral antigen 1 (NOVA1), transcript variant 3, mRNA [NM_006491]	TCCAGAGCTAATCAGAAGCATAATATCTCCTGGATATCATGAAGCAAGATATAAGAGAAG	chr14	26941540	26939652	-	FALSE	hs|14q12	ENST00000344429	4857	NM_006491	neuro-oncological ventral antigen 1	chr14:26941540-26939652	GO:0008380|GO:0006396|GO:0051252|GO:0000398|GO:0003723|GO:0005730|GO:0007268|GO:0007626|GO:0005634|GO:0003729|GO:0043231	NM_006491	THC2488530	Hs.31588
A_33_P3623118	0.0125006	24.7762	2.51007	2.51007	up	-1.66678	-1.09323	-0.518817	0.704358	0.055078	-0.055078	lnc-MGAT1-1	Homo sapiens cDNA FLJ30091 fis, clone BNGH41000017. [AK054653]	CCACACGGCAAATATATACCGTATAATTTTCTGTACCACTTGATAGAAAGGTAAAGAATG	chr5	180211946	180211887	-	FALSE	hs|5q35.3			AK054653	lnc-MGAT1-1:1	chr5:180211946-180211887			THC2604776	Hs.438905
A_23_P164451	0.012509	24.7929	16.828	16.828	up	0.859187	-1.48112	-0.859187	3.68905	1.58124	5.46697	TBX2	Homo sapiens T-box 2 (TBX2), mRNA [NM_005994]	GGGCCTAGACCGCGTGATAAAACTGGGTTGAGGGATGCTGGAACCAGTTACGACTGAAGT	chr17	59486315	59486256	+	FALSE	hs|17q23.2	ENST00000477081	6909	NM_005994	T-box 2	chr17:59486256-59486315	GO:0005515|GO:0060045|GO:0008284|GO:0060596|GO:0005634|GO:0048596|GO:0060021|GO:0005667|GO:0007569|GO:0035909|GO:0003203|GO:0007521|GO:0000122|GO:0000978|GO:0003677|GO:0060560|GO:0006351|GO:0003151|GO:0043565|GO:0048738|GO:0001078|GO:0060465|GO:0003148|GO:0045892|GO:0042733|GO:0090398|GO:0003256	NM_005994	THC2462208	Hs.531085
A_33_P3244007	0.0125509	24.8758	3.23723	3.23723	up	-0.505151	-0.315887	-0.101693	1.77495	2.03106	0.355531	NEBL	nebulette [Source:HGNC Symbol;Acc:HGNC:16932] [ENST00000377119]	ATGATAAAAGTGTCGATTCAAGTCAGTGGGAAGAAGTTGGATTAGCTAATAAATGGTGCT	chr10	21156747	21156688	-	FALSE	hs|10p12.31	ENST00000377119	10529		nebulette	chr10:21156747-21156688	GO:0008092|GO:0005515|GO:0071691|GO:0030018|GO:0001725|GO:0051015|GO:0031005|GO:0008307|GO:0005523|GO:0070062|GO:0031674
A_19_P00317141	0.0125731	24.9198	6.99578	6.99578	up	-1.08841	-0.261604	-1.19946	2.58562	0.261604	3.02276	NBAT1	Homo sapiens neuroblastoma associated transcript 1 (NBAT1), long non-coding RNA [NR_034143]	GGAATCGGAGGTGCCTGGGTCATCTCACAGAGCCAAACAAATACAATTAGCTATTGCAAA	chr6	22136557	22136498	-	FALSE	hs|6p22.3	ENST00000566912	729177	NR_034143	neuroblastoma associated transcript 1	chr6:22136557-22136498		NR_034143	THC2510121	Hs.730673
A_24_P319374	0.0126318	25.0363	9.29178	9.29178	up	0.178081	-0.178081	-1.19987	4.24871	0.99753	3.20176	GPA33	Homo sapiens glycoprotein A33 (transmembrane) (GPA33), mRNA [NM_005814]	GGTCTCACCCAACTGCAGTTTACTATTGCTATCTTTTCTGGATGATCAGAAAAATAATTC	chr1	167022252	167022193	-	FALSE	hs|1q24.1	ENST00000367868	10223	NM_005814	glycoprotein A33 (transmembrane)	chr1:167022252-167022193	GO:0005887|GO:0004872|GO:0070062	NM_005814	THC2470986	Hs.651244
A_23_P67042	0.0126374	25.0473	2.32823	2.32823	up	-0.443297	-0.166895	-1.12135	0.207465	1.02946	0.689239	MOCOS	Homo sapiens molybdenum cofactor sulfurase (MOCOS), mRNA [NM_017947]	ATTTCAATTGGCTCTTTGCGTTTCCAGGTTTTGGGGCCTTGTCACAGATGCCAGATGATT	chr18	33846744	33840112	+	FALSE	hs|18q12.2	ENST00000588132	55034	NM_017947	molybdenum cofactor sulfurase	chr18:33840112-33846744	GO:0006767|GO:0005575|GO:0044281|GO:0016829|GO:0005829|GO:0032324|GO:0043545|GO:0006766|GO:0006777|GO:0030170|GO:0008265|GO:0016740|GO:0030151	NM_017947	THC2474307	Hs.405028
A_23_P393051	0.0126486	25.0695	10.9435	10.9435	up	-0.599571	0.599571	-1.3914	4.14928	1.08117	3.73416	KDF1	Homo sapiens keratinocyte differentiation factor 1 (KDF1), mRNA [NM_152365]	AGCTTATCTTAAATGTATTGTATTGGGGGGTGGGCAGGGCCCACTCTATGTTATGTTAAG	chr1	27276181	27276122	-	FALSE	hs|1p36.11	ENST00000616918	126695	NM_152365	keratinocyte differentiation factor 1	chr1:27276181-27276122	GO:0010839|GO:0060887|GO:0030054|GO:0010482|GO:0061436|GO:2000647|GO:0003334|GO:0005737|GO:0045606|GO:0048589|GO:0016331|GO:0005938|GO:0031252	NM_152365	NP1276603	Hs.188881
A_33_P3386935	0.0126576	25.0875	2.225	2.225	up	-1.39157	-0.834754	-0.210495	0.210496	0.398785	0.415308	KIAA1841	Homo sapiens KIAA1841 (KIAA1841), transcript variant 2, mRNA [NM_032506]	CCAGAAGTGAACATTTCTCTGAATTTGATGCTTATTATGCCCATGCATGTTGTTATACTT	chr2	61364967	61364908	+	FALSE	hs|2p15	ENST00000295031	84542	NM_032506	KIAA1841	chr2:61364908-61364967		NM_032506	THC2481275	Hs.468653
A_33_P3269864	0.0127146	25.2004	2.02209	2.02209	up	-0.706951	-0.72081	-0.825946	0.227884	0.793843	-0.227884	LOC284009	Homo sapiens uncharacterized LOC284009 (LOC284009), long non-coding RNA [NR_028335]	TGCATTTCTTTCCTTATTACTCAGTGTCCACACCCACGGTGGCTGCCTGGATAAAAATCT	chr17	2310351	2310292	-	FALSE	hs|17p13.3		284009	NR_028335	uncharacterized LOC284009	chr17:2310351-2310292		NR_028335	THC2487357	Hs.632244
A_24_P896205	0.0127645	25.2991	20.9107	20.9107	up	0.675427	-1.15476	-1.58517	3.32974	1.73231	6.03196	TBX2-AS1	Homo sapiens TBX2 antisense RNA 1 (TBX2-AS1), transcript variant 1, long non-coding RNA [NR_125749]	GAAGTCCTGTTTGTGAACTCAACGTTTCCCCGGCTTTTCCATTAAACTTTACCCCAAATC	chr17	59470878	59470819	-	FALSE	hs|17q23.2		103689912	NR_125749	TBX2 antisense RNA 1	chr17:59470878-59470819		NR_125749	THC2583659
A_21_P0008325	0.0127709	25.312	2.05867	-2.05867	down	0.164733	0.429635	0.379794	-1.10364	-0.913865	-0.133482	lnc-SSTR1-3	LNCipedia lincRNA (lnc-SSTR1-3), lincRNA [lnc-SSTR1-3:1]	AAGAACAAAGATGATTTGATGTAGTGCAGCAGTTTGAAGATAGGTAAGCTGGGGGAGAGT	chr14	38397196	38397137	+	FALSE	hs|14q21.1				lnc-SSTR1-3:1	chr14:38397137-38397196
A_33_P3275330	0.0127718	25.3137	2.33884	2.33884	up	-1.85979	-0.852615	-0.702005	0.0114441	0.262974	-0.0114441	NADK	Homo sapiens NAD kinase (NADK), transcript variant 1, mRNA [NM_023018]	AAGAAGATGAGAGATGCCAGCCTACTGCAGCCGTTCAAGGAGCTCTGCACGCACCTCATG	chr1	1688682	1688623	-	FALSE	hs|1p36.33	ENST00000492768	65220	NM_023018	NAD kinase	chr1:1688682-1688623	GO:0016310|GO:0006741|GO:0046034|GO:0003951|GO:0006766|GO:0019674|GO:0006767|GO:0044281|GO:0005524|GO:0046872|GO:0005829	NM_023018	THC2503850	Hs.654792
A_23_P43684	0.012779	25.3281	3.12585	3.12585	up	0.16726	-0.915177	-0.376239	1.01716	0.711518	2.07991	BNC2	Homo sapiens basonuclin 2 (BNC2), mRNA [NM_017637]	TCCCTTCACTTCAGTAGATTAGTCTCAGAATGGACACTACAAATGCCAGCTCTCACCAGA	chr9	16419008	16418949	-	FALSE	hs|9p22.3	ENST00000545497	54796	NM_017637	basonuclin 2	chr9:16419008-16418949	GO:0006355|GO:0005737|GO:0003416|GO:0005886|GO:0060021|GO:0060485|GO:0005654|GO:0005634|GO:0043586|GO:0003677|GO:0046872|GO:0006351	NM_017637	THC2491095	Hs.656581
A_33_P3278137	0.0128039	25.3774	2.5724	-2.5724	down	0.462789	1.71404	0.826763	-0.526374	-0.597265	0.0378838	RPL31P11	Homo sapiens ribosomal protein L31 pseudogene 11 (RPL31P11), non-coding RNA [NR_002595]	CCAGAGATCAAATGACCGAAAACAGTGTCAAAAAAGGAGGGACATCTTGCTAATGGAAAA	chr1	161653552	161653493	-	FALSE	hs|1q23.3	ENST00000426558	641311	NR_002595	ribosomal protein L31 pseudogene 11	chr1:161653552-161653493		NR_002595		Hs.625293
A_19_P00320434	0.0128392	25.4472	7.484	7.484	up	-1.25134	0.119617	-0.963519	2.6137	0.578553	3.42393	LOC100996579	Homo sapiens uncharacterized LOC100996579 (LOC100996579), transcript variant 1, long non-coding RNA [NR_110163]	AAATTTAGTCCTCTAGTGCCTACCTCTATGGTGAAATCAGACCATTTGGCATAGTTTGAA	chr2	162105071	162105012	+	FALSE	hs|2q24.2	ENST00000439050	100996579	NR_110163	uncharacterized LOC100996579	chr2:162105012-162105071		NR_110163	THC2616699	Hs.660929
A_24_P794648	0.0128416	25.452	2.08249	-2.08249	down	1.20283	0.208207	1.06411	-0.217787	-0.319039	-0.162959	RBMY2EP	Homo sapiens RNA binding motif protein, Y-linked, family 2, member E pseudogene (RBMY2EP), non-coding RNA [NR_001574]	AGAATGCTGCCAAAGATATGAATGGAGAGAAATCATCCAAGCTCCCAAGAAACCAGGGAT	chrY	23562837	23557837	-	FALSE	hs|Yq11.223	ENST00000444169	159125		RNA binding motif protein, Y-linked, family 2, member E pseudogene	chrY:23562837-23557837		NR_001574		Hs.567745
A_32_P223059	0.0128926	25.553	2.01349	-2.01349	down	0.193215	-0.193215	0.793323	-0.887963	-0.719061	-0.628752	SLC45A1	Homo sapiens solute carrier family 45, member 1 (SLC45A1), mRNA [NM_001080397]	CCTTGGACACCTCTAAGCCGAGGTCATCAGGGATTCTGAAGAGACCTCAGACCTTGGCCA	chr1	8390928	8390869	+	FALSE	hs|1p36.23	ENST00000481265	50651	NM_001080397	solute carrier family 45, member 1	chr1:8390869-8390928	GO:0008643|GO:0016021|GO:0055085|GO:0015293	NM_001080397	THC2560131	Hs.463036
A_33_P3216517	0.0129025	25.5728	3.09306	-3.09306	down	0.0927911	0.547641	0.456678	-1.87292	-1.63682	-0.280251	NEK6	NIMA-related kinase 6 [Source:HGNC Symbol;Acc:HGNC:7749] [ENST00000373596]	CCCTGATGTCACCTTCACGGGCCTGACTCACAGTCCTAAATATCTGACAGCGAGATCGCT	chr9	127023857	127023798	+	FALSE	hs|9q33.3	ENST00000373596	10783	XM_005251664	NIMA-related kinase 6	chr9:127023798-127023857	GO:0005515|GO:0007077|GO:0031572|GO:0005634|GO:0005829|GO:0000910|GO:0005737|GO:0046777|GO:0007059|GO:0018105|GO:0004871|GO:2000772|GO:0043123|GO:0000287|GO:0005815|GO:0019901|GO:0005874|GO:0006915|GO:0051225|GO:0005524|GO:0007165|GO:0007346|GO:0000922|GO:0007067|GO:0016607|GO:0004674|GO:0006468|GO:0019894|GO:0030071|GO:0000278	XM_005251664	THC2632751	Hs.197071
A_21_P0007644	0.0129396	25.6463	2.29084	2.29084	up	-0.381789	-0.211793	-0.0535827	1.42318	1.23274	0.284543	lnc-P2RX7-2	LNCipedia lincRNA (lnc-P2RX7-2), lincRNA [lnc-P2RX7-2:1]	CACGCGTGGCTATCCTGGCAGATTACATAAAAATACAGAAGAAATGTTCTTTGTGTTAAA	chr12	121558438	121558379	+	FALSE	hs|12q24.31				lnc-P2RX7-2:1	chr12:121558379-121558438
A_33_P3302025	0.012958	25.6828	5.34772	5.34772	up	0.0105443	-0.0105443	-0.0888615	2.2203	1.1256	3.82201	ADAMTSL1	Homo sapiens ADAMTS-like 1 (ADAMTSL1), transcript variant 2, mRNA [NM_052866]	ATCACCAGCTGGGAAGCACCGTCAAGGAAGATAACTGTGGGGTCTGCAACGGAGATGGGT	chr9	18622313	18622254	+	FALSE	hs|9p22.1	ENST00000380566	92949	NM_052866	ADAMTS-like 1	chr9:18622254-18622313	GO:0006493|GO:0006508|GO:0005578|GO:0005788|GO:0008270|GO:0036066|GO:0044267|GO:0008237|GO:0043687	NM_052866	THC2477068	Hs.741483
A_33_P3231705	0.0130229	25.8113	7.40206	-7.40206	down	-1.06609	1.90954	1.55632	-2.07957	-2.22567	-1.95877	ZNF677	Homo sapiens zinc finger protein 677 (ZNF677), mRNA [NM_182609]	CTTATAGGGGATTCACATTTGGCCCCTGAGATTGCATTTGATACCATTTTATTTAGAATA	chr19	53738749	53738690	-	FALSE	hs|19q13.42	ENST00000333952	342926	NM_182609	zinc finger protein 677	chr19:53738749-53738690	GO:0006355|GO:0003700|GO:0005634|GO:0003677|GO:0046872|GO:0006351	NM_182609	THC2479008	Hs.20506
A_21_P0013859	0.013028	25.8215	2.88932	2.88932	up	-0.291359	-0.284113	-0.334829	1.52223	0.284113	1.87555			CATCTTGCTCTCCCAACTTCTTGCTTTGACCAAATTGAATAAATCTTGTTTGATCTCCAA	chrX	5571521	5571462	-	FALSE	hs|Xp22.32	ENST00000422914				chrX:5571521-5571462			THC2676652
A_33_P3356492	0.0130529	25.8708	2.34842	-2.34842	down	1.49779	0.746447	0.552231	-0.741135	-0.262353	0.104893	FAM230B	Homo sapiens family with sequence similarity 230, member B (non-protein coding) (FAM230B), long non-coding RNA [NR_108107]	GGGCATCGACAAGGAGGATGCCGCCCAGGGCATCGCCAACGAGGACGCCGCCCAGGGCAT	chr22	21538586	21538527	+	FALSE	hs|22q11.21	ENST00000451257	642633	NR_108107	family with sequence similarity 230, member B (non-protein coding)	chr22:21538527-21538586		NR_108107	THC2714988	Hs.648234
A_21_P0001833	0.0130755	25.9157	2.40866	2.40866	up	-0.16636	-0.570334	-0.392863	0.166359	1.4097	1.09907		601153288F1 NIH_MGC_19 Homo sapiens cDNA clone IMAGE:3509612 5', mRNA sequence [BE313630]	GGGCTGCAAAAAGAAATATATGGCAGTTCATAGATTTTCAGACATAATAAAACACGCTTG	chr2	16385485	16385426	+	FALSE	hs|2p24.3	ENST00000444804				chr2:16385426-16385485				Hs.580469
A_33_P3348239	0.0130903	25.9449	6.29342	6.29342	up	-3.48665	-1.30341	-1.11298	1.38169	-0.035393	0.712187	FBN1	Homo sapiens fibrillin 1 (FBN1), mRNA [NM_000138]	TTCAGAAATCATGTCTGTAAATTAGATGAGCCAAAATAAAGGACAATTGGGTTGATGCTG	chr15	48700564	48700505	-	FALSE	hs|15q21.1	ENST00000316623	2200	NM_000138	fibrillin 1	chr15:48700564-48700505	GO:0001656|GO:0005515|GO:0035583|GO:0035582|GO:0005509|GO:0005578|GO:0071560|GO:0001527|GO:0005576|GO:0005615|GO:0005604|GO:0031012|GO:0007507|GO:0001501|GO:0022617|GO:0030198|GO:0070062|GO:0005201	NM_000138		Hs.591133
A_21_P0007078	0.0130987	25.9616	2.30472	-2.30472	down	1.42038	1.12013	0.472387	-0.390276	-0.488377	0.277781	lnc-SHOC2-2	LNCipedia lincRNA (lnc-SHOC2-2), lincRNA [lnc-SHOC2-2:1]	GATTGCCTTTATAGAGACTAAAATGTTAACATTGAAGATTCATGGATGAACCTAGATTTG	chr10	112779745	112779686	+	FALSE	hs|10q25.2				lnc-SHOC2-2:1	chr10:112779686-112779745
A_24_P82032	0.0131476	26.0586	6.76978	6.76978	up	0.652337	-1.83079	-1.68612	1.79822	1.10609	2.50845	RHOJ	Homo sapiens ras homolog family member J (RHOJ), mRNA [NM_020663]	AGCACAGTGCTACTTGGAATGTTCAGCTCTGACTCAGAAAGGTCTCAAAGCGGTTTTTGA	chr14	63757660	63757601	+	FALSE	hs|14q23.2	ENST00000316754	57381	NM_020663	ras homolog family member J	chr14:63757601-63757660	GO:0051056|GO:0030036|GO:0005886|GO:0007264|GO:0008360|GO:0008152|GO:0003924|GO:0061299|GO:0007266|GO:0005525|GO:0070062|GO:0005829	NM_020663	THC2611911	Hs.656339
A_33_P3295173	0.0131787	26.1202	3.11716	3.11716	up	-0.263045	-0.233588	-1.75654	0.774598	1.1687	0.724225	HSPB11	heat shock protein family B (small), member 11 [Source:HGNC Symbol;Acc:HGNC:25019] [ENST00000371377]	CTGTAGGCATTTTAGAATAGGAATGAAAAAAGGGTCGCGATGCCAAAATTGAATGTTAAT	chr1	54389279	54389220	-	FALSE	hs|1p32.3	ENST00000371377	51668	AK225916	heat shock protein family B (small), member 11	chr1:54389279-54389220	GO:0005813|GO:0006996|GO:0030324|GO:0070986|GO:0072372|GO:0015031|GO:0046872|GO:0007224|GO:0007507|GO:0042384|GO:0001501|GO:0030992|GO:0070062			Hs.525462
A_23_P34644	0.0131846	26.1318	2.0462	-2.0462	down	0.126707	0.412758	0.805262	-0.126707	-0.915289	-0.712117	FCGR2B	Homo sapiens Fc fragment of IgG, low affinity IIb, receptor (CD32) (FCGR2B), transcript variant 1, mRNA [NM_004001]	AATCCCACTAATCCTGATGAGGCTGACAAAGTTGGGGCTGAGAACACAATCACCTATTCA	chr1	161647289	161647120	+	FALSE	hs|1q23.3	ENST00000428605	2213	NM_004001	Fc fragment of IgG, low affinity IIb, receptor (CD32)	chr1:161647120-161647289	GO:0005515|GO:0007165|GO:0006955|GO:0005886|GO:0019864|GO:0050776|GO:0016032|GO:0016021	NM_004001	THC2603311	Hs.654395
A_33_P3374258	0.0132441	26.2498	3.39432	-3.39432	down	2.44589	1.0443	0.586554	-0.56371	-0.311776	-0.337135	NHLH2	nescient helix loop helix 2 [Source:HGNC Symbol;Acc:HGNC:7818] [ENST00000369506]	CGTGGTAGGCCTCGGCAGCCATCCTTCCAGCAAAATACCCTGATTCCTTTTACTGATTAA	chr1	116381080	116381021	-	FALSE	hs|1p13.1	ENST00000369506	4808	AK056621	nescient helix loop helix 2	chr1:116381080-116381021	GO:0005515|GO:0001102|GO:0005667|GO:0007617|GO:0005634|GO:0042698|GO:0007417|GO:0003677|GO:0006351|GO:0030154|GO:0051091|GO:0045944|GO:0046983		THC2601021
A_23_P87709	0.0132678	26.2969	3.21924	3.21924	up	0.482466	-0.482466	-1.01381	1.40106	0.780209	1.86508	PLBD1	Homo sapiens phospholipase B domain containing 1 (PLBD1), mRNA [NM_024829]	GACTAGAAGACTGTAAATAAGATACCAAAGGCACTATTTTAGCTATGTTTTTCCCATCAG	chr12	14656690	14656631	-	FALSE	hs|12p13.1	ENST00000240617	79887	NM_024829	phospholipase B domain containing 1	chr12:14656690-14656631	GO:0016042|GO:0016787|GO:0036149|GO:0044281|GO:0006644|GO:0005764|GO:0036151|GO:0046474|GO:0036152|GO:0005829	NM_024829	THC2461394	Hs.131933
A_33_P3215611	0.0132724	26.3058	2.94115	2.94115	up	-0.584981	-0.357079	-0.209313	1.67723	1.63123	0.209313			CAGTGCTTGGGGTGCTGAAGCCCCTTGAGAGCCTTGTGTTCTGTGAGAAAGTTGCATTCT	chr4	165878012	165877953	-	FALSE	hs|4q32.3					chr4:165878012-165877953
A_23_P48229	0.0132738	26.3088	3.00044	3.00044	up	-0.211726	0.211725	-0.506118	0.844819	1.0803	2.32429	KCNA1	Homo sapiens potassium channel, voltage gated shaker related subfamily A, member 1 (KCNA1), mRNA [NM_000217]	GAGATCGAAGAGGATATGAATAATAGCATAGCCCATTATAGACAGGTCAATATCAGAACT	chr12	5021969	5021910	+	FALSE	hs|12p13.32	ENST00000382545	3736	NM_000217	potassium channel, voltage gated shaker related subfamily A, member 1	chr12:5021910-5021969	GO:0005515|GO:0005251|GO:0023041|GO:0015079|GO:0030054|GO:0005886|GO:0005783|GO:0045202|GO:0007268|GO:0019228|GO:0030425|GO:0005829|GO:0050905|GO:0006937|GO:0016324|GO:0010960|GO:0008076|GO:0005249|GO:0042391|GO:0043025|GO:0051260|GO:0050966|GO:0043679|GO:0034765|GO:0006813|GO:0010644|GO:0071805|GO:0009986|GO:0044224|GO:0071286|GO:0005267|GO:0033270|GO:0042734|GO:0005887|GO:0050976|GO:0016021	NM_000217	THC2479111	Hs.416139
A_23_P83403	0.0133191	26.3985	5.96181	5.96181	up	-0.846644	-0.509254	0.0812001	2.87358	0.558926	3.02005	LIMCH1	Homo sapiens LIM and calponin homology domains 1 (LIMCH1), transcript variant 1, mRNA [NM_014988]	GATGTTAGGATTCGAAATGGTCTCCTGAACTGTAATGATTGCTACATGCGATCCAGAAGT	chr4	41699178	41694344	+	FALSE	hs|4p13	ENST00000511496	22998	NM_014988	LIM and calponin homology domains 1	chr4:41694344-41699178	GO:0031032|GO:0008270|GO:0003779	NM_014988	NP1403936	Hs.335163
A_33_P3296562	0.0133633	26.486	2.56185	2.56185	up	-0.0379701	-1.12938	-0.337988	0.351897	1.2933	0.921024	LINC00298	Homo sapiens long intergenic non-protein coding RNA 298 (LINC00298), long non-coding RNA [NR_015405]	GGGAAGAACTCTACAAAAGGGAAATGTCTTTCTCATCTCATCTAATAAATGGATATAGGA	chr2	8062621	8062562	-	FALSE	hs|2p25.1	ENST00000426969	339788	NR_015405	long intergenic non-protein coding RNA 298	chr2:8062621-8062562		NR_015405	THC2608404	Hs.46864
A_24_P106624	0.0133696	26.4986	11.9478	11.9478	up	0.930598	-0.930598	-2.46161	3.976	1.72805	2.57036	MEOX2	Homo sapiens mesenchyme homeobox 2 (MEOX2), mRNA [NM_005924]	GGACATATTCTTGTACCACAGACAAAACAAATCTTATGTTGCATTTACTATCAACTGCTG	chr7	15651278	15651219	-	FALSE	hs|7p21.2	ENST00000262041	4223	NM_005924	mesenchyme homeobox 2	chr7:15651278-15651219	GO:0005515|GO:0003700|GO:0001757|GO:0008015|GO:0001205|GO:0005634|GO:0007275|GO:0001525|GO:0000978|GO:0006351|GO:0043565|GO:0001077|GO:0005737|GO:0016607|GO:0007519|GO:0070997|GO:0045944|GO:0060021|GO:0060173|GO:0000980	NM_005924	THC2470587	Hs.170355
A_23_P57268	0.013375	26.5092	2.18911	-2.18911	down	0.0873599	0.185299	0.175461	-0.655983	-0.620152	-1.66678	CXADR	Homo sapiens coxsackie virus and adenovirus receptor (CXADR), transcript variant 1, mRNA [NM_001338]	GTGAACTTACTTGCATACCAAGTTGATACTTGAATAACCATCTGAAAGTGGTACTTGATC	chr21	18938388	18938329	+	FALSE	hs|21q21.1	ENST00000284878	1525	NM_001338	coxsackie virus and adenovirus receptor	chr21:18938329-18938388	GO:0005515|GO:0043005|GO:0031594|GO:0030054|GO:0005886|GO:0008013|GO:0030175|GO:0050900|GO:0005615|GO:0042802|GO:0030426|GO:0086067|GO:0007507|GO:0016323|GO:0051607|GO:0005912|GO:0010669|GO:0014704|GO:0005911|GO:0001618|GO:0016032|GO:0050839|GO:0071253|GO:0070633|GO:0007157|GO:0008354|GO:0031532|GO:0001669|GO:0030593|GO:0046629|GO:0005102|GO:0005576|GO:0030165|GO:0009615|GO:0045216|GO:0044297|GO:…	NM_001338	THC2461543	Hs.627078
A_23_P75008	0.0134089	26.5765	5.9376	-5.9376	down	2.62338	0.580836	2.49893	0.085681	-0.42502	-1.66715	GAD2	Homo sapiens glutamate decarboxylase 2 (pancreatic islets and brain, 65kDa) (GAD2), transcript variant 1, mRNA [NM_000818]	GTGCGACTTCACAAAATGCAAGGTGAACACCACTTTGTCTCTGAGAACAGACGTTACCAA	chr10	26593072	26593013	+	FALSE	hs|10p12.1	ENST00000376261	2572	NM_000818	glutamate decarboxylase 2 (pancreatic islets and brain, 65kDa)	chr10:26593013-26593072	GO:0005515|GO:0030424|GO:0048471|GO:0030054|GO:0046982|GO:0005886|GO:0042493|GO:0007268|GO:0031225|GO:0007269|GO:0005829|GO:0042734|GO:0004351|GO:0000139|GO:0030170|GO:0030672|GO:0061202|GO:0042136|GO:0016595|GO:0006540	NM_000818	THC2536509	Hs.231829
A_23_P30634	0.0134269	26.6122	2.48482	-2.48482	down	-0.378659	0.928801	0.378659	-1.14009	-0.690009	-1.18053	BACH2	Homo sapiens BTB and CNC homology 1, basic leucine zipper transcription factor 2 (BACH2), transcript variant 1, mRNA [NM_021813]	CCCTCTGTACCTCTCATAACTGGTCAACGACTGTAACAGGTTACATCAGGTGTTTTTCTA	chr6	90636664	90636605	-	FALSE	hs|6q15	ENST00000257749	60468	NM_021813	BTB and CNC homology 1, basic leucine zipper transcription factor 2	chr6:90636664-90636605	GO:0005737|GO:0001206|GO:0005634|GO:0000980|GO:0000122|GO:0006351	NM_021813	THC2649840	Hs.269764
A_21_P0001983	0.0134336	26.6254	2.39604	-2.39604	down	1.34058	0.193821	1.37709	-0.313136	-0.363494	-0.193821		HHAGE004050 Human liver regeneration after partial hepatectomy Homo sapiens cDNA, mRNA sequence [DW451320]	GTGATTCATAACCAAAGCAGGGCTCCCACAGCGACGCTGAGCAGACACAGAACTATTTTT	chr2	240552533	240552474	+	FALSE	hs|2q37.3	ENST00000446029				chr2:240552474-240552533				Hs.580620
A_21_P0012222	0.0134725	26.7024	2.27233	2.27233	up	-0.408387	-0.0805011	-1.10349	1.05716	0.390088	0.512889	XLOC_l2_009136	BROAD Institute lincRNA (XLOC_l2_009136), lincRNA [TCONS_l2_00017426]	GACTTAATCTCCTTGAAACTTTATCTCCCACCTTTCAAACAAAAGCATTTCTGAAGTTAG	chr21	15349269	15349210	-	FALSE	hs|21q11.2					chr21:15349269-15349210			THC2491738	Hs.364456
A_23_P429998	0.0135382	26.8328	7.69266	7.69266	up	0.750331	-0.750331	-1.17352	1.8566	4.09835	1.70198	FOSB	Homo sapiens FBJ murine osteosarcoma viral oncogene homolog B (FOSB), transcript variant 1, mRNA [NM_006732]	TTTTTACAATCTGTATCTTTGACAATTCTGGGTGCGAGTGTGAGAGTGTGAGCAGGGCTT	chr19	45978264	45978205	+	FALSE	hs|19q13.32	ENST00000615753	2354	NM_006732	FBJ murine osteosarcoma viral oncogene homolog B	chr19:45978205-45978264	GO:0051412|GO:0007565|GO:0003700|GO:0006366|GO:0042493|GO:0005634|GO:0043278|GO:0000122|GO:0051591|GO:0003677|GO:0032870|GO:0009612|GO:0043565|GO:0003690|GO:0071277|GO:0032570|GO:0008134	NM_006732	THC2506083	Hs.590958
A_23_P17242	0.0136497	27.0536	2.74257	2.74257	up	-1.74132	-1.44812	-0.463083	-0.180951	0.695759	0.199261	ABHD1	Homo sapiens abhydrolase domain containing 1 (ABHD1), mRNA [NM_032604]	GAGTACCATTTGGGGTCTCAGTTCACTCTTTCCTTGTTTATTAAATATCAACTTTTCCTG	chr2	27353675	27353616	+	FALSE	hs|2p23.3	ENST00000489120	84696	NM_032604	abhydrolase domain containing 1	chr2:27353616-27353675	GO:0052689|GO:0008150|GO:0003674|GO:0008152|GO:0016021	NM_032604	THC2487978	Hs.375791
A_33_P3441031	0.0136708	27.0956	3.40896	-3.40896	down	2.21969	1.734	0.319438	-0.322954	-0.434218	-0.277701	LINC00944	Homo sapiens cDNA clone IMAGE:5267655. [BC038732]	CCGGAAAGGTGATATTGCAACAAACTGGAGAAACAACATCATGAAATTTCTCCATTTTAA	chr12	127220071	127220012	-	FALSE	hs|12q24.32		387895	BC038732	long intergenic non-protein coding RNA 944	chr12:127220071-127220012			THC2617316	Hs.534660
A_23_P204847	0.0136744	27.1027	4.23155	4.23155	up	-0.0897522	0.0897522	-0.117202	1.99624	0.894891	3.23522	LCP1	Homo sapiens lymphocyte cytosolic protein 1 (L-plastin) (LCP1), mRNA [NM_002298]	ACGCCCTCTATCATGGTGAAAAGCTCCATCAATGAGGTATCTTCTTTAGTGGTGGTATGT	chr13	46700396	46700337	-	FALSE	hs|13q14.13	ENST00000323076	3936	NM_002298	lymphocyte cytosolic protein 1 (L-plastin)	chr13:46700396-46700337	GO:0044319|GO:0005886|GO:0005884|GO:0031100|GO:0010737|GO:0030175|GO:0015629|GO:0032432|GO:0005615|GO:0005829|GO:0042802|GO:0005737|GO:0051015|GO:0033157|GO:0051017|GO:0002286|GO:0070062|GO:0001725|GO:0005509|GO:0003779|GO:0001891|GO:0032587|GO:0001726|GO:0016477|GO:0005925	NM_002298	THC2571049	Hs.381099
A_24_P758256	0.0136885	27.1305	2.25643	-2.25643	down	1.08056	0.654123	1.23859	-0.450261	-0.548858	0.450261		family with sequence similarity 90, member A28, pseudogene [Source:HGNC Symbol;Acc:HGNC:43747] [ENST00000597191]	CAGAACTCCCCAAGAGAAAACGCAGGAAGCCTGGAAGGAGCCAGCGGAAGCCTGTTCATT	chr19	53804085	53804026	-	FALSE	hs|19q13.42	ENST00000597191				chr19:53804085-53804026
A_21_P0013146	0.0137545	27.2614	2.36549	2.36549	up	-0.474058	-0.299897	-0.104324	0.206717	1.26557	1.37586	CASC6	Homo sapiens cancer susceptibility candidate 6 (non-protein coding) (CASC6), long non-coding RNA [NR_104154]	AAAGAAGTTTGGATTGTCTCCAAGCTTCCATGGATAATGAGAAATAAAGCTTTCTGGAAA	chr6	92338820	92338761	-	FALSE	hs|6q15		101929083		cancer susceptibility candidate 6 (non-protein coding)	chr6:92338820-92338761		NR_104154	THC2607196	Hs.586238
A_21_P0003909	0.013761	27.2744	2.94523	2.94523	up	-0.25603	-0.12609	-0.0366197	2.25187	1.46697	0.53756	lnc-RP11-487E13.1.1-1	LNCipedia lincRNA (lnc-RP11-487E13.1.1-1), lincRNA [lnc-RP11-487E13.1.1-1:3]	TAAGATTCATAATCGACAAAGTATTAAAGGGAGCCTAGTCTGTGTCAGCTACCATCTGGC	chr4	178147759	178134766	-	FALSE	hs|4q34.3				lnc-RP11-487E13.1.1-1:3	chr4:178147759-178134766
A_21_P0012349	0.0138836	27.5173	3.05655	-3.05655	down	0.192269	1.05708	-0.192269	-0.535502	-1.70424	-1.5389	ZDHHC8P1	zinc finger, DHHC-type containing 8 pseudogene 1 [Source:HGNC Symbol;Acc:HGNC:26461] [ENST00000456279]	ACTACAAATCCCTGGCAGTGCTAGTCCAGGCATCCTCCATGGCTGCTGGAGGCTGCGGCT	chr22	23734855	23734796	-	FALSE	hs|22q11.23	ENST00000456279	150244		zinc finger, DHHC-type containing 8 pseudogene 1	chr22:23734855-23734796
A_33_P3271273	0.0138961	27.542	3.26675	-3.26675	down	0.398995	-0.0251195	0.225502	-0.940618	-0.997795	-2.58578	HOXB2	Homo sapiens homeobox B2 (HOXB2), mRNA [NM_002145]	TCACCGAAAGGCAGGTCAAAGTCTGGTTTCAGAACCGGCGCATGAAGCACAAGCGGCAGA	chr17	46620956	46620897	-	FALSE	hs|17q21.32	ENST00000571287	3212	NM_002145	homeobox B2	chr17:46620956-46620897	GO:0006355|GO:0003700|GO:0002011|GO:0008015|GO:0021569|GO:0048857|GO:0048704|GO:0005634|GO:0007275|GO:0009953|GO:0009952|GO:0006351|GO:0043565|GO:0005737|GO:0021570|GO:0021612	NM_002145	THC2658842	Hs.514289
A_33_P3295056	0.0138964	27.5427	3.37088	3.37088	up	0.0128179	-1.8532	-0.38781	1.08551	0.939858	1.00582	PTPRCAP	Homo sapiens protein tyrosine phosphatase, receptor type, C-associated protein (PTPRCAP), mRNA [NM_005608]	AATGACCTTGAGCGACAGGAGGATGAGCAGGACACAGACTATGACCACGTCGCGGATGGT	chr11	67203521	67203462	-	FALSE	hs|11q13.2	ENST00000616321	5790	NM_005608	protein tyrosine phosphatase, receptor type, C-associated protein	chr11:67203521-67203462	GO:0005886|GO:0006952|GO:0016021	NM_005608	THC2759130	Hs.155975
A_23_P139740	0.013914	27.5775	4.82285	-4.82285	down	-0.659051	0.741154	0.659051	-2.22885	-0.907894	-2.93177	PRMT8	Homo sapiens protein arginine methyltransferase 8 (PRMT8), transcript variant 1, mRNA [NM_019854]	GTGCCGTCCCAAAGAATACCGTTTGCAGGACTACACACTTGAAAACCAGAGTTTTCAACT	chr12	3702464	3702405	+	FALSE	hs|12p13.32	ENST00000543701	56341	NM_019854	protein arginine methyltransferase 8	chr12:3702405-3702464	GO:0005515|GO:0019919|GO:0006355|GO:0046982|GO:0005886|GO:0016571|GO:0043393|GO:0034969|GO:0035241|GO:0018216|GO:0005634|GO:0008757|GO:0008469|GO:0042803|GO:0042802|GO:0005829|GO:0035242|GO:0044020|GO:0043985	NM_019854	NP287342	Hs.504530
A_33_P3318963	0.0139505	27.6499	3.7203	3.7203	up	-0.647101	-0.536047	-0.418513	1.61163	2.27951	0.193447	lnc-POLR2F-1	LNCipedia lincRNA (lnc-POLR2F-1), lincRNA [lnc-POLR2F-1:1]	GTACAGATGCATAAACTGAGCCCAGGTTGCTGATGGTCTCACCCGAGCTGAACACAGGAT	chr22	38421775	38421716	+	FALSE	hs|22q13.1				lnc-POLR2F-1:1	chr22:38421716-38421775
A_23_P161076	0.0139571	27.6629	4.16693	-4.16693	down	1.47562	0.753215	-0.622278	-1.64983	-1.9285	-0.992076	CD2	Homo sapiens CD2 molecule (CD2), mRNA [NM_001767]	GAGTTTCTTATGTGCCCTGGTGGACACTTGCCCACCATCCTGTGAGTAAAAGTGAAATAA	chr1	117311837	117311778	+	FALSE	hs|1p13.1	ENST00000369478	914	NM_001767	CD2 molecule	chr1:117311778-117311837	GO:0005515|GO:0005886|GO:0050900|GO:0042803|GO:0016337|GO:0030101|GO:0005911|GO:0045580|GO:0004872|GO:0034113|GO:0046658|GO:2000484|GO:0009986|GO:0032760|GO:0005102|GO:0006915|GO:0005576|GO:0030887|GO:0042110|GO:0007596|GO:0005887|GO:0009898|GO:0001766|GO:0009897|GO:0007166	NM_001767	THC2471946	Hs.523500
A_33_P3211223	0.0139642	27.677	2.11421	2.11421	up	-0.385769	-0.21036	-0.0416222	1.07482	1.27925	0.248528			TTTCATACAAGACGTTGGTGTCGTCACCCACGTGGACAGGCCAGCCTACTCCGCATCTCT	chr7	65188606	65188547	+	FALSE	hs|7q11.21					chr7:065188547-065188606
A_24_P324712	0.0139742	27.6968	2.51949	-2.51949	down	1.47147	0.519676	0.294156	-1.00355	-0.416387	-0.294156	NPC1L1	Homo sapiens NPC1-like 1 (NPC1L1), transcript variant 1, mRNA [NM_013389]	AGACCTCCCAAGTCGACTGGAAGGACCATTTTCTGTACTGTGCCAATGCCCCGCTCACCT	chr7	44578461	44576528	-	FALSE	hs|7p13	ENST00000381160	29881	NM_013389	NPC1-like 1	chr7:44578461-44576528	GO:0042632|GO:0005515|GO:0006695|GO:0017137|GO:0005886|GO:0042493|GO:0044281|GO:0031526|GO:0030301|GO:0030299|GO:0031489|GO:0007165|GO:0016324|GO:0008144|GO:0042157|GO:0015918|GO:0008158|GO:0016021|GO:0030659	NM_013389	NP186379	Hs.567486
A_33_P3249509	0.0140421	27.8314	2.52576	2.52576	up	-0.703081	0.0395999	-0.695178	0.927828	0.265505	1.45815	NFIC	Homo sapiens nuclear factor I/C (CCAAT-binding transcription factor) (NFIC), transcript variant 2, mRNA [NM_205843]	TGCAAACCGTTCCTTTGTGGGATTAGGACCAAGGGATCCTGCGGGCATTTATCAGGCACA	chr19	3456632	3456573	+	FALSE	hs|19p13.3	ENST00000589164	4782	NM_205843	nuclear factor I/C (CCAAT-binding transcription factor)	chr19:3456573-3456632	GO:0003700|GO:0006366|GO:0000981|GO:0005730|GO:0005634|GO:0000122|GO:0000978|GO:0006260|GO:0001077|GO:0003690|GO:0045944|GO:0042475|GO:0005654	NM_205843	THC2591962	Hs.170131
A_32_P29118	0.0140456	27.8384	2.10002	2.10002	up	0.151479	-0.151479	-0.905851	0.700086	0.655999	0.949271	SEMA3D	Homo sapiens sema domain, immunoglobulin domain (Ig), short basic domain, secreted, (semaphorin) 3D (SEMA3D), mRNA [NM_152754]	TGTGTCAGATGCCCTAGTTAATCATGTAATTTAATTCTGGTATTGTGAGTGGTTAGCAAT	chr7	84625062	84625003	-	FALSE	hs|7q21.11	ENST00000284136	223117	NM_152754	sema domain, immunoglobulin domain (Ig), short basic domain, secreted, (semaphorin) 3D	chr7:84625062-84625003	GO:0016020|GO:0005576|GO:0004872|GO:0030154|GO:0007399	NM_152754	THC2605911	Hs.201340
A_24_P94651	0.0140612	27.8694	2.29385	2.29385	up	-1.64311	-1.4087	-0.429276	0.112227	0.031539	-0.031539	ARIH2	Homo sapiens ariadne RBR E3 ubiquitin protein ligase 2 (ARIH2), mRNA [NM_006321]	GTTAATTGAGGCAATGTCATCTGCTCAAAGTTGAGTGGTTTATTCACAATAAACTGTAAG	chr3	49022958	49022899	+	FALSE	hs|3p21.31	ENST00000356401	10425	NM_006321	ariadne RBR E3 ubiquitin protein ligase 2	chr3:49022899-49022958	GO:0000209|GO:0005515|GO:0004842|GO:0016874|GO:0005634|GO:0007275|GO:0003676|GO:0048588|GO:0071425|GO:0005737|GO:0070534|GO:0042787|GO:0008270|GO:0070936	NM_006321	THC2469486	Hs.633601
A_21_P0012453	0.0140953	27.9368	2.07935	2.07935	up	0.103131	-0.28664	-0.853965	0.878584	0.868991	0.383352	PROS1	Homo sapiens protein S (alpha) (PROS1), mRNA [NM_000313]	AGCCAAGCATTTGTGGCACAGCTGTGTGCAAGAACATCCCAGGAGATTTTGAATGTGAAT	chr3	93619752	93619693	-	FALSE	hs|3q11.1	ENST00000474651	5627	NM_000313	protein S (alpha)	chr3:93619752-93619693	GO:0030449|GO:0004866|GO:0005886|GO:0005796|GO:0005509|GO:0030168|GO:0072562|GO:0005576|GO:0050900|GO:0005615|GO:0010951|GO:0017187|GO:0000139|GO:0007596|GO:0045087|GO:0002576|GO:0005789|GO:0006508|GO:0031093|GO:0044267|GO:0042730|GO:0070062|GO:0043687	NM_000313	THC2625376	Hs.64016
A_21_P0008953	0.0141205	27.9868	5.20624	5.20624	up	-0.805811	-2.64014	-0.389279	0.389279	1.24442	1.67179	lnc-SETD6-6	LNCipedia lincRNA (lnc-SETD6-6), lincRNA [lnc-SETD6-6:1]	AATTGTACAGGTTGGCTGGATTTAGCTGGGCAGTCCTTCACTAACTGACACTCTATTTGG	chr16	61502786	61501465	+	FALSE	hs|16q21				lnc-SETD6-6:1	chr16:61501465-61502786
A_23_P364625	0.0141397	28.025	2.12791	2.12791	up	-0.382861	-1.38758	-1.23235	0.25298	0.160969	-0.148432	LRRC19	Homo sapiens leucine rich repeat containing 19 (LRRC19), mRNA [NM_022901]	AATATGAGCTGATGGAGCTGGGCGCTAAATAAGGGTATAATATGCTACTTCTGTGTATGT	chr9	26993777	26993718	-	FALSE	hs|9p21.2	ENST00000380055	64922	NM_022901	leucine rich repeat containing 19	chr9:26993777-26993718	GO:0016021	NM_022901	THC2477325	Hs.128071
A_21_P0002833	0.0141739	28.0926	5.89679	5.89679	up	-1.40933	-0.180787	-1.29282	2.75354	1.86252	0.180787			GCATCTTACCTCGAAAGCATTCATCAGGACAGTGGCTCCCAATTGTGAGTTATTATTATT	chr3	2004127	2004068	-	FALSE	hs|3p26.3	ENST00000418972				chr3:2004127-2004068
A_21_P0012955	0.0141779	28.1006	2.52954	2.52954	up	-1.3735	-0.533947	-1.53262	0.38092	0.576548	-0.380921	KIAA1024L	Homo sapiens KIAA1024-like (KIAA1024L), mRNA [NM_001257308]	TATGAAGAATAACCCACTCTATGGTGACCTAAGTTTGGAGGAAGCTATGGAAGAAAGAAA	chr5	129096225	129096166	+	FALSE	hs|5q23.3	ENST00000564719	100127206		KIAA1024-like	chr5:129096166-129096225	GO:0016021	NM_001257308		Hs.582534
A_33_P3306352	0.0142231	28.1902	2.587	2.587	up	-1.79329	-1.23371	-0.46802	0.618812	0.0671222	-0.0671222		HSJ1167H4 {Homo sapiens} (exp=0; wgp=1; cg=0), partial (92%) [THC2691510]	ACAGGTGGCACACAGGTCTTGGGGATCCTCTCCAGAGTGGCACCTTCTGCACACACCGTG	chr20	54935301	54935242	+	FALSE	hs|20q13.2					chr20:054935242-054935301			THC2691510
A_33_P3330911	0.0142499	28.2432	2.5461	-2.5461	down	1.06736	0.450405	0.11094	-1.45499	-0.529668	-0.431506	BCAS1	Homo sapiens breast carcinoma amplified sequence 1 (BCAS1), mRNA [NM_003657]	AAATGATTTGGGAAAACAATTGCTTTTGAGGCTCAGTGACAACGGCAAAGATTACAACTT	chr20	52560576	52560517	-	FALSE	hs|20q13.2	ENST00000371440	8537	NM_003657	breast carcinoma amplified sequence 1	chr20:52560576-52560517	GO:0005737|GO:0070062	NM_003657	THC2464285	Hs.400556
A_33_P3685297	0.0142539	28.2512	2.61482	-2.61482	down	-0.242514	1.16032	0.355939	-1.02918	-0.626746	-1.23047		Homo sapiens partial mRNA, clone c3-1a19. [AJ276252]	CTGTCTTTCTCACTGAGATATATTCAGTGCCTGACACAAAATAAAGGATCATCATTCTTA	chr11	57514497	57514438	+	FALSE	hs|11q12.1			AJ276252		chr11:57514438-57514497			NP1167700	Hs.684572
A_19_P00315541	0.0142574	28.2581	2.24702	2.24702	up	-0.442307	-0.263169	-0.0882392	0.622047	1.5994	0.488866	LINC00458	Homo sapiens long intergenic non-protein coding RNA 458 (LINC00458), transcript variant 2, long non-coding RNA [NR_108063]	CAAAAAAATTTCTTTTGGTAGCAGAATAAAAAAACAAAAAAAAGGACTTTTTCTTCTGGA	chr13	54701538	54701479	-	FALSE	hs|13q14.3	ENST00000606706	100507428	NR_108063	long intergenic non-protein coding RNA 458	chr13:54701538-54701479		NR_108063	THC2495739	Hs.351262
A_33_P3303742	0.0142592	28.2617	2.76998	2.76998	up	-0.384572	-1.64336	-1.74066	-0.0423255	0.117972	0.565397		acyl-CoA synthetase long-chain family member 6 [Source:HGNC Symbol;Acc:HGNC:16496] [ENST00000616644]	GACAGGAGTGTGAAGTCAAAGTCTATAAAGCAGAATGTCTGCCTGAAATTATATGAAATT	chr5	131142893	131142834	-	FALSE	hs|5q31.1	ENST00000439905		XR_427719		chr5:131142893-131142834		XR_427719	THC2775459	Hs.631802
A_33_P3350549	0.0142808	28.3046	3.18615	-3.18615	down	-0.0142827	0.0142827	0.627737	-1.96181	-0.457616	-1.96828			ATATGTGTGTCTGTGTGCATACGTGTGCATGCATGCGTGTCTCCGTGTGCATATGTATAT	chr11	67512844	67512785	-	FALSE	hs|11q13.2					chr11:067512844-067512785
A_21_P0011867	0.0142883	28.3193	2.40183	-2.40183	down	-0.052511	0.052511	0.272055	-0.80247	-0.768243	-1.94964	XLOC_l2_007656	BROAD Institute lincRNA (XLOC_l2_007656), lincRNA [TCONS_l2_00014098]	TTGTCTGGCTGTCAAGGAAGGAAAATAACTTGCATGTTGGTGAAGGAAGAAGAAGAGTAG	chr2	176882039	176881980	+	FALSE	hs|2q31.1					chr2:176881980-176882039
A_33_P3250223	0.0142949	28.3324	2.65451	2.65451	up	-0.470785	0.427704	-1.07772	1.03146	1.23165	0.84143		GB	AATGCCATGAGGCAGCTATGGAGTAGCAAGATCTCCTTGAAGGAAAAACAGAGAGGATAG	chr14	20228947	20228888	+	FALSE	hs|14q11.2					chr14:020228888-020228947			NP511549
A_24_P363100	0.0142971	28.3369	2.64037	-2.64037	down	-0.0480676	0.392539	0.0887747	-1.36281	-0.464827	-1.94133	RGMB	Homo sapiens repulsive guidance molecule family member b (RGMB), mRNA [NM_001012761]	GATAATAATTATCTTTCAGTTCAAGTGACAAACGTACCTGTGGTCCCTGGATCCAGTGCT	chr5	98115777	98115718	+	FALSE	hs|5q15	ENST00000508978	285704	NM_001012761	repulsive guidance molecule family member b	chr5:98115718-98115777	GO:0007165|GO:0005793|GO:0005886|GO:0007411|GO:0045121|GO:0030509|GO:0045893|GO:0015026|GO:0007155|GO:0046658|GO:0042802	NM_001012761	THC2474092	Hs.526902
A_32_P210202	0.014303	28.3486	3.73228	3.73228	up	-2.86246	-1.44555	-0.802787	0.44372	-0.0393064	0.184959	E2F7	Homo sapiens E2F transcription factor 7 (E2F7), mRNA [NM_203394]	AAGCTGCTGCGCTAGACTTGGATATTTTGGGTAGTGAAGAAGCAATGGCAATCTTGAGTC	chr12	77415579	77415520	-	FALSE	hs|12q21.2	ENST00000416496	144455	NM_203394	E2F transcription factor 7	chr12:77415579-77415520	GO:0005515|GO:0005667|GO:0032466|GO:0000977|GO:0003700|GO:0008285|GO:0030330|GO:0003714|GO:0060707|GO:0032877|GO:2000134|GO:0001047|GO:0002040|GO:0005634|GO:0000122|GO:0001890|GO:0001227|GO:0071930|GO:0006351|GO:0042802|GO:0045944|GO:0060718|GO:0070365	NM_203394	THC2602752	Hs.416375
A_32_P117354	0.0143075	28.3574	5.77432	5.77432	up	-0.650641	-0.800047	-0.00831556	2.6925	0.441496	2.99595	LIMCH1	Homo sapiens LIM and calponin homology domains 1 (LIMCH1), transcript variant 1, mRNA [NM_014988]	ATTACATGCTAGATGGGTTCTTTGCATGTGGGTTCCATATAGGTGCAGAAATTTCCTCAG	chr4	41700784	41700725	+	FALSE	hs|4p13	ENST00000512946	22998	NM_014988	LIM and calponin homology domains 1	chr4:41700725-41700784	GO:0031032|GO:0008270|GO:0003779	NM_014988	NP1470826	Hs.335163
A_33_P3345504	0.0143244	28.391	3.51231	3.51231	up	-2.4535	-1.9736	-0.546712	0.0552657	0.463444	-0.0552657	RC3H2	Homo sapiens ring finger and CCCH-type domains 2 (RC3H2), transcript variant 2, mRNA [NM_018835]	AAGGGGGTTGTCCACGAGGAACAAATTGTACATTTGCCCATTCTCAGGAAGAGCTTGAAA	chr9	125639810	125639751	-	FALSE	hs|9q33.2	ENST00000335387	54542	NM_018835	ring finger and CCCH-type domains 2	chr9:125639810-125639751	GO:0000209|GO:0004842|GO:0001782|GO:0048286|GO:0009986|GO:0048536|GO:0003729|GO:0009791|GO:0003677|GO:0048535|GO:0005737|GO:0010608|GO:0042098|GO:0035264|GO:0016020|GO:0000932|GO:0060173|GO:0005654|GO:0008270|GO:0043029	NM_018835	THC2476240	Hs.533499
A_23_P21086	0.0143619	28.4653	3.57498	-3.57498	down	0.667333	0.574079	0.558221	-1.26595	-0.181188	-2.26704	LGI3	Homo sapiens leucine-rich repeat LGI family, member 3 (LGI3), mRNA [NM_139278]	CTGTAGCTGTCGCTTTCTCAGGCTTGGACTGTCCCCTGGTTCACCCTGTCTTTGGGATGT	chr8	22004762	22004703	-	FALSE	hs|8p21.3	ENST00000520124	203190	NM_139278	leucine-rich repeat LGI family, member 3	chr8:22004762-22004703	GO:0043005|GO:0030054|GO:0017157|GO:0008152|GO:0005576|GO:0006887|GO:0003824|GO:0008021	NM_139278	NP1467703	Hs.33470
A_33_P3285097	0.0144026	28.546	3.01868	-3.01868	down	1.45594	0.403034	0.158149	-1.20437	-1.29988	-0.260379			GGGTCCAGGAAGTGCCGTGCATTGAGGTTTGTTGAGTTGGCTCCTCTGGTGTTTTGCTGA	chr9	45414686	45414627	-	FALSE	hs|9p11.2					chr9:045414686-045414627
[truncated: 1,101 more rows]
