# Supplementary material for: Analysis of human neuronal cells carrying ASTN2 deletion associated with psychiatric disorders
Source: Transl Psychiatry. 2024 Jun 3;14:236. doi: 10.1038/s41398-024-02962-4 (PMC11148150; doi:10.1038/s41398-024-02962-4)
Supplement: Supplementary file 3 — Supplementary table 6 [file 41398_2024_2962_MOESM3_ESM.xlsx]

## Sheet: Sheet1
Supplementary Table6
CON1_ASTN2-/- > CON1
Category	Term		Count	%	PValue	Genes	List Total	Pop Hits	Pop Total	Fold Enrichment
GOTERM_BP_FAT	GO:0051674	localization of cell	82	14.9091	3.30009e-08	ENST00000308611, ENST00000379731, ENST00000410023, ENST00000266058, ENST00000610353, ENST00000376105, ENST00000431918, ENST00000316754, ENST00000409872, ENST00000188790, ENST00000506886, ENST00000375136, ENST00000393679, ENST00000372027, ENST00000610556, ENST00000261799, ENST00000576153, ENST00000466387, ENST00000359446, ENST00000423064, ENST00000397317, ENST00000345514, ENST00000395654, ENST0000…	457	1845	19256	1.8727
GOTERM_BP_FAT	GO:0048870	cell motility	82	14.9091	3.30009e-08	ENST00000308611, ENST00000379731, ENST00000410023, ENST00000266058, ENST00000610353, ENST00000376105, ENST00000431918, ENST00000316754, ENST00000409872, ENST00000188790, ENST00000506886, ENST00000375136, ENST00000393679, ENST00000372027, ENST00000610556, ENST00000261799, ENST00000576153, ENST00000466387, ENST00000359446, ENST00000423064, ENST00000397317, ENST00000345514, ENST00000395654, ENST0000…	457	1845	19256	1.8727
GOTERM_BP_FAT	GO:0006928	movement of cell or subcellular component	96	17.4545	3.30643e-08	ENST00000519560, ENST00000379731, ENST00000610353, ENST00000376105, ENST00000409872, ENST00000188790, ENST00000506886, ENST00000375136, ENST00000372027, ENST00000466387, ENST00000359446, ENST00000397317, ENST00000395654, ENST00000264741, ENST00000322272, ENST00000262041, ENST00000380566, ENST00000548176, ENST00000412232, ENST00000350060, ENST00000503024, ENST00000354546, ENST00000394299, ENST0000…	457	2300	19256	1.75871
GOTERM_BP_FAT	GO:0016477	cell migration	74	13.4545	3.33258e-08	ENST00000308611, ENST00000379731, ENST00000410023, ENST00000266058, ENST00000610353, ENST00000376105, ENST00000431918, ENST00000316754, ENST00000409872, ENST00000188790, ENST00000375136, ENST00000393679, ENST00000372027, ENST00000610556, ENST00000261799, ENST00000576153, ENST00000466387, ENST00000359446, ENST00000423064, ENST00000345514, ENST00000395654, ENST00000264741, ENST00000264144, ENST0000…	457	1594	19256	1.95611
GOTERM_BP_FAT	GO:0040011	locomotion	86	15.6364	2.97709e-07	ENST00000308611, ENST00000519560, ENST00000379731, ENST00000410023, ENST00000266058, ENST00000610353, ENST00000376105, ENST00000431918, ENST00000316754, ENST00000409872, ENST00000188790, ENST00000506886, ENST00000375136, ENST00000393679, ENST00000372027, ENST00000610556, ENST00000261799, ENST00000576153, ENST00000466387, ENST00000359446, ENST00000423064, ENST00000397317, ENST00000345514, ENST0000…	457	2075	19256	1.74635
GOTERM_BP_FAT	GO:0072001	renal system development	24	4.36364	3.90544e-06	ENST00000467815, ENST00000330688, ENST00000262901, ENST00000261799, ENST00000366795, ENST00000369663, ENST00000360490, ENST00000394045, ENST00000456133, ENST00000432245, ENST00000473730, ENST00000287020, ENST00000272223, ENST00000305572, ENST00000297161, ENST00000257290, ENST00000376752, ENST00000316623, ENST00000442245, ENST00000378910, ENST00000280481, ENST00000510697, ENST00000394299, ENST0000…	457	328	19256	3.0831
GOTERM_BP_FAT	GO:0051270	regulation of cellular component movement	54	9.81818	1.39853e-05	ENST00000308611, ENST00000410023, ENST00000266058, ENST00000610353, ENST00000431918, ENST00000316754, ENST00000506886, ENST00000375136, ENST00000372027, ENST00000610556, ENST00000261799, ENST00000576153, ENST00000466387, ENST00000359446, ENST00000423064, ENST00000397317, ENST00000395654, ENST00000264144, ENST00000456133, ENST00000262041, ENST00000310128, ENST00000412232, ENST00000350060, ENST0000…	457	1220	19256	1.86502
GOTERM_BP_FAT	GO:2000145	regulation of cell motility	51	9.27273	1.52143e-05	ENST00000308611, ENST00000410023, ENST00000610353, ENST00000431918, ENST00000316754, ENST00000506886, ENST00000375136, ENST00000372027, ENST00000610556, ENST00000261799, ENST00000576153, ENST00000466387, ENST00000359446, ENST00000423064, ENST00000397317, ENST00000395654, ENST00000264144, ENST00000456133, ENST00000262041, ENST00000412232, ENST00000350060, ENST00000257290, ENST00000312143, ENST0000…	457	1129	19256	1.90338
GOTERM_BP_FAT	GO:0001568	blood vessel development	40	7.27273	1.59905e-05	ENST00000356698, ENST00000251973, ENST00000379731, ENST00000376105, ENST00000316754, ENST00000188790, ENST00000359543, ENST00000372027, ENST00000393679, ENST00000261799, ENST00000481785, ENST00000539231, ENST00000423064, ENST00000264824, ENST00000519932, ENST00000322272, ENST00000432245, ENST00000262041, ENST00000424408, ENST00000416496, ENST00000368317, ENST00000272223, ENST00000330871, ENST0000…	457	797	19256	2.11471
GOTERM_BP_FAT	GO:0040012	regulation of locomotion	53	9.63636	2.1602e-05	ENST00000308611, ENST00000410023, ENST00000266058, ENST00000610353, ENST00000431918, ENST00000316754, ENST00000506886, ENST00000375136, ENST00000372027, ENST00000610556, ENST00000261799, ENST00000576153, ENST00000466387, ENST00000359446, ENST00000423064, ENST00000397317, ENST00000395654, ENST00000264144, ENST00000456133, ENST00000262041, ENST00000412232, ENST00000350060, ENST00000257290, ENST0000…	457	1207	19256	1.8502
GOTERM_BP_FAT	GO:0072358	cardiovascular system development	41	7.45455	2.39588e-05	ENST00000356698, ENST00000251973, ENST00000379731, ENST00000376105, ENST00000316754, ENST00000188790, ENST00000359543, ENST00000372027, ENST00000393679, ENST00000261799, ENST00000481785, ENST00000539231, ENST00000423064, ENST00000264824, ENST00000374469, ENST00000519932, ENST00000322272, ENST00000432245, ENST00000262041, ENST00000424408, ENST00000416496, ENST00000368317, ENST00000272223, ENST0000…	457	842	19256	2.05174
GOTERM_BP_FAT	GO:0001944	vasculature development	41	7.45455	2.39588e-05	ENST00000356698, ENST00000251973, ENST00000379731, ENST00000376105, ENST00000316754, ENST00000188790, ENST00000359543, ENST00000372027, ENST00000393679, ENST00000261799, ENST00000481785, ENST00000539231, ENST00000423064, ENST00000264824, ENST00000374469, ENST00000519932, ENST00000322272, ENST00000432245, ENST00000262041, ENST00000424408, ENST00000416496, ENST00000368317, ENST00000272223, ENST0000…	457	842	19256	2.05174
GOTERM_BP_FAT	GO:0001822	kidney development	22	4	2.63646e-05	ENST00000272223, ENST00000305572, ENST00000467815, ENST00000297161, ENST00000257290, ENST00000376752, ENST00000316623, ENST00000330688, ENST00000262901, ENST00000261799, ENST00000378910, ENST00000280481, ENST00000366795, ENST00000510697, ENST00000394299, ENST00000403810, ENST00000263103, ENST00000360490, ENST00000394045, ENST00000456133, ENST00000432245, ENST00000473730, ENST00000287020	457	319	19256	2.90591
GOTERM_BP_FAT	GO:0030323	respiratory tube development	17	3.09091	2.65145e-05	ENST00000372292, ENST00000528516, ENST00000310346, ENST00000378279, ENST00000217131, ENST00000257290, ENST00000335387, ENST00000409872, ENST00000376752, ENST00000261799, ENST00000503833, ENST00000343894, ENST00000473183, ENST00000394299, ENST00000380959, ENST00000360490, ENST00000304636, ENST00000432245, ENST00000397581, ENST00000380953, ENST00000473730	457	202	19256	3.54607
GOTERM_BP_FAT	GO:0001655	urogenital system development	24	4.36364	2.74617e-05	ENST00000467815, ENST00000330688, ENST00000262901, ENST00000261799, ENST00000366795, ENST00000369663, ENST00000360490, ENST00000394045, ENST00000456133, ENST00000432245, ENST00000473730, ENST00000287020, ENST00000272223, ENST00000305572, ENST00000297161, ENST00000257290, ENST00000376752, ENST00000316623, ENST00000442245, ENST00000378910, ENST00000280481, ENST00000510697, ENST00000394299, ENST0000…	457	370	19256	2.73312
GOTERM_BP_FAT	GO:0030334	regulation of cell migration	47	8.54545	6.31545e-05	ENST00000308611, ENST00000410023, ENST00000610353, ENST00000431918, ENST00000316754, ENST00000375136, ENST00000372027, ENST00000576153, ENST00000610556, ENST00000466387, ENST00000261799, ENST00000359446, ENST00000423064, ENST00000395654, ENST00000264144, ENST00000262041, ENST00000412232, ENST00000350060, ENST00000257290, ENST00000312143, ENST00000371028, ENST00000507152, ENST00000394691, ENST0000…	457	1066	19256	1.85776
GOTERM_BP_FAT	GO:0001755	neural crest cell migration	9	1.63636	7.15402e-05	ENST00000613292, ENST00000395654, ENST00000510697, ENST00000284136, ENST00000503024, ENST00000265362, ENST00000303212, ENST00000393679, ENST00000354546, ENST00000371028	457	59	19256	6.42747
GOTERM_BP_FAT	GO:0030324	lung development	16	2.90909	7.88666e-05	ENST00000372292, ENST00000528516, ENST00000310346, ENST00000378279, ENST00000217131, ENST00000257290, ENST00000335387, ENST00000409872, ENST00000261799, ENST00000503833, ENST00000343894, ENST00000473183, ENST00000394299, ENST00000380959, ENST00000360490, ENST00000304636, ENST00000432245, ENST00000397581, ENST00000380953, ENST00000473730	457	198	19256	3.4049
GOTERM_BP_FAT	GO:0048675	axon extension	12	2.18182	0.000114443	ENST00000519560, ENST00000335712, ENST00000350060, ENST00000447637, ENST00000266058, ENST00000489516, ENST00000371028, ENST00000613292, ENST00000395654, ENST00000395544, ENST00000510697, ENST00000395795, ENST00000284136, ENST00000265362	457	118	19256	4.28498
GOTERM_CC_FAT	GO:0005578	proteinaceous extracellular matrix	12	2.18182	0.000219674	ENST00000305572, ENST00000271588, ENST00000453937, ENST00000316623, ENST00000369041, ENST00000372027, ENST00000481785, ENST00000369039, ENST00000280481, ENST00000319332, ENST00000618395, ENST00000304636, ENST00000519932, ENST00000264144, ENST00000424408	419	127	17642	3.97843
GOTERM_BP_FAT	GO:0070252	actin-mediated cell contraction	10	1.81818	0.000280199	ENST00000217381, ENST00000278947, ENST00000310128, ENST00000356253, ENST00000511496, ENST00000360761, ENST00000435422, ENST00000359543, ENST00000372101, ENST00000512946, ENST00000251081	457	90	19256	4.68174
GOTERM_BP_FAT	GO:0060541	respiratory system development	16	2.90909	0.000321145	ENST00000372292, ENST00000528516, ENST00000310346, ENST00000378279, ENST00000217131, ENST00000257290, ENST00000335387, ENST00000409872, ENST00000261799, ENST00000503833, ENST00000343894, ENST00000473183, ENST00000394299, ENST00000380959, ENST00000360490, ENST00000304636, ENST00000432245, ENST00000397581, ENST00000380953, ENST00000473730	457	225	19256	2.99631
GOTERM_CC_FAT	GO:0044420	extracellular matrix component	12	2.18182	0.000450723	ENST00000305572, ENST00000271588, ENST00000453937, ENST00000316623, ENST00000372027, ENST00000481785, ENST00000280481, ENST00000319332, ENST00000618395, ENST00000304636, ENST00000519932, ENST00000264144, ENST00000540087, ENST00000424408	419	138	17642	3.66131
GOTERM_BP_FAT	GO:0086001	cardiac muscle cell action potential	9	1.63636	0.000468582	ENST00000217381, ENST00000278947, ENST00000310128, ENST00000356253, ENST00000406785, ENST00000369663, ENST00000360761, ENST00000372101, ENST00000251081	457	77	19256	4.92495
GOTERM_BP_FAT	GO:0060173	limb development	14	2.54545	0.000561117	ENST00000272223, ENST00000217260, ENST00000310346, ENST00000503024, ENST00000335387, ENST00000239461, ENST00000376752, ENST00000330688, ENST00000280481, ENST00000317233, ENST00000394299, ENST00000304636, ENST00000265340, ENST00000262041	457	188	19256	3.13776
GOTERM_BP_FAT	GO:0048736	appendage development	14	2.54545	0.000561117	ENST00000272223, ENST00000217260, ENST00000310346, ENST00000503024, ENST00000335387, ENST00000239461, ENST00000376752, ENST00000330688, ENST00000280481, ENST00000317233, ENST00000394299, ENST00000304636, ENST00000265340, ENST00000262041	457	188	19256	3.13776
GOTERM_BP_FAT	GO:0010977	negative regulation of neuron projection development	13	2.36364	0.000611987	ENST00000335712, ENST00000350060, ENST00000217131, ENST00000266058, ENST00000376105, ENST00000489516, ENST00000503833, ENST00000349606, ENST00000367731, ENST00000395544, ENST00000613292, ENST00000403810, ENST00000284136, ENST00000265362, ENST00000361820	457	166	19256	3.29978
GOTERM_CC_FAT	GO:0005604	basement membrane	10	1.81818	0.000708232	ENST00000280481, ENST00000305572, ENST00000319332, ENST00000271588, ENST00000618395, ENST00000519932, ENST00000264144, ENST00000453937, ENST00000316623, ENST00000372027, ENST00000424408, ENST00000481785	419	102	17642	4.12794
GOTERM_BP_FAT	GO:0014032	neural crest cell development	9	1.63636	0.000776592	ENST00000613292, ENST00000395654, ENST00000510697, ENST00000284136, ENST00000503024, ENST00000265362, ENST00000303212, ENST00000393679, ENST00000354546, ENST00000371028	457	83	19256	4.56893
GOTERM_BP_FAT	GO:1990138	neuron projection extension	13	2.36364	0.000795797	ENST00000519560, ENST00000335712, ENST00000350060, ENST00000447637, ENST00000266058, ENST00000489516, ENST00000371028, ENST00000395544, ENST00000613292, ENST00000395654, ENST00000510697, ENST00000395795, ENST00000284136, ENST00000265362, ENST00000341420	457	171	19256	3.2033
GOTERM_BP_FAT	GO:0032970	regulation of actin filament-based process	23	4.18182	0.000830522	ENST00000333896, ENST00000279249, ENST00000314319, ENST00000376105, ENST00000610353, ENST00000331010, ENST00000261799, ENST00000610556, ENST00000466387, ENST00000616321, ENST00000262227, ENST00000395795, ENST00000511496, ENST00000566400, ENST00000512946, ENST00000310128, ENST00000257290, ENST00000373345, ENST00000251081, ENST00000378910, ENST00000371962, ENST00000403810, ENST00000389722, ENST0000…	457	439	19256	2.20756
GOTERM_BP_FAT	GO:0048514	blood vessel morphogenesis	32	5.81818	0.000841605	ENST00000356698, ENST00000251973, ENST00000379731, ENST00000376105, ENST00000316754, ENST00000188790, ENST00000359543, ENST00000372027, ENST00000393679, ENST00000261799, ENST00000481785, ENST00000539231, ENST00000423064, ENST00000322272, ENST00000432245, ENST00000262041, ENST00000416496, ENST00000368317, ENST00000310346, ENST00000412232, ENST00000297161, ENST00000503024, ENST00000257290, ENST0000…	457	710	19256	1.89907
GOTERM_BP_FAT	GO:0086003	cardiac muscle cell contraction	8	1.45455	0.000849362	ENST00000217381, ENST00000278947, ENST00000310128, ENST00000356253, ENST00000360761, ENST00000435422, ENST00000372101, ENST00000251081	457	65	19256	5.18593
GOTERM_BP_FAT	GO:0086003	cardiac muscle cell contraction	8	1.45455	0.000849362	ENST00000217381, ENST00000278947, ENST00000310128, ENST00000356253, ENST00000360761, ENST00000435422, ENST00000372101, ENST00000251081	457	65	19256	5.18593
GOTERM_BP_FAT	GO:2000147	positive regulation of cell motility	29	5.27273	0.00110253	ENST00000410023, ENST00000431918, ENST00000316754, ENST00000331010, ENST00000576153, ENST00000610556, ENST00000261799, ENST00000423064, ENST00000397317, ENST00000613292, ENST00000395654, ENST00000612363, ENST00000395795, ENST00000284136, ENST00000264144, ENST00000456133, ENST00000346342, ENST00000367921, ENST00000412232, ENST00000448943, ENST00000257290, ENST00000537365, ENST00000312143, ENST0000…	457	628	19256	1.94576
GOTERM_BP_FAT	GO:0014031	mesenchymal cell development	9	1.63636	0.00114232	ENST00000613292, ENST00000395654, ENST00000510697, ENST00000284136, ENST00000503024, ENST00000265362, ENST00000303212, ENST00000393679, ENST00000354546, ENST00000371028	457	88	19256	4.30933
GOTERM_BP_FAT	GO:0032956	regulation of actin cytoskeleton organization	21	3.81818	0.00114807	ENST00000333896, ENST00000279249, ENST00000314319, ENST00000376105, ENST00000610353, ENST00000257290, ENST00000373345, ENST00000331010, ENST00000261799, ENST00000610556, ENST00000466387, ENST00000378910, ENST00000371962, ENST00000616321, ENST00000262227, ENST00000395795, ENST00000403810, ENST00000511496, ENST00000566400, ENST00000389722, ENST00000381669, ENST00000512946, ENST00000307662	457	392	19256	2.25727
GOTERM_BP_FAT	GO:0010646	regulation of cell communication	114	20.7273	0.00117728	ENST00000409350, ENST00000356698, ENST00000360835, ENST00000519560, ENST00000610353, ENST00000376744, ENST00000375136, ENST00000372027, ENST00000359446, ENST00000322953, ENST00000401068, ENST00000395654, ENST00000285046, ENST00000593537, ENST00000394045, ENST00000322272, ENST00000301691, ENST00000548176, ENST00000368317, ENST00000330871, ENST00000419308, ENST00000412232, ENST00000418738, ENST0000…	457	3654	19256	1.31458
GOTERM_BP_FAT	GO:0009966	regulation of signal transduction	103	18.7273	0.00117737	ENST00000409350, ENST00000356698, ENST00000360835, ENST00000519560, ENST00000610353, ENST00000376744, ENST00000375136, ENST00000372027, ENST00000359446, ENST00000322953, ENST00000401068, ENST00000395654, ENST00000285046, ENST00000394045, ENST00000322272, ENST00000301691, ENST00000548176, ENST00000368317, ENST00000330871, ENST00000412232, ENST00000418738, ENST00000380055, ENST00000350060, ENST0000…	457	3239	19256	1.33991
GOTERM_BP_FAT	GO:0048864	stem cell development	9	1.63636	0.00122971	ENST00000613292, ENST00000395654, ENST00000510697, ENST00000284136, ENST00000503024, ENST00000265362, ENST00000303212, ENST00000393679, ENST00000354546, ENST00000371028	457	89	19256	4.26091
GOTERM_BP_FAT	GO:0043410	positive regulation of MAPK cascade	26	4.72727	0.00149438	ENST00000357582, ENST00000331010, ENST00000261799, ENST00000331056, ENST00000423064, ENST00000322953, ENST00000395654, ENST00000584998, ENST00000263398, ENST00000341435, ENST00000548176, ENST00000367921, ENST00000287020, ENST00000305572, ENST00000418738, ENST00000447637, ENST00000376414, ENST00000297161, ENST00000503024, ENST00000257290, ENST00000180166, ENST00000371028, ENST00000303927, ENST0000…	457	549	19256	1.9955
GOTERM_BP_FAT	GO:0060047	heart contraction	15	2.72727	0.00150018	ENST00000217381, ENST00000278947, ENST00000310128, ENST00000310346, ENST00000356253, ENST00000372101, ENST00000251081, ENST00000371028, ENST00000507152, ENST00000395654, ENST00000510697, ENST00000369663, ENST00000406785, ENST00000360761, ENST00000265362, ENST00000435422	457	235	19256	2.68951
GOTERM_BP_FAT	GO:0048588	developmental cell growth	15	2.72727	0.00155965	ENST00000356401, ENST00000519560, ENST00000335712, ENST00000350060, ENST00000447637, ENST00000266058, ENST00000489516, ENST00000371028, ENST00000395544, ENST00000613292, ENST00000395654, ENST00000510697, ENST00000395795, ENST00000284136, ENST00000265362, ENST00000341420, ENST00000307046	457	236	19256	2.67811
GOTERM_BP_FAT	GO:0023051	regulation of signaling	114	20.7273	0.00161901	ENST00000409350, ENST00000356698, ENST00000360835, ENST00000519560, ENST00000610353, ENST00000376744, ENST00000375136, ENST00000372027, ENST00000359446, ENST00000322953, ENST00000401068, ENST00000395654, ENST00000285046, ENST00000593537, ENST00000394045, ENST00000322272, ENST00000301691, ENST00000548176, ENST00000368317, ENST00000330871, ENST00000419308, ENST00000412232, ENST00000418738, ENST0000…	457	3688	19256	1.30246
GOTERM_BP_FAT	GO:0051272	positive regulation of cellular component movement	29	5.27273	0.00163803	ENST00000410023, ENST00000431918, ENST00000316754, ENST00000331010, ENST00000576153, ENST00000610556, ENST00000261799, ENST00000423064, ENST00000397317, ENST00000613292, ENST00000395654, ENST00000612363, ENST00000395795, ENST00000284136, ENST00000264144, ENST00000456133, ENST00000346342, ENST00000367921, ENST00000412232, ENST00000448943, ENST00000257290, ENST00000537365, ENST00000312143, ENST0000…	457	646	19256	1.89154
GOTERM_BP_FAT	GO:1902284	neuron projection extension involved in neuron projection guidance	6	1.09091	0.00169982	ENST00000519560, ENST00000613292, ENST00000395795, ENST00000266058, ENST00000284136, ENST00000265362	457	37	19256	6.83281
GOTERM_BP_FAT	GO:0048846	axon extension involved in axon guidance	6	1.09091	0.00169982	ENST00000519560, ENST00000613292, ENST00000395795, ENST00000266058, ENST00000284136, ENST00000265362	457	37	19256	6.83281
GOTERM_BP_FAT	GO:0014033	neural crest cell differentiation	9	1.63636	0.00200098	ENST00000613292, ENST00000395654, ENST00000510697, ENST00000284136, ENST00000503024, ENST00000265362, ENST00000303212, ENST00000393679, ENST00000354546, ENST00000371028	457	96	19256	3.95022
GOTERM_BP_FAT	GO:0040017	positive regulation of locomotion	29	5.27273	0.00215772	ENST00000410023, ENST00000431918, ENST00000316754, ENST00000331010, ENST00000576153, ENST00000610556, ENST00000261799, ENST00000423064, ENST00000397317, ENST00000613292, ENST00000395654, ENST00000612363, ENST00000395795, ENST00000284136, ENST00000264144, ENST00000456133, ENST00000346342, ENST00000367921, ENST00000412232, ENST00000448943, ENST00000257290, ENST00000537365, ENST00000312143, ENST0000…	457	658	19256	1.85704
GOTERM_BP_FAT	GO:0003015	heart process	15	2.72727	0.00229076	ENST00000217381, ENST00000278947, ENST00000310128, ENST00000310346, ENST00000356253, ENST00000372101, ENST00000251081, ENST00000371028, ENST00000507152, ENST00000395654, ENST00000510697, ENST00000369663, ENST00000406785, ENST00000360761, ENST00000265362, ENST00000435422	457	246	19256	2.56925
GOTERM_MF_FAT	GO:0015079	potassium ion transmembrane transporter activity	12	2.18182	0.00233469	ENST00000369138, ENST00000278947, ENST00000382545, ENST00000310128, ENST00000233826, ENST00000531433, ENST00000567955, ENST00000261892, ENST00000616978, ENST00000372101, ENST00000398932, ENST00000286627	432	157	16903	2.99062
GOTERM_BP_FAT	GO:0030335	positive regulation of cell migration	27	4.90909	0.00242168	ENST00000410023, ENST00000431918, ENST00000316754, ENST00000331010, ENST00000576153, ENST00000610556, ENST00000261799, ENST00000423064, ENST00000613292, ENST00000395654, ENST00000612363, ENST00000395795, ENST00000284136, ENST00000264144, ENST00000346342, ENST00000367921, ENST00000412232, ENST00000448943, ENST00000257290, ENST00000537365, ENST00000312143, ENST00000371962, ENST00000371028, ENST0000…	457	601	19256	1.89295
GOTERM_BP_FAT	GO:0010647	positive regulation of cell communication	65	11.8182	0.00256023	ENST00000356698, ENST00000360835, ENST00000410023, ENST00000357582, ENST00000376744, ENST00000261799, ENST00000423064, ENST00000322953, ENST00000401068, ENST00000395654, ENST00000322272, ENST00000341435, ENST00000548176, ENST00000368317, ENST00000287020, ENST00000418738, ENST00000412232, ENST00000380055, ENST00000329021, ENST00000447637, ENST00000503024, ENST00000257290, ENST00000505127, ENST0000…	457	1901	19256	1.44073
GOTERM_BP_FAT	GO:0008016	regulation of heart contraction	14	2.54545	0.0026206	ENST00000217381, ENST00000278947, ENST00000310128, ENST00000310346, ENST00000356253, ENST00000372101, ENST00000251081, ENST00000371028, ENST00000507152, ENST00000395654, ENST00000510697, ENST00000369663, ENST00000406785, ENST00000360761, ENST00000265362	457	223	19256	2.64529
GOTERM_BP_FAT	GO:0023056	positive regulation of signaling	65	11.8182	0.00277442	ENST00000356698, ENST00000360835, ENST00000410023, ENST00000357582, ENST00000376744, ENST00000261799, ENST00000423064, ENST00000322953, ENST00000401068, ENST00000395654, ENST00000322272, ENST00000341435, ENST00000548176, ENST00000368317, ENST00000287020, ENST00000418738, ENST00000412232, ENST00000380055, ENST00000329021, ENST00000447637, ENST00000503024, ENST00000257290, ENST00000505127, ENST0000…	457	1909	19256	1.43469
GOTERM_BP_FAT	GO:0023014	signal transduction by protein phosphorylation	34	6.18182	0.00298092	ENST00000357582, ENST00000374541, ENST00000331010, ENST00000261799, ENST00000331056, ENST00000423064, ENST00000322953, ENST00000395654, ENST00000584998, ENST00000263398, ENST00000265132, ENST00000341435, ENST00000303212, ENST00000548176, ENST00000367921, ENST00000287020, ENST00000305572, ENST00000418738, ENST00000447637, ENST00000376414, ENST00000297161, ENST00000503024, ENST00000257290, ENST0000…	457	836	19256	1.71365
GOTERM_BP_FAT	GO:0000165	MAPK cascade	34	6.18182	0.00298092	ENST00000357582, ENST00000374541, ENST00000331010, ENST00000261799, ENST00000331056, ENST00000423064, ENST00000322953, ENST00000395654, ENST00000584998, ENST00000263398, ENST00000265132, ENST00000341435, ENST00000303212, ENST00000548176, ENST00000367921, ENST00000287020, ENST00000305572, ENST00000418738, ENST00000447637, ENST00000376414, ENST00000297161, ENST00000503024, ENST00000257290, ENST0000…	457	836	19256	1.71365
GOTERM_BP_FAT	GO:0035107	appendage morphogenesis	11	2	0.00324166	ENST00000272223, ENST00000280481, ENST00000317233, ENST00000310346, ENST00000394299, ENST00000304636, ENST00000503024, ENST00000239461, ENST00000376752, ENST00000265340, ENST00000330688	457	151	19256	3.06949
GOTERM_BP_FAT	GO:0035108	limb morphogenesis	11	2	0.00324166	ENST00000272223, ENST00000280481, ENST00000317233, ENST00000310346, ENST00000394299, ENST00000304636, ENST00000503024, ENST00000239461, ENST00000376752, ENST00000265340, ENST00000330688	457	151	19256	3.06949
GOTERM_MF_FAT	GO:0005216	ion channel activity	22	4	0.00367863	ENST00000278947, ENST00000382545, ENST00000310128, ENST00000295454, ENST00000356253, ENST00000233826, ENST00000431918, ENST00000421794, ENST00000372101, ENST00000398932, ENST00000286627, ENST00000354546, ENST00000369138, ENST00000372207, ENST00000320005, ENST00000531433, ENST00000567955, ENST00000261892, ENST00000360761, ENST00000518525, ENST00000328801, ENST00000361820	432	431	16903	1.99722
GOTERM_BP_FAT	GO:0031345	negative regulation of cell projection organization	13	2.36364	0.00411372	ENST00000335712, ENST00000350060, ENST00000217131, ENST00000266058, ENST00000376105, ENST00000489516, ENST00000503833, ENST00000349606, ENST00000367731, ENST00000395544, ENST00000613292, ENST00000403810, ENST00000284136, ENST00000265362, ENST00000361820	457	208	19256	2.63348
GOTERM_BP_FAT	GO:0030048	actin filament-based movement	10	1.81818	0.00422556	ENST00000217381, ENST00000278947, ENST00000310128, ENST00000356253, ENST00000511496, ENST00000360761, ENST00000435422, ENST00000359543, ENST00000372101, ENST00000512946, ENST00000251081	457	132	19256	3.1921
GOTERM_BP_FAT	GO:0009967	positive regulation of signal transduction	58	10.5455	0.00498287	ENST00000356698, ENST00000360835, ENST00000410023, ENST00000357582, ENST00000376744, ENST00000261799, ENST00000423064, ENST00000322953, ENST00000401068, ENST00000395654, ENST00000322272, ENST00000341435, ENST00000548176, ENST00000368317, ENST00000287020, ENST00000418738, ENST00000412232, ENST00000380055, ENST00000329021, ENST00000447637, ENST00000503024, ENST00000257290, ENST00000505127, ENST0000…	457	1704	19256	1.4342
GOTERM_BP_FAT	GO:0032990	cell part morphogenesis	28	5.09091	0.00511631	ENST00000519560, ENST00000335712, ENST00000266058, ENST00000376105, ENST00000610353, ENST00000375136, ENST00000331010, ENST00000466387, ENST00000616321, ENST00000345514, ENST00000613292, ENST00000395654, ENST00000395795, ENST00000284136, ENST00000593537, ENST00000264144, ENST00000380566, ENST00000380494, ENST00000350060, ENST00000447637, ENST00000243300, ENST00000489516, ENST00000371028, ENST0000…	457	668	19256	1.76617
GOTERM_BP_FAT	GO:0030517	negative regulation of axon extension	6	1.09091	0.00540027	ENST00000613292, ENST00000335712, ENST00000350060, ENST00000266058, ENST00000284136, ENST00000265362, ENST00000489516	457	48	19256	5.26696
GOTERM_MF_FAT	GO:0022838	substrate-specific channel activity	22	4	0.00541086	ENST00000278947, ENST00000382545, ENST00000310128, ENST00000295454, ENST00000356253, ENST00000233826, ENST00000431918, ENST00000421794, ENST00000372101, ENST00000398932, ENST00000286627, ENST00000354546, ENST00000369138, ENST00000372207, ENST00000320005, ENST00000531433, ENST00000567955, ENST00000261892, ENST00000360761, ENST00000518525, ENST00000328801, ENST00000361820	432	446	16903	1.93005
GOTERM_BP_FAT	GO:0031175	neuron projection development	37	6.72727	0.00608796	ENST00000382545, ENST00000519560, ENST00000335712, ENST00000266058, ENST00000376105, ENST00000610353, ENST00000375136, ENST00000393679, ENST00000331010, ENST00000466387, ENST00000503833, ENST00000423064, ENST00000345514, ENST00000613292, ENST00000395654, ENST00000395795, ENST00000284136, ENST00000593537, ENST00000264144, ENST00000566400, ENST00000361820, ENST00000303212, ENST00000476701, ENST0000…	457	979	19256	1.59246
GOTERM_MF_FAT	GO:0015267	channel activity	23	4.18182	0.00613234	ENST00000278947, ENST00000382545, ENST00000310128, ENST00000295454, ENST00000356253, ENST00000233826, ENST00000484722, ENST00000431918, ENST00000421794, ENST00000372101, ENST00000398932, ENST00000286627, ENST00000354546, ENST00000369138, ENST00000372207, ENST00000320005, ENST00000531433, ENST00000567955, ENST00000261892, ENST00000360761, ENST00000518525, ENST00000328801, ENST00000361820	432	481	16903	1.87095
GOTERM_MF_FAT	GO:0022803	passive transmembrane transporter activity	23	4.18182	0.00637864	ENST00000278947, ENST00000382545, ENST00000310128, ENST00000295454, ENST00000356253, ENST00000233826, ENST00000484722, ENST00000431918, ENST00000421794, ENST00000372101, ENST00000398932, ENST00000286627, ENST00000354546, ENST00000369138, ENST00000372207, ENST00000320005, ENST00000531433, ENST00000567955, ENST00000261892, ENST00000360761, ENST00000518525, ENST00000328801, ENST00000361820	432	482	16903	1.86707
GOTERM_BP_FAT	GO:0048858	cell projection morphogenesis	27	4.90909	0.0068353	ENST00000519560, ENST00000335712, ENST00000266058, ENST00000376105, ENST00000610353, ENST00000375136, ENST00000331010, ENST00000466387, ENST00000616321, ENST00000345514, ENST00000613292, ENST00000395654, ENST00000395795, ENST00000284136, ENST00000593537, ENST00000264144, ENST00000380566, ENST00000350060, ENST00000447637, ENST00000243300, ENST00000489516, ENST00000371028, ENST00000367731, ENST0000…	457	650	19256	1.75025
GOTERM_BP_FAT	GO:1903522	regulation of blood circulation	15	2.72727	0.00696747	ENST00000217381, ENST00000278947, ENST00000310128, ENST00000310346, ENST00000356253, ENST00000372101, ENST00000251081, ENST00000371028, ENST00000316793, ENST00000507152, ENST00000395654, ENST00000510697, ENST00000369663, ENST00000406785, ENST00000360761, ENST00000265362	457	279	19256	2.26536
GOTERM_CC_FAT	GO:0005924	cell-substrate adherens junction	20	3.63636	0.00698279	ENST00000358204, ENST00000271588, ENST00000171887, ENST00000409872, ENST00000376236, ENST00000188790, ENST00000374597, ENST00000261799, ENST00000610556, ENST00000378910, ENST00000354546, ENST00000375766, ENST00000358129, ENST00000616321, ENST00000325888, ENST00000360490, ENST00000263398, ENST00000323076, ENST00000473730, ENST00000341420, ENST00000367921	419	429	17642	1.96294
GOTERM_BP_FAT	GO:0061387	regulation of extent of cell growth	9	1.63636	0.00705585	ENST00000613292, ENST00000395544, ENST00000335712, ENST00000395795, ENST00000350060, ENST00000447637, ENST00000266058, ENST00000284136, ENST00000265362, ENST00000489516	457	118	19256	3.21374
GOTERM_BP_FAT	GO:0050771	negative regulation of axonogenesis	7	1.27273	0.00714492	ENST00000613292, ENST00000395544, ENST00000335712, ENST00000350060, ENST00000266058, ENST00000284136, ENST00000265362, ENST00000489516	457	72	19256	4.09652
GOTERM_BP_FAT	GO:0008361	regulation of cell size	12	2.18182	0.00720047	ENST00000335712, ENST00000350060, ENST00000447637, ENST00000266058, ENST00000489516, ENST00000286627, ENST00000371962, ENST00000613292, ENST00000395544, ENST00000395795, ENST00000403810, ENST00000284136, ENST00000265362	457	196	19256	2.57973
GOTERM_CC_FAT	GO:0001725	stress fiber	7	1.27273	0.00764035	ENST00000616321, ENST00000511496, ENST00000323076, ENST00000610556, ENST00000512946, ENST00000307662, ENST00000371962, ENST00000375766	419	73	17642	4.03747
GOTERM_CC_FAT	GO:0097517	contractile actin filament bundle	7	1.27273	0.00764035	ENST00000616321, ENST00000511496, ENST00000323076, ENST00000610556, ENST00000512946, ENST00000307662, ENST00000371962, ENST00000375766	419	73	17642	4.03747
GOTERM_BP_FAT	GO:0048699	generation of neurons	55	10	0.00785977	ENST00000382545, ENST00000519560, ENST00000295454, ENST00000335712, ENST00000266058, ENST00000610353, ENST00000376105, ENST00000375136, ENST00000393679, ENST00000466387, ENST00000423064, ENST00000345514, ENST00000395654, ENST00000593537, ENST00000264144, ENST00000476701, ENST00000380566, ENST00000287020, ENST00000419308, ENST00000350060, ENST00000447637, ENST00000503024, ENST00000489516, ENST0000…	457	1634	19256	1.41828
GOTERM_CC_FAT	GO:0030055	cell-substrate junction	20	3.63636	0.00804569	ENST00000358204, ENST00000271588, ENST00000171887, ENST00000409872, ENST00000376236, ENST00000188790, ENST00000374597, ENST00000261799, ENST00000610556, ENST00000378910, ENST00000354546, ENST00000375766, ENST00000358129, ENST00000616321, ENST00000325888, ENST00000360490, ENST00000263398, ENST00000323076, ENST00000473730, ENST00000341420, ENST00000367921	419	435	17642	1.93586
GOTERM_BP_FAT	GO:0048841	regulation of axon extension involved in axon guidance	5	0.909091	0.00820539	ENST00000613292, ENST00000395795, ENST00000266058, ENST00000284136, ENST00000265362	457	34	19256	6.19642
GOTERM_MF_FAT	GO:0022836	gated channel activity	18	3.27273	0.00831448	ENST00000278947, ENST00000382545, ENST00000310128, ENST00000295454, ENST00000356253, ENST00000233826, ENST00000484722, ENST00000421794, ENST00000372101, ENST00000398932, ENST00000286627, ENST00000354546, ENST00000369138, ENST00000320005, ENST00000567955, ENST00000360761, ENST00000518525, ENST00000361820	432	348	16903	2.02383
GOTERM_BP_FAT	GO:0022008	neurogenesis	58	10.5455	0.00835372	ENST00000382545, ENST00000519560, ENST00000295454, ENST00000335712, ENST00000266058, ENST00000610353, ENST00000376105, ENST00000375136, ENST00000393679, ENST00000466387, ENST00000423064, ENST00000345514, ENST00000395654, ENST00000593537, ENST00000264144, ENST00000476701, ENST00000380566, ENST00000287020, ENST00000419308, ENST00000350060, ENST00000447637, ENST00000398201, ENST00000503024, ENST0000…	457	1750	19256	1.3965
GOTERM_MF_FAT	GO:0004871	signal transducer activity	63	11.4545	0.00900743	ENST00000308611, ENST00000295454, ENST00000410023, ENST00000229829, ENST00000275200, ENST00000357582, ENST00000409511, ENST00000431918, ENST00000421794, ENST00000317965, ENST00000409872, ENST00000375136, ENST00000375851, ENST00000393679, ENST00000261799, ENST00000514302, ENST00000367868, ENST00000322272, ENST00000432245, ENST00000309154, ENST00000434065, ENST00000418738, ENST00000412232, ENST0000…	432	1804	16903	1.36642
GOTERM_BP_FAT	GO:0048812	neuron projection morphogenesis	26	4.72727	0.00908093	ENST00000519560, ENST00000335712, ENST00000266058, ENST00000376105, ENST00000610353, ENST00000375136, ENST00000331010, ENST00000466387, ENST00000345514, ENST00000613292, ENST00000395654, ENST00000395795, ENST00000284136, ENST00000593537, ENST00000264144, ENST00000380566, ENST00000350060, ENST00000447637, ENST00000243300, ENST00000489516, ENST00000371028, ENST00000367731, ENST00000395544, ENST0000…	457	633	19256	1.73069
GOTERM_BP_FAT	GO:0030326	embryonic limb morphogenesis	9	1.63636	0.00984605	ENST00000272223, ENST00000280481, ENST00000317233, ENST00000310346, ENST00000394299, ENST00000503024, ENST00000239461, ENST00000265340, ENST00000330688	457	125	19256	3.03377
GOTERM_BP_FAT	GO:0035113	embryonic appendage morphogenesis	9	1.63636	0.00984605	ENST00000272223, ENST00000280481, ENST00000317233, ENST00000310346, ENST00000394299, ENST00000503024, ENST00000239461, ENST00000265340, ENST00000330688	457	125	19256	3.03377
GOTERM_MF_FAT	GO:0005261	cation channel activity	17	3.09091	0.00986768	ENST00000278947, ENST00000382545, ENST00000310128, ENST00000356253, ENST00000233826, ENST00000372101, ENST00000398932, ENST00000286627, ENST00000354546, ENST00000369138, ENST00000320005, ENST00000531433, ENST00000567955, ENST00000261892, ENST00000360761, ENST00000328801, ENST00000361820	432	326	16903	2.04038
GOTERM_MF_FAT	GO:0046873	metal ion transmembrane transporter activity	21	3.81818	0.0099519	ENST00000278947, ENST00000382545, ENST00000310128, ENST00000356253, ENST00000233826, ENST00000616978, ENST00000409059, ENST00000372101, ENST00000398932, ENST00000286627, ENST00000354546, ENST00000261867, ENST00000369138, ENST00000379906, ENST00000531433, ENST00000406785, ENST00000567955, ENST00000261892, ENST00000427715, ENST00000360761, ENST00000361820	432	442	16903	1.85899
GOTERM_MF_FAT	GO:0004872	receptor activity	62	11.2727	0.010481	ENST00000308611, ENST00000295454, ENST00000410023, ENST00000229829, ENST00000275200, ENST00000409511, ENST00000431918, ENST00000421794, ENST00000317965, ENST00000409872, ENST00000375851, ENST00000393679, ENST00000398932, ENST00000261799, ENST00000576153, ENST00000514302, ENST00000567955, ENST00000367868, ENST00000432245, ENST00000309154, ENST00000434065, ENST00000412232, ENST00000380055, ENST0000…	432	1783	16903	1.36057
GOTERM_MF_FAT	GO:0060089	molecular transducer activity	62	11.2727	0.010481	ENST00000308611, ENST00000295454, ENST00000410023, ENST00000229829, ENST00000275200, ENST00000409511, ENST00000431918, ENST00000421794, ENST00000317965, ENST00000409872, ENST00000375851, ENST00000393679, ENST00000398932, ENST00000261799, ENST00000576153, ENST00000514302, ENST00000567955, ENST00000367868, ENST00000432245, ENST00000309154, ENST00000434065, ENST00000412232, ENST00000380055, ENST0000…	432	1783	16903	1.36057
GOTERM_BP_FAT	GO:0045665	negative regulation of neuron differentiation	13	2.36364	0.0105191	ENST00000335712, ENST00000350060, ENST00000217131, ENST00000266058, ENST00000376105, ENST00000489516, ENST00000503833, ENST00000349606, ENST00000367731, ENST00000395544, ENST00000613292, ENST00000403810, ENST00000284136, ENST00000265362, ENST00000361820	457	235	19256	2.33091
GOTERM_BP_FAT	GO:0030516	regulation of axon extension	8	1.45455	0.010715	ENST00000613292, ENST00000335712, ENST00000395795, ENST00000350060, ENST00000447637, ENST00000266058, ENST00000284136, ENST00000265362, ENST00000489516	457	102	19256	3.30476
GOTERM_BP_FAT	GO:0086012	membrane depolarization during cardiac muscle cell action potential	4	0.727273	0.0111458	ENST00000278947, ENST00000356253, ENST00000406785, ENST00000360761	457	20	19256	8.42713
GOTERM_BP_FAT	GO:0060560	developmental growth involved in morphogenesis	13	2.36364	0.0111792	ENST00000519560, ENST00000335712, ENST00000350060, ENST00000447637, ENST00000266058, ENST00000489516, ENST00000371028, ENST00000395544, ENST00000613292, ENST00000395654, ENST00000510697, ENST00000395795, ENST00000284136, ENST00000265362, ENST00000341420	457	237	19256	2.31124
GOTERM_BP_FAT	GO:0030182	neuron differentiation	49	8.90909	0.011208	ENST00000382545, ENST00000519560, ENST00000295454, ENST00000335712, ENST00000266058, ENST00000610353, ENST00000376105, ENST00000375136, ENST00000393679, ENST00000466387, ENST00000423064, ENST00000345514, ENST00000395654, ENST00000593537, ENST00000264144, ENST00000476701, ENST00000380566, ENST00000287020, ENST00000419308, ENST00000350060, ENST00000447637, ENST00000503024, ENST00000489516, ENST0000…	457	1447	19256	1.42685
GOTERM_BP_FAT	GO:0030182	neuron differentiation	49	8.90909	0.011208	ENST00000382545, ENST00000519560, ENST00000295454, ENST00000335712, ENST00000266058, ENST00000610353, ENST00000376105, ENST00000375136, ENST00000393679, ENST00000466387, ENST00000423064, ENST00000345514, ENST00000395654, ENST00000593537, ENST00000264144, ENST00000476701, ENST00000380566, ENST00000287020, ENST00000419308, ENST00000350060, ENST00000447637, ENST00000503024, ENST00000489516, ENST0000…	457	1447	19256	1.42685
GOTERM_CC_FAT	GO:0005925	focal adhesion	19	3.45455	0.0130329	ENST00000358204, ENST00000171887, ENST00000409872, ENST00000376236, ENST00000188790, ENST00000374597, ENST00000261799, ENST00000610556, ENST00000378910, ENST00000354546, ENST00000375766, ENST00000358129, ENST00000616321, ENST00000325888, ENST00000360490, ENST00000263398, ENST00000323076, ENST00000473730, ENST00000341420, ENST00000367921	419	425	17642	1.88234
GOTERM_CC_FAT	GO:0032432	actin filament bundle	7	1.27273	0.0131761	ENST00000616321, ENST00000511496, ENST00000323076, ENST00000610556, ENST00000512946, ENST00000307662, ENST00000371962, ENST00000375766	419	82	17642	3.59433
GOTERM_BP_FAT	GO:0060048	cardiac muscle contraction	9	1.63636	0.0133835	ENST00000217381, ENST00000278947, ENST00000310128, ENST00000356253, ENST00000406785, ENST00000360761, ENST00000435422, ENST00000372101, ENST00000251081	457	132	19256	2.87289
GOTERM_BP_FAT	GO:0010721	negative regulation of cell development	17	3.09091	0.0134335	ENST00000335712, ENST00000350060, ENST00000217131, ENST00000266058, ENST00000376105, ENST00000375851, ENST00000316623, ENST00000489516, ENST00000375846, ENST00000503833, ENST00000349606, ENST00000367731, ENST00000395544, ENST00000613292, ENST00000403810, ENST00000304636, ENST00000284136, ENST00000265362, ENST00000361820, ENST00000307046	457	363	19256	1.9733
GOTERM_BP_FAT	GO:0030001	metal ion transport	34	6.18182	0.0139086	ENST00000382545, ENST00000217381, ENST00000374183, ENST00000356253, ENST00000317508, ENST00000233826, ENST00000488770, ENST00000616978, ENST00000374541, ENST00000409059, ENST00000372101, ENST00000398932, ENST00000261799, ENST00000584234, ENST00000395654, ENST00000395795, ENST00000567955, ENST00000261892, ENST00000427715, ENST00000361820, ENST00000367526, ENST00000272223, ENST00000310128, ENST0000…	457	930	19256	1.54044
GOTERM_CC_FAT	GO:0042641	actomyosin	7	1.27273	0.0139281	ENST00000616321, ENST00000511496, ENST00000323076, ENST00000610556, ENST00000512946, ENST00000307662, ENST00000371962, ENST00000375766	419	83	17642	3.55103
GOTERM_MF_FAT	GO:0022843	voltage-gated cation channel activity	10	1.81818	0.0142639	ENST00000278947, ENST00000382545, ENST00000310128, ENST00000233826, ENST00000356253, ENST00000567955, ENST00000360761, ENST00000372101, ENST00000398932, ENST00000286627	432	149	16903	2.62599
GOTERM_CC_FAT	GO:0034702	ion channel complex	15	2.72727	0.0143653	ENST00000278947, ENST00000382545, ENST00000310128, ENST00000295454, ENST00000356253, ENST00000431918, ENST00000372101, ENST00000286627, ENST00000247207, ENST00000369138, ENST00000372207, ENST00000320005, ENST00000360761, ENST00000518525, ENST00000361820	419	305	17642	2.07074
GOTERM_BP_FAT	GO:0051271	negative regulation of cellular component movement	19	3.45455	0.0165745	ENST00000308611, ENST00000310128, ENST00000251973, ENST00000310346, ENST00000350060, ENST00000266058, ENST00000375136, ENST00000506886, ENST00000372027, ENST00000359446, ENST00000616321, ENST00000613292, ENST00000395795, ENST00000304636, ENST00000284136, ENST00000511496, ENST00000265362, ENST00000262041, ENST00000512946, ENST00000393092	457	436	19256	1.83619
GOTERM_BP_FAT	GO:0043408	regulation of MAPK cascade	29	5.27273	0.0169749	ENST00000357582, ENST00000331010, ENST00000261799, ENST00000331056, ENST00000423064, ENST00000322953, ENST00000395654, ENST00000584998, ENST00000263398, ENST00000265132, ENST00000341435, ENST00000548176, ENST00000367921, ENST00000287020, ENST00000305572, ENST00000418738, ENST00000447637, ENST00000376414, ENST00000297161, ENST00000503024, ENST00000257290, ENST00000180166, ENST00000243300, ENST0000…	457	769	19256	1.58899
GOTERM_BP_FAT	GO:0048666	neuron development	40	7.27273	0.0170626	ENST00000382545, ENST00000519560, ENST00000295454, ENST00000335712, ENST00000266058, ENST00000376105, ENST00000610353, ENST00000375136, ENST00000393679, ENST00000331010, ENST00000466387, ENST00000503833, ENST00000423064, ENST00000345514, ENST00000613292, ENST00000395654, ENST00000395795, ENST00000284136, ENST00000593537, ENST00000264144, ENST00000566400, ENST00000361820, ENST00000303212, ENST0000…	457	1159	19256	1.45421
GOTERM_BP_FAT	GO:0099622	cardiac muscle cell membrane repolarization	5	0.909091	0.0170877	ENST00000217381, ENST00000278947, ENST00000310128, ENST00000356253, ENST00000372101	457	42	19256	5.01615
GOTERM_MF_FAT	GO:0000981	RNA polymerase II transcription factor activity, sequence-specific DNA binding	50	9.09091	0.0171793	ENST00000335712, ENST00000315429, ENST00000375256, ENST00000264824, ENST00000343894, ENST00000345514, ENST00000509524, ENST00000396026, ENST00000612186, ENST00000262041, ENST00000416496, ENST00000272223, ENST00000419308, ENST00000548219, ENST00000503024, ENST00000314686, ENST00000489516, ENST00000392157, ENST00000396356, ENST00000456903, ENST00000621098, ENST00000540264, ENST00000601469, ENST0000…	432	1413	16903	1.38455
GOTERM_CC_FAT	GO:0005912	adherens junction	23	4.18182	0.0174444	ENST00000358204, ENST00000271588, ENST00000171887, ENST00000409872, ENST00000376236, ENST00000188790, ENST00000374597, ENST00000261799, ENST00000610556, ENST00000466387, ENST00000251081, ENST00000378910, ENST00000354546, ENST00000375766, ENST00000358129, ENST00000616321, ENST00000316793, ENST00000325888, ENST00000360490, ENST00000263398, ENST00000323076, ENST00000473730, ENST00000341420, ENST0000…	419	570	17642	1.69897
GOTERM_MF_FAT	GO:0022832	voltage-gated channel activity	12	2.18182	0.0179911	ENST00000278947, ENST00000382545, ENST00000310128, ENST00000233826, ENST00000356253, ENST00000567955, ENST00000484722, ENST00000360761, ENST00000372101, ENST00000361820, ENST00000398932, ENST00000286627	432	208	16903	2.25735
GOTERM_BP_FAT	GO:0044259	multicellular organismal macromolecule metabolic process	8	1.45455	0.0180067	ENST00000373208, ENST00000319332, ENST00000618395, ENST00000271651, ENST00000612388, ENST00000188790, ENST00000261799, ENST00000367921	457	113	19256	2.98306
GOTERM_BP_FAT	GO:0032963	collagen metabolic process	8	1.45455	0.0180067	ENST00000373208, ENST00000319332, ENST00000618395, ENST00000271651, ENST00000612388, ENST00000188790, ENST00000261799, ENST00000367921	457	113	19256	2.98306
GOTERM_BP_FAT	GO:0072239	metanephric glomerulus vasculature development	3	0.545455	0.0180421	ENST00000272223, ENST00000257290, ENST00000261799	457	9	19256	14.0452
GOTERM_BP_FAT	GO:0015844	monoamine transport	7	1.27273	0.0181213	ENST00000316793, ENST00000379906, ENST00000395795, ENST00000378069, ENST00000180166, ENST00000020926, ENST00000427970	457	88	19256	3.3517
GOTERM_BP_FAT	GO:0005978	glycogen biosynthetic process	5	0.909091	0.0184974	ENST00000418738, ENST00000381161, ENST00000261195, ENST00000307046, ENST00000305123	457	43	19256	4.8995
GOTERM_BP_FAT	GO:0061564	axon development	21	3.81818	0.0200324	ENST00000382545, ENST00000519560, ENST00000335712, ENST00000266058, ENST00000610353, ENST00000393679, ENST00000466387, ENST00000613292, ENST00000395654, ENST00000345514, ENST00000395795, ENST00000284136, ENST00000264144, ENST00000380566, ENST00000350060, ENST00000447637, ENST00000489516, ENST00000371028, ENST00000395544, ENST00000510697, ENST00000380959, ENST00000265362, ENST00000397581, ENST0000…	457	511	19256	1.7316
GOTERM_MF_FAT	GO:0003700	transcription factor activity, sequence-specific DNA binding	51	9.27273	0.0212721	ENST00000335712, ENST00000315429, ENST00000375256, ENST00000264824, ENST00000343894, ENST00000345514, ENST00000509524, ENST00000396026, ENST00000612186, ENST00000262041, ENST00000416496, ENST00000272223, ENST00000419308, ENST00000548219, ENST00000503024, ENST00000314686, ENST00000489516, ENST00000392157, ENST00000396356, ENST00000456903, ENST00000621098, ENST00000540264, ENST00000601469, ENST0000…	432	1467	16903	1.36025
GOTERM_MF_FAT	GO:0001071	nucleic acid binding transcription factor activity	51	9.27273	0.0212721	ENST00000335712, ENST00000315429, ENST00000375256, ENST00000264824, ENST00000343894, ENST00000345514, ENST00000509524, ENST00000396026, ENST00000612186, ENST00000262041, ENST00000416496, ENST00000272223, ENST00000419308, ENST00000548219, ENST00000503024, ENST00000314686, ENST00000489516, ENST00000392157, ENST00000396356, ENST00000456903, ENST00000621098, ENST00000540264, ENST00000601469, ENST0000…	432	1467	16903	1.36025
GOTERM_BP_FAT	GO:0001934	positive regulation of protein phosphorylation	37	6.72727	0.0218386	ENST00000251973, ENST00000392806, ENST00000357582, ENST00000359543, ENST00000331010, ENST00000261799, ENST00000331056, ENST00000423064, ENST00000322953, ENST00000401068, ENST00000395654, ENST00000584998, ENST00000263398, ENST00000511496, ENST00000593537, ENST00000341435, ENST00000512946, ENST00000548176, ENST00000367921, ENST00000287020, ENST00000305572, ENST00000418738, ENST00000447637, ENST0000…	457	1070	19256	1.45703
GOTERM_BP_FAT	GO:0070374	positive regulation of ERK1 and ERK2 cascade	12	2.18182	0.0221882	ENST00000303927, ENST00000305572, ENST00000507152, ENST00000263398, ENST00000503024, ENST00000376414, ENST00000297161, ENST00000257290, ENST00000180166, ENST00000261799, ENST00000307046, ENST00000367921	457	231	19256	2.18887
GOTERM_BP_FAT	GO:0003253	cardiac neural crest cell migration involved in outflow tract morphogenesis	3	0.545455	0.022203	ENST00000510697, ENST00000503024, ENST00000393679	457	10	19256	12.6407
GOTERM_BP_FAT	GO:0072203	cell proliferation involved in metanephros development	3	0.545455	0.022203	ENST00000272223, ENST00000394299, ENST00000261799	457	10	19256	12.6407
GOTERM_BP_FAT	GO:0060307	regulation of ventricular cardiac muscle cell membrane repolarization	4	0.727273	0.0229026	ENST00000217381, ENST00000310128, ENST00000356253, ENST00000372101	457	26	19256	6.48241
GOTERM_BP_FAT	GO:0050927	positive regulation of positive chemotaxis	4	0.727273	0.0229026	ENST00000395795, ENST00000297904, ENST00000346342, ENST00000331010	457	26	19256	6.48241
GOTERM_BP_FAT	GO:0035272	exocrine system development	5	0.909091	0.0231504	ENST00000418738, ENST00000473183, ENST00000380959, ENST00000265362, ENST00000397581, ENST00000380953, ENST00000423064	457	46	19256	4.57996
GOTERM_BP_FAT	GO:0040013	negative regulation of locomotion	19	3.45455	0.0232336	ENST00000308611, ENST00000251973, ENST00000310346, ENST00000350060, ENST00000266058, ENST00000375136, ENST00000506886, ENST00000372027, ENST00000359446, ENST00000427970, ENST00000616321, ENST00000613292, ENST00000395795, ENST00000304636, ENST00000284136, ENST00000511496, ENST00000265362, ENST00000262041, ENST00000512946, ENST00000393092	457	453	19256	1.76728
GOTERM_BP_FAT	GO:0007409	axonogenesis	19	3.45455	0.0251114	ENST00000519560, ENST00000335712, ENST00000350060, ENST00000447637, ENST00000266058, ENST00000610353, ENST00000489516, ENST00000466387, ENST00000371028, ENST00000395544, ENST00000613292, ENST00000395654, ENST00000345514, ENST00000510697, ENST00000395795, ENST00000380959, ENST00000284136, ENST00000264144, ENST00000265362, ENST00000397581, ENST00000380953, ENST00000380566, ENST00000341420	457	457	19256	1.75181
GOTERM_BP_FAT	GO:0000902	cell morphogenesis	36	6.54545	0.0251588	ENST00000519560, ENST00000335712, ENST00000279249, ENST00000266058, ENST00000376105, ENST00000610353, ENST00000316754, ENST00000409872, ENST00000375136, ENST00000331010, ENST00000466387, ENST00000423064, ENST00000616321, ENST00000366795, ENST00000285046, ENST00000345514, ENST00000613292, ENST00000395654, ENST00000395795, ENST00000263398, ENST00000284136, ENST00000593537, ENST00000264144, ENST0000…	457	1046	19256	1.45018
GOTERM_BP_FAT	GO:0050926	regulation of positive chemotaxis	4	0.727273	0.0253234	ENST00000395795, ENST00000297904, ENST00000346342, ENST00000331010	457	27	19256	6.24232
GOTERM_BP_FAT	GO:0060669	embryonic placenta morphogenesis	4	0.727273	0.0253234	ENST00000330871, ENST00000356698, ENST00000418738, ENST00000562057, ENST00000368317	457	27	19256	6.24232
GOTERM_BP_FAT	GO:0072073	kidney epithelium development	9	1.63636	0.025705	ENST00000272223, ENST00000305572, ENST00000510697, ENST00000394299, ENST00000297161, ENST00000456133, ENST00000330688, ENST00000262901, ENST00000378910	457	149	19256	2.54511
GOTERM_BP_FAT	GO:0008064	regulation of actin polymerization or depolymerization	11	2	0.026194	ENST00000616321, ENST00000333896, ENST00000262227, ENST00000395795, ENST00000279249, ENST00000314319, ENST00000373345, ENST00000389722, ENST00000566400, ENST00000381669, ENST00000466387, ENST00000378910	457	207	19256	2.23909
GOTERM_BP_FAT	GO:1902667	regulation of axon guidance	5	0.909091	0.0266129	ENST00000613292, ENST00000395795, ENST00000266058, ENST00000284136, ENST00000265362	457	48	19256	4.38913
GOTERM_BP_FAT	GO:0010648	negative regulation of cell communication	48	8.72727	0.0269396	ENST00000519560, ENST00000355167, ENST00000330843, ENST00000467815, ENST00000610353, ENST00000374541, ENST00000375136, ENST00000372027, ENST00000441024, ENST00000378963, ENST00000370684, ENST00000359446, ENST00000423064, ENST00000322953, ENST00000584234, ENST00000366795, ENST00000369103, ENST00000395795, ENST00000369663, ENST00000263398, ENST00000261892, ENST00000394045, ENST00000301599, ENST0000…	457	1490	19256	1.35739
GOTERM_BP_FAT	GO:0048640	negative regulation of developmental growth	8	1.45455	0.0271716	ENST00000613292, ENST00000395544, ENST00000310346, ENST00000335712, ENST00000350060, ENST00000266058, ENST00000284136, ENST00000265362, ENST00000489516	457	123	19256	2.74053
GOTERM_BP_FAT	GO:0048843	negative regulation of axon extension involved in axon guidance	4	0.727273	0.0278763	ENST00000613292, ENST00000266058, ENST00000284136, ENST00000265362	457	28	19256	6.01938
GOTERM_BP_FAT	GO:0051961	negative regulation of nervous system development	15	2.72727	0.0280223	ENST00000335712, ENST00000350060, ENST00000217131, ENST00000266058, ENST00000376105, ENST00000489516, ENST00000370684, ENST00000503833, ENST00000349606, ENST00000367731, ENST00000395544, ENST00000613292, ENST00000403810, ENST00000304636, ENST00000284136, ENST00000265362, ENST00000361820	457	333	19256	1.898
GOTERM_BP_FAT	GO:0023057	negative regulation of signaling	48	8.72727	0.0280488	ENST00000519560, ENST00000355167, ENST00000330843, ENST00000467815, ENST00000610353, ENST00000374541, ENST00000375136, ENST00000372027, ENST00000441024, ENST00000378963, ENST00000370684, ENST00000359446, ENST00000423064, ENST00000322953, ENST00000584234, ENST00000366795, ENST00000369103, ENST00000395795, ENST00000369663, ENST00000263398, ENST00000261892, ENST00000394045, ENST00000301599, ENST0000…	457	1495	19256	1.35285
GOTERM_BP_FAT	GO:0030832	regulation of actin filament length	11	2	0.0283748	ENST00000616321, ENST00000333896, ENST00000262227, ENST00000395795, ENST00000279249, ENST00000314319, ENST00000373345, ENST00000389722, ENST00000566400, ENST00000381669, ENST00000466387, ENST00000378910	457	210	19256	2.20711
GOTERM_BP_FAT	GO:0001657	ureteric bud development	7	1.27273	0.0302622	ENST00000272223, ENST00000305572, ENST00000394299, ENST00000297161, ENST00000456133, ENST00000330688, ENST00000262901	457	99	19256	2.97929
GOTERM_BP_FAT	GO:0002690	positive regulation of leukocyte chemotaxis	7	1.27273	0.0302622	ENST00000395654, ENST00000395795, ENST00000482669, ENST00000297904, ENST00000346342, ENST00000537365, ENST00000312143, ENST00000371028	457	99	19256	2.97929
GOTERM_BP_FAT	GO:0009250	glucan biosynthetic process	5	0.909091	0.0303692	ENST00000418738, ENST00000381161, ENST00000261195, ENST00000307046, ENST00000305123	457	50	19256	4.21357
GOTERM_BP_FAT	GO:0086005	ventricular cardiac muscle cell action potential	4	0.727273	0.0305607	ENST00000217381, ENST00000278947, ENST00000310128, ENST00000372101	457	29	19256	5.81182
GOTERM_BP_FAT	GO:0072012	glomerulus vasculature development	4	0.727273	0.0305607	ENST00000272223, ENST00000510697, ENST00000257290, ENST00000261799	457	29	19256	5.81182
GOTERM_MF_FAT	GO:0015368	calcium:cation antiporter activity	3	0.545455	0.0306387	ENST00000531433, ENST00000406785, ENST00000261892	432	11	16903	10.6711
GOTERM_MF_FAT	GO:0015368	calcium:cation antiporter activity	3	0.545455	0.0306387	ENST00000531433, ENST00000406785, ENST00000261892	432	11	16903	10.6711
GOTERM_BP_FAT	GO:0061309	cardiac neural crest cell development involved in outflow tract morphogenesis	3	0.545455	0.0315657	ENST00000510697, ENST00000503024, ENST00000393679	457	12	19256	10.5339
GOTERM_BP_FAT	GO:0072163	mesonephric epithelium development	7	1.27273	0.0315769	ENST00000272223, ENST00000305572, ENST00000394299, ENST00000297161, ENST00000456133, ENST00000330688, ENST00000262901	457	100	19256	2.9495
GOTERM_BP_FAT	GO:0072164	mesonephric tubule development	7	1.27273	0.0315769	ENST00000272223, ENST00000305572, ENST00000394299, ENST00000297161, ENST00000456133, ENST00000330688, ENST00000262901	457	100	19256	2.9495
GOTERM_BP_FAT	GO:0002221	pattern recognition receptor signaling pathway	10	1.81818	0.0324718	ENST00000324689, ENST00000251642, ENST00000380055, ENST00000369199, ENST00000376744, ENST00000302014, ENST00000505127, ENST00000270879, ENST00000373888, ENST00000361720	457	185	19256	2.2776
GOTERM_BP_FAT	GO:1902668	negative regulation of axon guidance	4	0.727273	0.0333762	ENST00000613292, ENST00000266058, ENST00000284136, ENST00000265362	457	30	19256	5.61809
GOTERM_BP_FAT	GO:0042327	positive regulation of phosphorylation	38	6.90909	0.0335978	ENST00000251973, ENST00000392806, ENST00000357582, ENST00000359543, ENST00000331010, ENST00000261799, ENST00000331056, ENST00000423064, ENST00000322953, ENST00000401068, ENST00000395654, ENST00000584998, ENST00000263398, ENST00000511496, ENST00000593537, ENST00000341435, ENST00000512946, ENST00000548176, ENST00000367921, ENST00000287020, ENST00000305572, ENST00000418738, ENST00000447637, ENST0000…	457	1143	19256	1.40084
GOTERM_BP_FAT	GO:0050768	negative regulation of neurogenesis	14	2.54545	0.0340286	ENST00000335712, ENST00000350060, ENST00000217131, ENST00000266058, ENST00000376105, ENST00000489516, ENST00000503833, ENST00000349606, ENST00000367731, ENST00000395544, ENST00000613292, ENST00000403810, ENST00000304636, ENST00000284136, ENST00000265362, ENST00000361820	457	310	19256	1.9029
GOTERM_MF_FAT	GO:0000977	RNA polymerase II regulatory region sequence-specific DNA binding	49	8.90909	0.0351276	ENST00000335712, ENST00000315429, ENST00000375256, ENST00000264824, ENST00000343894, ENST00000345514, ENST00000509524, ENST00000396026, ENST00000612186, ENST00000262041, ENST00000416496, ENST00000272223, ENST00000419308, ENST00000548219, ENST00000503024, ENST00000314686, ENST00000489516, ENST00000392157, ENST00000396356, ENST00000456903, ENST00000621098, ENST00000540264, ENST00000601469, ENST0000…	432	1445	16903	1.32681
GOTERM_MF_FAT	GO:0001012	RNA polymerase II regulatory region DNA binding	49	8.90909	0.0351276	ENST00000335712, ENST00000315429, ENST00000375256, ENST00000264824, ENST00000343894, ENST00000345514, ENST00000509524, ENST00000396026, ENST00000612186, ENST00000262041, ENST00000416496, ENST00000272223, ENST00000419308, ENST00000548219, ENST00000503024, ENST00000314686, ENST00000489516, ENST00000392157, ENST00000396356, ENST00000456903, ENST00000621098, ENST00000540264, ENST00000601469, ENST0000…	432	1445	16903	1.32681
GOTERM_BP_FAT	GO:0006813	potassium ion transport	12	2.18182	0.0356	ENST00000382545, ENST00000310128, ENST00000233826, ENST00000616978, ENST00000372101, ENST00000398932, ENST00000286627, ENST00000371028, ENST00000395654, ENST00000403810, ENST00000531433, ENST00000567955, ENST00000261892	457	249	19256	2.03063
GOTERM_BP_FAT	GO:0051937	catecholamine transport	6	1.09091	0.0358753	ENST00000316793, ENST00000379906, ENST00000395795, ENST00000180166, ENST00000020926, ENST00000427970	457	77	19256	3.2833
GOTERM_BP_FAT	GO:0099623	regulation of cardiac muscle cell membrane repolarization	4	0.727273	0.0363216	ENST00000217381, ENST00000310128, ENST00000356253, ENST00000372101	457	31	19256	5.43686
GOTERM_BP_FAT	GO:0061437	renal system vasculature development	4	0.727273	0.0363216	ENST00000272223, ENST00000510697, ENST00000257290, ENST00000261799	457	31	19256	5.43686
GOTERM_BP_FAT	GO:0061440	kidney vasculature development	4	0.727273	0.0363216	ENST00000272223, ENST00000510697, ENST00000257290, ENST00000261799	457	31	19256	5.43686
GOTERM_CC_FAT	GO:1990351	transporter complex	16	2.90909	0.0363552	ENST00000278947, ENST00000382545, ENST00000310128, ENST00000295454, ENST00000356253, ENST00000431918, ENST00000372101, ENST00000286627, ENST00000247207, ENST00000369138, ENST00000372207, ENST00000320005, ENST00000360761, ENST00000518525, ENST00000555868, ENST00000361820	419	377	17642	1.78695
GOTERM_BP_FAT	GO:0060670	branching involved in labyrinthine layer morphogenesis	3	0.545455	0.0367301	ENST00000330871, ENST00000356698, ENST00000562057, ENST00000368317	457	13	19256	9.72362
GOTERM_BP_FAT	GO:0030833	regulation of actin filament polymerization	10	1.81818	0.0374993	ENST00000616321, ENST00000333896, ENST00000262227, ENST00000279249, ENST00000314319, ENST00000373345, ENST00000389722, ENST00000566400, ENST00000381669, ENST00000466387, ENST00000378910	457	190	19256	2.21767
GOTERM_BP_FAT	GO:0002688	regulation of leukocyte chemotaxis	8	1.45455	0.0377625	ENST00000395654, ENST00000395795, ENST00000482669, ENST00000297904, ENST00000346342, ENST00000537365, ENST00000375136, ENST00000312143, ENST00000371028	457	132	19256	2.55368
GOTERM_MF_FAT	GO:0038023	signaling receptor activity	54	9.81818	0.0383049	ENST00000308611, ENST00000295454, ENST00000410023, ENST00000229829, ENST00000275200, ENST00000409511, ENST00000431918, ENST00000421794, ENST00000317965, ENST00000409872, ENST00000375851, ENST00000393679, ENST00000261799, ENST00000514302, ENST00000367868, ENST00000432245, ENST00000309154, ENST00000434065, ENST00000412232, ENST00000380055, ENST00000296533, ENST00000329021, ENST00000611256, ENST0000…	432	1626	16903	1.29943
GOTERM_BP_FAT	GO:0009968	negative regulation of signal transduction	44	8	0.0384771	ENST00000519560, ENST00000355167, ENST00000467815, ENST00000610353, ENST00000374541, ENST00000375136, ENST00000372027, ENST00000441024, ENST00000378963, ENST00000370684, ENST00000359446, ENST00000423064, ENST00000322953, ENST00000584234, ENST00000366795, ENST00000369103, ENST00000395795, ENST00000369663, ENST00000263398, ENST00000394045, ENST00000301599, ENST00000370708, ENST00000265132, ENST0000…	457	1378	19256	1.34541
GOTERM_BP_FAT	GO:1902903	regulation of supramolecular fiber organization	17	3.09091	0.0386145	ENST00000333896, ENST00000279249, ENST00000314319, ENST00000376105, ENST00000373345, ENST00000610556, ENST00000466387, ENST00000378910, ENST00000371962, ENST00000616321, ENST00000262227, ENST00000395795, ENST00000403810, ENST00000511496, ENST00000566400, ENST00000389722, ENST00000381669, ENST00000512946, ENST00000307662	457	414	19256	1.73021
GOTERM_BP_FAT	GO:0001823	mesonephros development	7	1.27273	0.0387062	ENST00000272223, ENST00000305572, ENST00000394299, ENST00000297161, ENST00000456133, ENST00000330688, ENST00000262901	457	105	19256	2.80904
GOTERM_BP_FAT	GO:0071804	cellular potassium ion transport	11	2	0.0392366	ENST00000382545, ENST00000310128, ENST00000395654, ENST00000233826, ENST00000531433, ENST00000567955, ENST00000261892, ENST00000616978, ENST00000372101, ENST00000398932, ENST00000286627, ENST00000371028	457	222	19256	2.0878
GOTERM_BP_FAT	GO:0071805	potassium ion transmembrane transport	11	2	0.0392366	ENST00000382545, ENST00000310128, ENST00000395654, ENST00000233826, ENST00000531433, ENST00000567955, ENST00000261892, ENST00000616978, ENST00000372101, ENST00000398932, ENST00000286627, ENST00000371028	457	222	19256	2.0878
GOTERM_BP_FAT	GO:0007435	salivary gland morphogenesis	4	0.727273	0.039396	ENST00000473183, ENST00000380959, ENST00000265362, ENST00000397581, ENST00000380953, ENST00000423064	457	32	19256	5.26696
GOTERM_MF_FAT	GO:0005244	voltage-gated ion channel activity	11	2	0.0400124	ENST00000278947, ENST00000382545, ENST00000310128, ENST00000233826, ENST00000356253, ENST00000567955, ENST00000360761, ENST00000372101, ENST00000361820, ENST00000398932, ENST00000286627	432	207	16903	2.07923
GOTERM_BP_FAT	GO:0007043	cell-cell junction assembly	8	1.45455	0.0404377	ENST00000397317, ENST00000310346, ENST00000445307, ENST00000519106, ENST00000431918, ENST00000545076, ENST00000378910, ENST00000371962	457	134	19256	2.51556
GOTERM_CC_FAT	GO:1902495	transmembrane transporter complex	15	2.72727	0.0410182	ENST00000278947, ENST00000382545, ENST00000310128, ENST00000295454, ENST00000356253, ENST00000431918, ENST00000372101, ENST00000286627, ENST00000247207, ENST00000369138, ENST00000372207, ENST00000320005, ENST00000360761, ENST00000518525, ENST00000361820	419	351	17642	1.79936
GOTERM_MF_FAT	GO:1902282	voltage-gated potassium channel activity involved in ventricular cardiac muscle cell action potential repolarization	3	0.545455	0.0420225	ENST00000278947, ENST00000310128, ENST00000372101	432	13	16903	9.02938
GOTERM_BP_FAT	GO:0045844	positive regulation of striated muscle tissue development	6	1.09091	0.0431502	ENST00000310346, ENST00000418738, ENST00000392693, ENST00000228641, ENST00000228644, ENST00000307046	457	81	19256	3.12116
GOTERM_BP_FAT	GO:0048636	positive regulation of muscle organ development	6	1.09091	0.0431502	ENST00000310346, ENST00000418738, ENST00000392693, ENST00000228641, ENST00000228644, ENST00000307046	457	81	19256	3.12116
GOTERM_BP_FAT	GO:1901863	positive regulation of muscle tissue development	6	1.09091	0.0450974	ENST00000310346, ENST00000418738, ENST00000392693, ENST00000228641, ENST00000228644, ENST00000307046	457	82	19256	3.0831
GOTERM_BP_FAT	GO:0007431	salivary gland development	4	0.727273	0.0459263	ENST00000473183, ENST00000380959, ENST00000265362, ENST00000397581, ENST00000380953, ENST00000423064	457	34	19256	4.95714
GOTERM_BP_FAT	GO:0044236	multicellular organism metabolic process	8	1.45455	0.0461512	ENST00000373208, ENST00000319332, ENST00000618395, ENST00000271651, ENST00000612388, ENST00000188790, ENST00000261799, ENST00000367921	457	138	19256	2.44265
GOTERM_MF_FAT	GO:0015491	cation:cation antiporter activity	4	0.727273	0.047312	ENST00000531433, ENST00000406785, ENST00000261892, ENST00000616978	432	32	16903	4.89091
GOTERM_BP_FAT	GO:0002218	activation of innate immune response	11	2	0.0478762	ENST00000324689, ENST00000251642, ENST00000370318, ENST00000380055, ENST00000369199, ENST00000376744, ENST00000302014, ENST00000505127, ENST00000270879, ENST00000373888, ENST00000361720	457	230	19256	2.01518
GOTERM_BP_FAT	GO:0050930	induction of positive chemotaxis	3	0.545455	0.0479372	ENST00000395795, ENST00000297904, ENST00000331010	457	15	19256	8.42713
GOTERM_BP_FAT	GO:0061307	cardiac neural crest cell differentiation involved in heart development	3	0.545455	0.0479372	ENST00000510697, ENST00000503024, ENST00000393679	457	15	19256	8.42713
GOTERM_BP_FAT	GO:0061308	cardiac neural crest cell development involved in heart development	3	0.545455	0.0479372	ENST00000510697, ENST00000503024, ENST00000393679	457	15	19256	8.42713
GOTERM_BP_FAT	GO:0098660	inorganic ion transmembrane transport	32	5.81818	0.0489446	ENST00000382545, ENST00000295454, ENST00000356253, ENST00000233826, ENST00000488770, ENST00000616978, ENST00000376744, ENST00000431918, ENST00000374541, ENST00000372101, ENST00000398932, ENST00000372207, ENST00000395654, ENST00000567955, ENST00000261892, ENST00000427715, ENST00000518525, ENST00000361820, ENST00000367526, ENST00000272223, ENST00000310128, ENST00000278947, ENST00000286627, ENST0000…	457	957	19256	1.40893
GOTERM_BP_FAT	GO:0086010	membrane depolarization during action potential	4	0.727273	0.0493793	ENST00000278947, ENST00000356253, ENST00000406785, ENST00000360761	457	35	19256	4.8155
GOTERM_MF_FAT	GO:0000976	transcription regulatory region sequence-specific DNA binding	51	9.27273	0.0494809	ENST00000545497, ENST00000335712, ENST00000315429, ENST00000375256, ENST00000264824, ENST00000343894, ENST00000345514, ENST00000509524, ENST00000396026, ENST00000612186, ENST00000262041, ENST00000416496, ENST00000272223, ENST00000419308, ENST00000548219, ENST00000503024, ENST00000314686, ENST00000489516, ENST00000392157, ENST00000396356, ENST00000456903, ENST00000621098, ENST00000540264, ENST0000…	432	1550	16903	1.28741
