# Supplementary material for: Analysis of human neuronal cells carrying ASTN2 deletion associated with psychiatric disorders
Source: Transl Psychiatry. 2024 Jun 3;14:236. doi: 10.1038/s41398-024-02962-4 (PMC11148150; doi:10.1038/s41398-024-02962-4)
Supplement: Supplementary file 4 — Supplementary table 7 [file 41398_2024_2962_MOESM4_ESM.xlsx]

## Sheet: Sheet1
Supplementary Table7
CON1_ASTN2-/- < CON1
Category	Term		Count	%	PValue	Genes	List Total	Pop Hits	Pop Total	Fold Enrichment
GOTERM_MF_FAT	GO:0000981	RNA polymerase II transcription factor activity, sequence-specific DNA binding	44	13.4146	1.51e-06	ENST00000333952, ENST00000329198, ENST00000260926, ENST00000398612, ENST00000297375, ENST00000302609, ENST00000370346, ENST00000316333, ENST00000376707, ENST00000374648, ENST00000243914, ENST00000404795, ENST00000400156, ENST00000392045, ENST00000436624, ENST00000272937, ENST00000301475, ENST00000306087, ENST00000369506, ENST00000367405, ENST00000419022, ENST00000306422, ENST00000589262, ENST0000…	240	1410	16746	2.17738
GOTERM_BP_FAT	GO:0048699	generation of neurons	46	14.0244	2.35e-06	ENST00000294484, ENST00000376483, ENST00000329198, ENST00000610854, ENST00000357122, ENST00000613345, ENST00000260926, ENST00000297375, ENST00000540717, ENST00000370346, ENST00000316333, ENST00000378944, ENST00000475157, ENST00000376707, ENST00000392500, ENST00000404795, ENST00000597739, ENST00000272937, ENST00000340666, ENST00000476548, ENST00000306087, ENST00000377084, ENST00000369506, ENST0000…	262	1593	19081	2.10301
GOTERM_MF_FAT	GO:0003700	transcription factor activity, sequence-specific DNA binding	44	13.4146	3.92e-06	ENST00000333952, ENST00000329198, ENST00000260926, ENST00000398612, ENST00000297375, ENST00000302609, ENST00000370346, ENST00000316333, ENST00000376707, ENST00000374648, ENST00000243914, ENST00000404795, ENST00000400156, ENST00000392045, ENST00000436624, ENST00000272937, ENST00000301475, ENST00000306087, ENST00000369506, ENST00000367405, ENST00000419022, ENST00000306422, ENST00000589262, ENST0000…	240	1463	16746	2.0985
GOTERM_MF_FAT	GO:0001071	nucleic acid binding transcription factor activity	44	13.4146	3.92e-06	ENST00000333952, ENST00000329198, ENST00000260926, ENST00000398612, ENST00000297375, ENST00000302609, ENST00000370346, ENST00000316333, ENST00000376707, ENST00000374648, ENST00000243914, ENST00000404795, ENST00000400156, ENST00000392045, ENST00000436624, ENST00000272937, ENST00000301475, ENST00000306087, ENST00000369506, ENST00000367405, ENST00000419022, ENST00000306422, ENST00000589262, ENST0000…	240	1463	16746	2.0985
GOTERM_BP_FAT	GO:0022008	neurogenesis	46	14.0244	1.35e-05	ENST00000294484, ENST00000376483, ENST00000329198, ENST00000610854, ENST00000357122, ENST00000613345, ENST00000260926, ENST00000297375, ENST00000540717, ENST00000370346, ENST00000316333, ENST00000378944, ENST00000475157, ENST00000376707, ENST00000392500, ENST00000404795, ENST00000597739, ENST00000272937, ENST00000340666, ENST00000476548, ENST00000306087, ENST00000377084, ENST00000369506, ENST0000…	262	1704	19081	1.96602
GOTERM_MF_FAT	GO:1990837	sequence-specific double-stranded DNA binding	45	13.7195	1.96e-05	ENST00000333952, ENST00000329198, ENST00000260926, ENST00000398612, ENST00000259021, ENST00000297375, ENST00000302609, ENST00000370346, ENST00000316333, ENST00000376707, ENST00000374648, ENST00000243914, ENST00000404795, ENST00000400156, ENST00000436624, ENST00000272937, ENST00000301475, ENST00000306087, ENST00000369506, ENST00000367405, ENST00000419022, ENST00000306422, ENST00000589262, ENST0000…	240	1613	16746	1.94661
GOTERM_MF_FAT	GO:0000975	regulatory region DNA binding	43	13.1098	3.84e-05	ENST00000333952, ENST00000329198, ENST00000260926, ENST00000398612, ENST00000297375, ENST00000302609, ENST00000370346, ENST00000376707, ENST00000374648, ENST00000243914, ENST00000404795, ENST00000400156, ENST00000436624, ENST00000272937, ENST00000301475, ENST00000306087, ENST00000369506, ENST00000367405, ENST00000419022, ENST00000306422, ENST00000589262, ENST00000409160, ENST00000269397, ENST0000…	240	1553	16746	1.93195
GOTERM_MF_FAT	GO:0044212	transcription regulatory region DNA binding	43	13.1098	3.84e-05	ENST00000333952, ENST00000329198, ENST00000260926, ENST00000398612, ENST00000297375, ENST00000302609, ENST00000370346, ENST00000376707, ENST00000374648, ENST00000243914, ENST00000404795, ENST00000400156, ENST00000436624, ENST00000272937, ENST00000301475, ENST00000306087, ENST00000369506, ENST00000367405, ENST00000419022, ENST00000306422, ENST00000589262, ENST00000409160, ENST00000269397, ENST0000…	240	1553	16746	1.93195
GOTERM_MF_FAT	GO:0001067	regulatory region nucleic acid binding	43	13.1098	3.95e-05	ENST00000333952, ENST00000329198, ENST00000260926, ENST00000398612, ENST00000297375, ENST00000302609, ENST00000370346, ENST00000376707, ENST00000374648, ENST00000243914, ENST00000404795, ENST00000400156, ENST00000436624, ENST00000272937, ENST00000301475, ENST00000306087, ENST00000369506, ENST00000367405, ENST00000419022, ENST00000306422, ENST00000589262, ENST00000409160, ENST00000269397, ENST0000…	240	1555	16746	1.92947
GOTERM_MF_FAT	GO:0043565	sequence-specific DNA binding	46	14.0244	4.34e-05	ENST00000333952, ENST00000329198, ENST00000260926, ENST00000398612, ENST00000259021, ENST00000297375, ENST00000302609, ENST00000370346, ENST00000316333, ENST00000376707, ENST00000374648, ENST00000243914, ENST00000404795, ENST00000400156, ENST00000436624, ENST00000272937, ENST00000301475, ENST00000306087, ENST00000369506, ENST00000367405, ENST00000419022, ENST00000306422, ENST00000589262, ENST0000…	240	1720	16746	1.86608
GOTERM_BP_FAT	GO:0030182	neuron differentiation	39	11.8902	4.87e-05	ENST00000294484, ENST00000376483, ENST00000329198, ENST00000610854, ENST00000357122, ENST00000613345, ENST00000260926, ENST00000297375, ENST00000370346, ENST00000316333, ENST00000378944, ENST00000475157, ENST00000376707, ENST00000404795, ENST00000597739, ENST00000340666, ENST00000476548, ENST00000377084, ENST00000369506, ENST00000419022, ENST00000254958, ENST00000359999, ENST00000306422, ENST0000…	262	1415	19081	2.00728
GOTERM_MF_FAT	GO:0000976	transcription regulatory region sequence-specific DNA binding	42	12.8049	7.48e-05	ENST00000333952, ENST00000329198, ENST00000260926, ENST00000398612, ENST00000297375, ENST00000302609, ENST00000370346, ENST00000376707, ENST00000374648, ENST00000243914, ENST00000404795, ENST00000400156, ENST00000436624, ENST00000272937, ENST00000301475, ENST00000306087, ENST00000369506, ENST00000367405, ENST00000419022, ENST00000306422, ENST00000589262, ENST00000409160, ENST00000269397, ENST0000…	240	1546	16746	1.89557
GOTERM_MF_FAT	GO:0000977	RNA polymerase II regulatory region sequence-specific DNA binding	40	12.1951	7.7e-05	ENST00000333952, ENST00000329198, ENST00000260926, ENST00000398612, ENST00000297375, ENST00000302609, ENST00000370346, ENST00000374648, ENST00000243914, ENST00000404795, ENST00000400156, ENST00000436624, ENST00000272937, ENST00000301475, ENST00000306087, ENST00000369506, ENST00000367405, ENST00000419022, ENST00000306422, ENST00000589262, ENST00000409160, ENST00000373482, ENST00000355537, ENST0000…	240	1443	16746	1.93416
GOTERM_MF_FAT	GO:0001012	RNA polymerase II regulatory region DNA binding	40	12.1951	7.7e-05	ENST00000333952, ENST00000329198, ENST00000260926, ENST00000398612, ENST00000297375, ENST00000302609, ENST00000370346, ENST00000374648, ENST00000243914, ENST00000404795, ENST00000400156, ENST00000436624, ENST00000272937, ENST00000301475, ENST00000306087, ENST00000369506, ENST00000367405, ENST00000419022, ENST00000306422, ENST00000589262, ENST00000409160, ENST00000373482, ENST00000355537, ENST0000…	240	1443	16746	1.93416
GOTERM_MF_FAT	GO:0000977	RNA polymerase II regulatory region sequence-specific DNA binding	40	12.1951	7.7e-05	ENST00000333952, ENST00000329198, ENST00000260926, ENST00000398612, ENST00000297375, ENST00000302609, ENST00000370346, ENST00000374648, ENST00000243914, ENST00000404795, ENST00000400156, ENST00000436624, ENST00000272937, ENST00000301475, ENST00000306087, ENST00000369506, ENST00000367405, ENST00000419022, ENST00000306422, ENST00000589262, ENST00000409160, ENST00000373482, ENST00000355537, ENST0000…	240	1443	16746	1.93416
GOTERM_MF_FAT	GO:0001012	RNA polymerase II regulatory region DNA binding	40	12.1951	7.7e-05	ENST00000333952, ENST00000329198, ENST00000260926, ENST00000398612, ENST00000297375, ENST00000302609, ENST00000370346, ENST00000374648, ENST00000243914, ENST00000404795, ENST00000400156, ENST00000436624, ENST00000272937, ENST00000301475, ENST00000306087, ENST00000369506, ENST00000367405, ENST00000419022, ENST00000306422, ENST00000589262, ENST00000409160, ENST00000373482, ENST00000355537, ENST0000…	240	1443	16746	1.93416
GOTERM_MF_FAT	GO:0003690	double-stranded DNA binding	45	13.7195	8.03e-05	ENST00000333952, ENST00000329198, ENST00000260926, ENST00000398612, ENST00000259021, ENST00000297375, ENST00000302609, ENST00000370346, ENST00000316333, ENST00000376707, ENST00000374648, ENST00000243914, ENST00000404795, ENST00000400156, ENST00000436624, ENST00000272937, ENST00000301475, ENST00000306087, ENST00000369506, ENST00000367405, ENST00000419022, ENST00000306422, ENST00000589262, ENST0000…	240	1711	16746	1.83511
GOTERM_BP_FAT	GO:0051252	regulation of RNA metabolic process	78	23.7805	0.000245	ENST00000308731, ENST00000329198, ENST00000467111, ENST00000398612, ENST00000372666, ENST00000376707, ENST00000374648, ENST00000249041, ENST00000302424, ENST00000344429, ENST00000272937, ENST00000306087, ENST00000361758, ENST00000359999, ENST00000306422, ENST00000589262, ENST00000409160, ENST00000380692, ENST00000373482, ENST00000381261, ENST00000368592, ENST00000420892, ENST00000377126, ENST0000…	262	3877	19081	1.46521
GOTERM_BP_FAT	GO:0006355	regulation of transcription, DNA-templated	74	22.561	0.000328	ENST00000308731, ENST00000329198, ENST00000467111, ENST00000398612, ENST00000372666, ENST00000376707, ENST00000374648, ENST00000249041, ENST00000302424, ENST00000272937, ENST00000306087, ENST00000359999, ENST00000306422, ENST00000589262, ENST00000409160, ENST00000380692, ENST00000373482, ENST00000381261, ENST00000368592, ENST00000420892, ENST00000377126, ENST00000395867, ENST00000619587, ENST0000…	262	3657	19081	1.47369
GOTERM_BP_FAT	GO:1903506	regulation of nucleic acid-templated transcription	74	22.561	0.000333	ENST00000308731, ENST00000329198, ENST00000467111, ENST00000398612, ENST00000372666, ENST00000376707, ENST00000374648, ENST00000249041, ENST00000302424, ENST00000272937, ENST00000306087, ENST00000359999, ENST00000306422, ENST00000589262, ENST00000409160, ENST00000380692, ENST00000373482, ENST00000381261, ENST00000368592, ENST00000420892, ENST00000377126, ENST00000395867, ENST00000619587, ENST0000…	262	3659	19081	1.47289
GOTERM_BP_FAT	GO:2001141	regulation of RNA biosynthetic process	74	22.561	0.000381	ENST00000308731, ENST00000329198, ENST00000467111, ENST00000398612, ENST00000372666, ENST00000376707, ENST00000374648, ENST00000249041, ENST00000302424, ENST00000272937, ENST00000306087, ENST00000359999, ENST00000306422, ENST00000589262, ENST00000409160, ENST00000380692, ENST00000373482, ENST00000381261, ENST00000368592, ENST00000420892, ENST00000377126, ENST00000395867, ENST00000619587, ENST0000…	262	3675	19081	1.46647
GOTERM_BP_FAT	GO:0006357	regulation of transcription from RNA polymerase II promoter	59	17.9878	0.000393	ENST00000329198, ENST00000398612, ENST00000376707, ENST00000374648, ENST00000249041, ENST00000272937, ENST00000306087, ENST00000359999, ENST00000306422, ENST00000589262, ENST00000409160, ENST00000373482, ENST00000368592, ENST00000420892, ENST00000377126, ENST00000395867, ENST00000619587, ENST00000395422, ENST00000301744, ENST00000325017, ENST00000256759, ENST00000333952, ENST00000260926, ENST0000…	262	2743	19081	1.56648
GOTERM_BP_FAT	GO:0019219	regulation of nucleobase-containing compound metabolic process	82	25	0.000645	ENST00000308731, ENST00000329198, ENST00000369295, ENST00000467111, ENST00000398612, ENST00000372666, ENST00000376707, ENST00000374648, ENST00000249041, ENST00000302424, ENST00000344429, ENST00000272937, ENST00000306087, ENST00000361758, ENST00000359999, ENST00000306422, ENST00000589262, ENST00000409160, ENST00000380692, ENST00000373482, ENST00000381261, ENST00000368592, ENST00000420892, ENST0000…	262	4258	19081	1.40252
GOTERM_BP_FAT	GO:0032774	RNA biosynthetic process	75	22.8659	0.000761	ENST00000308731, ENST00000329198, ENST00000467111, ENST00000398612, ENST00000372666, ENST00000376707, ENST00000374648, ENST00000249041, ENST00000302424, ENST00000272937, ENST00000306087, ENST00000359999, ENST00000306422, ENST00000589262, ENST00000409160, ENST00000380692, ENST00000373482, ENST00000381261, ENST00000368592, ENST00000420892, ENST00000377126, ENST00000464277, ENST00000395867, ENST0000…	262	3826	19081	1.42763
GOTERM_BP_FAT	GO:2000648	positive regulation of stem cell proliferation	6	1.82927	0.000774	ENST00000306422, ENST00000442510, ENST00000404795, ENST00000259021, ENST00000419022, ENST00000006053	262	53	19081	8.24471
GOTERM_BP_FAT	GO:0097659	nucleic acid-templated transcription	74	22.561	0.000996	ENST00000308731, ENST00000329198, ENST00000467111, ENST00000398612, ENST00000372666, ENST00000376707, ENST00000374648, ENST00000249041, ENST00000302424, ENST00000272937, ENST00000306087, ENST00000359999, ENST00000306422, ENST00000589262, ENST00000409160, ENST00000380692, ENST00000373482, ENST00000381261, ENST00000368592, ENST00000420892, ENST00000377126, ENST00000395867, ENST00000619587, ENST0000…	262	3797	19081	1.41935
GOTERM_BP_FAT	GO:0006351	transcription, DNA-templated	71	21.6463	0.00120408	ENST00000308731, ENST00000329198, ENST00000467111, ENST00000398612, ENST00000372666, ENST00000376707, ENST00000374648, ENST00000249041, ENST00000302424, ENST00000272937, ENST00000306087, ENST00000359999, ENST00000306422, ENST00000589262, ENST00000409160, ENST00000380692, ENST00000373482, ENST00000368592, ENST00000420892, ENST00000377126, ENST00000395867, ENST00000619587, ENST00000395422, ENST0000…	262	3629	19081	1.42486
GOTERM_BP_FAT	GO:0042462	eye photoreceptor cell development	5	1.52439	0.00142829	ENST00000359999, ENST00000351050, ENST00000429473, ENST00000419022, ENST00000370346	262	36	19081	10.115
GOTERM_BP_FAT	GO:0019438	aromatic compound biosynthetic process	81	24.6951	0.00155975	ENST00000308731, ENST00000329198, ENST00000369295, ENST00000467111, ENST00000398612, ENST00000372666, ENST00000376707, ENST00000374648, ENST00000249041, ENST00000302424, ENST00000272937, ENST00000306087, ENST00000359999, ENST00000306422, ENST00000589262, ENST00000409160, ENST00000380692, ENST00000373482, ENST00000381261, ENST00000368592, ENST00000420892, ENST00000377126, ENST00000464277, ENST0000…	262	4316	19081	1.3668
GOTERM_MF_FAT	GO:0000978	RNA polymerase II core promoter proximal region sequence-specific DNA binding	31	9.45122	0.00204503	ENST00000333952, ENST00000329198, ENST00000260926, ENST00000297375, ENST00000370346, ENST00000243914, ENST00000404795, ENST00000436624, ENST00000272937, ENST00000306087, ENST00000369506, ENST00000367405, ENST00000419022, ENST00000409160, ENST00000373482, ENST00000355537, ENST00000398468, ENST00000368592, ENST00000377126, ENST00000561204, ENST00000540449, ENST00000366983, ENST00000619587, ENST0000…	240	1205	16746	1.79504
GOTERM_BP_FAT	GO:0034654	nucleobase-containing compound biosynthetic process	79	24.0854	0.0021286	ENST00000308731, ENST00000329198, ENST00000369295, ENST00000467111, ENST00000398612, ENST00000372666, ENST00000376707, ENST00000374648, ENST00000249041, ENST00000302424, ENST00000272937, ENST00000306087, ENST00000359999, ENST00000306422, ENST00000589262, ENST00000409160, ENST00000380692, ENST00000373482, ENST00000381261, ENST00000368592, ENST00000420892, ENST00000377126, ENST00000464277, ENST0000…	262	4230	19081	1.36015
GOTERM_BP_FAT	GO:0018130	heterocycle biosynthetic process	80	24.3902	0.00233634	ENST00000308731, ENST00000329198, ENST00000369295, ENST00000467111, ENST00000398612, ENST00000372666, ENST00000376707, ENST00000374648, ENST00000249041, ENST00000302424, ENST00000272937, ENST00000306087, ENST00000359999, ENST00000306422, ENST00000589262, ENST00000409160, ENST00000380692, ENST00000373482, ENST00000381261, ENST00000368592, ENST00000420892, ENST00000377126, ENST00000464277, ENST0000…	262	4310	19081	1.3518
GOTERM_MF_FAT	GO:0000987	core promoter proximal region sequence-specific DNA binding	31	9.45122	0.00258462	ENST00000333952, ENST00000329198, ENST00000260926, ENST00000297375, ENST00000370346, ENST00000243914, ENST00000404795, ENST00000436624, ENST00000272937, ENST00000306087, ENST00000369506, ENST00000367405, ENST00000419022, ENST00000409160, ENST00000373482, ENST00000355537, ENST00000398468, ENST00000368592, ENST00000377126, ENST00000561204, ENST00000540449, ENST00000366983, ENST00000619587, ENST0000…	240	1224	16746	1.76718
GOTERM_MF_FAT	GO:0001159	core promoter proximal region DNA binding	31	9.45122	0.00258462	ENST00000333952, ENST00000329198, ENST00000260926, ENST00000297375, ENST00000370346, ENST00000243914, ENST00000404795, ENST00000436624, ENST00000272937, ENST00000306087, ENST00000369506, ENST00000367405, ENST00000419022, ENST00000409160, ENST00000373482, ENST00000355537, ENST00000398468, ENST00000368592, ENST00000377126, ENST00000561204, ENST00000540449, ENST00000366983, ENST00000619587, ENST0000…	240	1224	16746	1.76718
GOTERM_MF_FAT	GO:0003677	DNA binding	54	16.4634	0.00316249	ENST00000329198, ENST00000398612, ENST00000376707, ENST00000374648, ENST00000272937, ENST00000306087, ENST00000306422, ENST00000589262, ENST00000409160, ENST00000380692, ENST00000373482, ENST00000368592, ENST00000377126, ENST00000395867, ENST00000619587, ENST00000395422, ENST00000301744, ENST00000369155, ENST00000325017, ENST00000333952, ENST00000260926, ENST00000259021, ENST00000297375, ENST0000…	240	2573	16746	1.46438
GOTERM_BP_FAT	GO:0002052	positive regulation of neuroblast proliferation	4	1.21951	0.00414022	ENST00000306422, ENST00000404795, ENST00000419022, ENST00000006053	262	24	19081	12.138
GOTERM_BP_FAT	GO:0016125	sterol metabolic process	8	2.43902	0.00431361	ENST00000294484, ENST00000374736, ENST00000241052, ENST00000001146, ENST00000421059, ENST00000377833, ENST00000381160, ENST00000393766	262	148	19081	3.93666
GOTERM_BP_FAT	GO:0001754	eye photoreceptor cell differentiation	5	1.52439	0.0044728	ENST00000359999, ENST00000351050, ENST00000429473, ENST00000419022, ENST00000370346	262	49	19081	7.43145
GOTERM_BP_FAT	GO:0042461	photoreceptor cell development	5	1.52439	0.00481038	ENST00000359999, ENST00000351050, ENST00000429473, ENST00000419022, ENST00000370346	262	50	19081	7.28282
GOTERM_BP_FAT	GO:1902679	negative regulation of RNA biosynthetic process	32	9.7561	0.00566475	ENST00000225688, ENST00000329198, ENST00000260926, ENST00000398612, ENST00000259021, ENST00000302609, ENST00000372666, ENST00000475157, ENST00000359193, ENST00000374648, ENST00000400156, ENST00000302424, ENST00000272937, ENST00000301475, ENST00000306087, ENST00000419022, ENST00000306422, ENST00000438103, ENST00000589262, ENST00000409160, ENST00000269397, ENST00000380692, ENST00000356628, ENST0000…	262	1404	19081	1.6599
GOTERM_BP_FAT	GO:0072091	regulation of stem cell proliferation	6	1.82927	0.00591473	ENST00000306422, ENST00000442510, ENST00000404795, ENST00000259021, ENST00000419022, ENST00000006053	262	84	19081	5.20202
GOTERM_BP_FAT	GO:0060322	head development	22	6.70732	0.00724719	ENST00000376483, ENST00000306422, ENST00000610854, ENST00000373482, ENST00000613345, ENST00000260926, ENST00000373611, ENST00000297375, ENST00000316333, ENST00000612423, ENST00000561204, ENST00000475157, ENST00000566858, ENST00000619587, ENST00000404795, ENST00000396057, ENST00000479949, ENST00000358087, ENST00000325017, ENST00000306052, ENST00000369506, ENST00000419022	262	856	19081	1.87175
GOTERM_BP_FAT	GO:2000179	positive regulation of neural precursor cell proliferation	5	1.52439	0.00766061	ENST00000294484, ENST00000306422, ENST00000404795, ENST00000419022, ENST00000006053	262	57	19081	6.38844
GOTERM_BP_FAT	GO:0007420	brain development	21	6.40244	0.00800938	ENST00000376483, ENST00000306422, ENST00000610854, ENST00000373482, ENST00000613345, ENST00000260926, ENST00000373611, ENST00000297375, ENST00000316333, ENST00000612423, ENST00000561204, ENST00000475157, ENST00000619587, ENST00000404795, ENST00000396057, ENST00000479949, ENST00000358087, ENST00000325017, ENST00000306052, ENST00000369506, ENST00000419022	262	809	19081	1.89047
GOTERM_BP_FAT	GO:0007405	neuroblast proliferation	5	1.52439	0.00814146	ENST00000306422, ENST00000404795, ENST00000540717, ENST00000419022, ENST00000006053	262	58	19081	6.2783
GOTERM_BP_FAT	GO:0045892	negative regulation of transcription, DNA-templated	31	9.45122	0.00823491	ENST00000225688, ENST00000329198, ENST00000260926, ENST00000398612, ENST00000259021, ENST00000302609, ENST00000372666, ENST00000475157, ENST00000359193, ENST00000374648, ENST00000400156, ENST00000272937, ENST00000301475, ENST00000306087, ENST00000419022, ENST00000306422, ENST00000438103, ENST00000589262, ENST00000409160, ENST00000269397, ENST00000380692, ENST00000356628, ENST00000355537, ENST0000…	262	1383	19081	1.63245
GOTERM_BP_FAT	GO:0099537	trans-synaptic signaling	19	5.79268	0.00827594	ENST00000376261, ENST00000274711, ENST00000296777, ENST00000581527, ENST00000540717, ENST00000612423, ENST00000287766, ENST00000377918, ENST00000345008, ENST00000283269, ENST00000614491, ENST00000249041, ENST00000397463, ENST00000609684, ENST00000309383, ENST00000306052, ENST00000340666, ENST00000265381, ENST00000373091, ENST00000006053	262	703	19081	1.96833
GOTERM_BP_FAT	GO:1903507	negative regulation of nucleic acid-templated transcription	31	9.45122	0.00847755	ENST00000225688, ENST00000329198, ENST00000260926, ENST00000398612, ENST00000259021, ENST00000302609, ENST00000372666, ENST00000475157, ENST00000359193, ENST00000374648, ENST00000400156, ENST00000272937, ENST00000301475, ENST00000306087, ENST00000419022, ENST00000306422, ENST00000438103, ENST00000589262, ENST00000409160, ENST00000269397, ENST00000380692, ENST00000356628, ENST00000355537, ENST0000…	262	1386	19081	1.62891
GOTERM_BP_FAT	GO:0045934	negative regulation of nucleobase-containing compound metabolic process	35	10.6707	0.00895927	ENST00000225688, ENST00000329198, ENST00000260926, ENST00000398612, ENST00000259021, ENST00000302609, ENST00000372666, ENST00000475157, ENST00000359193, ENST00000374648, ENST00000400156, ENST00000302424, ENST00000249041, ENST00000272937, ENST00000301475, ENST00000306087, ENST00000419022, ENST00000306422, ENST00000438103, ENST00000589262, ENST00000409160, ENST00000269397, ENST00000380692, ENST0000…	262	1631	19081	1.56284
GOTERM_BP_FAT	GO:0072089	stem cell proliferation	7	2.13415	0.00901097	ENST00000306422, ENST00000442510, ENST00000404795, ENST00000259021, ENST00000540717, ENST00000419022, ENST00000006053	262	130	19081	3.92152
GOTERM_MF_FAT	GO:0005343	organic acid:sodium symporter activity	4	1.21951	0.00961068	ENST00000287766, ENST00000371491, ENST00000253122, ENST00000279027	240	31	16746	9.00323
GOTERM_BP_FAT	GO:0008203	cholesterol metabolic process	7	2.13415	0.0096743	ENST00000294484, ENST00000374736, ENST00000241052, ENST00000421059, ENST00000377833, ENST00000381160, ENST00000393766	262	132	19081	3.8621
GOTERM_BP_FAT	GO:0099536	synaptic signaling	19	5.79268	0.0101682	ENST00000376261, ENST00000274711, ENST00000296777, ENST00000581527, ENST00000540717, ENST00000612423, ENST00000287766, ENST00000377918, ENST00000345008, ENST00000283269, ENST00000614491, ENST00000249041, ENST00000397463, ENST00000609684, ENST00000309383, ENST00000306052, ENST00000340666, ENST00000265381, ENST00000373091, ENST00000006053	262	718	19081	1.92721
GOTERM_BP_FAT	GO:0051253	negative regulation of RNA metabolic process	32	9.7561	0.0108581	ENST00000225688, ENST00000329198, ENST00000260926, ENST00000398612, ENST00000259021, ENST00000302609, ENST00000372666, ENST00000475157, ENST00000359193, ENST00000374648, ENST00000400156, ENST00000302424, ENST00000272937, ENST00000301475, ENST00000306087, ENST00000419022, ENST00000306422, ENST00000438103, ENST00000589262, ENST00000409160, ENST00000269397, ENST00000380692, ENST00000356628, ENST0000…	262	1472	19081	1.58322
GOTERM_BP_FAT	GO:1902652	secondary alcohol metabolic process	7	2.13415	0.0111042	ENST00000294484, ENST00000374736, ENST00000241052, ENST00000421059, ENST00000377833, ENST00000381160, ENST00000393766	262	136	19081	3.74851
GOTERM_CC_FAT	GO:0000785	chromatin	29	8.84146	0.0111213	ENST00000329198, ENST00000260926, ENST00000297375, ENST00000370346, ENST00000316333, ENST00000376707, ENST00000359193, ENST00000404795, ENST00000272937, ENST00000306087, ENST00000369506, ENST00000419022, ENST00000306422, ENST00000409160, ENST00000373482, ENST00000370193, ENST00000398468, ENST00000368592, ENST00000377126, ENST00000561204, ENST00000540449, ENST00000366983, ENST00000619587, ENST0000…	241	1275	17231	1.62623
GOTERM_BP_FAT	GO:1902692	regulation of neuroblast proliferation	4	1.21951	0.0119913	ENST00000306422, ENST00000404795, ENST00000419022, ENST00000006053	262	35	19081	8.32323
GOTERM_BP_FAT	GO:0007417	central nervous system development	25	7.62195	0.0125567	ENST00000376483, ENST00000610854, ENST00000613345, ENST00000260926, ENST00000373611, ENST00000297375, ENST00000316333, ENST00000475157, ENST00000404795, ENST00000358087, ENST00000369506, ENST00000419022, ENST00000306422, ENST00000373482, ENST00000370193, ENST00000398468, ENST00000262738, ENST00000368592, ENST00000612423, ENST00000561204, ENST00000619587, ENST00000396057, ENST00000479949, ENST0000…	262	1074	19081	1.69526
GOTERM_CC_FAT	GO:0005834	heterotrimeric G-protein complex	4	1.21951	0.0125778	ENST00000335281, ENST00000351050, ENST00000294117, ENST00000429473	241	35	17231	8.17119
GOTERM_BP_FAT	GO:0046530	photoreceptor cell differentiation	5	1.52439	0.0133753	ENST00000359999, ENST00000351050, ENST00000429473, ENST00000419022, ENST00000370346	262	67	19081	5.43494
GOTERM_CC_FAT	GO:0031680	G-protein beta/gamma-subunit complex	3	0.914634	0.0136194	ENST00000335281, ENST00000294117, ENST00000429473	241	13	17231	16.4995
GOTERM_CC_FAT	GO:1905360	GTPase complex	4	1.21951	0.0146321	ENST00000335281, ENST00000351050, ENST00000294117, ENST00000429473	241	37	17231	7.72951
GOTERM_BP_FAT	GO:0098916	anterograde trans-synaptic signaling	18	5.4878	0.0151297	ENST00000376261, ENST00000274711, ENST00000296777, ENST00000581527, ENST00000612423, ENST00000287766, ENST00000377918, ENST00000345008, ENST00000283269, ENST00000614491, ENST00000249041, ENST00000397463, ENST00000609684, ENST00000309383, ENST00000306052, ENST00000340666, ENST00000265381, ENST00000373091, ENST00000006053	262	694	19081	1.88892
GOTERM_BP_FAT	GO:0007268	chemical synaptic transmission	18	5.4878	0.0151297	ENST00000376261, ENST00000274711, ENST00000296777, ENST00000581527, ENST00000612423, ENST00000287766, ENST00000377918, ENST00000345008, ENST00000283269, ENST00000614491, ENST00000249041, ENST00000397463, ENST00000609684, ENST00000309383, ENST00000306052, ENST00000340666, ENST00000265381, ENST00000373091, ENST00000006053	262	694	19081	1.88892
GOTERM_BP_FAT	GO:0030595	leukocyte chemotaxis	9	2.7439	0.0207282	ENST00000622526, ENST00000296026, ENST00000262102, ENST00000436428, ENST00000296677, ENST00000508487, ENST00000467111, ENST00000284878, ENST00000006053	262	247	19081	2.65366
GOTERM_BP_FAT	GO:0050900	leukocyte migration	12	3.65854	0.0208	ENST00000622526, ENST00000296026, ENST00000312957, ENST00000262102, ENST00000379265, ENST00000436428, ENST00000296677, ENST00000508487, ENST00000467111, ENST00000284878, ENST00000389798, ENST00000006053	262	396	19081	2.20692
GOTERM_MF_FAT	GO:0042379	chemokine receptor binding	5	1.52439	0.0213879	ENST00000622526, ENST00000296026, ENST00000436428, ENST00000508487, ENST00000006053	240	74	16746	4.71453
GOTERM_BP_FAT	GO:0002448	mast cell mediated immunity	4	1.21951	0.0221869	ENST00000617421, ENST00000308731, ENST00000460943, ENST00000467111	262	44	19081	6.62075
GOTERM_BP_FAT	GO:0006865	amino acid transport	7	2.13415	0.0223016	ENST00000287766, ENST00000371491, ENST00000361529, ENST00000253122, ENST00000380293, ENST00000239451, ENST00000265381	262	159	19081	3.20627
GOTERM_BP_FAT	GO:0048609	multicellular organismal reproductive process	21	6.40244	0.0233911	ENST00000376483, ENST00000361758, ENST00000353065, ENST00000312957, ENST00000242140, ENST00000412786, ENST00000467111, ENST00000380293, ENST00000297283, ENST00000284878, ENST00000406861, ENST00000228820, ENST00000409123, ENST00000260442, ENST00000243914, ENST00000346219, ENST00000256015, ENST00000001146, ENST00000325643, ENST00000476548, ENST00000256759, ENST00000369506	262	902	19081	1.69556
GOTERM_BP_FAT	GO:0023051	regulation of signaling	63	19.2073	0.0238329	ENST00000353065, ENST00000329198, ENST00000274711, ENST00000313766, ENST00000373596, ENST00000467111, ENST00000284878, ENST00000257572, ENST00000377918, ENST00000302424, ENST00000360472, ENST00000340666, ENST00000360314, ENST00000359999, ENST00000296777, ENST00000379265, ENST00000475805, ENST00000380293, ENST00000228862, ENST00000420892, ENST00000409202, ENST00000314641, ENST00000374736, ENST0000…	262	3570	19081	1.2852
GOTERM_BP_FAT	GO:0010468	regulation of gene expression	87	26.5244	0.025438	ENST00000308731, ENST00000329198, ENST00000467111, ENST00000398612, ENST00000372666, ENST00000376707, ENST00000374648, ENST00000249041, ENST00000302424, ENST00000344429, ENST00000272937, ENST00000306087, ENST00000344029, ENST00000361758, ENST00000359999, ENST00000306422, ENST00000589262, ENST00000409160, ENST00000296777, ENST00000380692, ENST00000373482, ENST00000381261, ENST00000380293, ENST0000…	262	5216	19081	1.21473
GOTERM_BP_FAT	GO:0009267	cellular response to starvation	7	2.13415	0.0261485	ENST00000367157, ENST00000569022, ENST00000366983, ENST00000296777, ENST00000412786, ENST00000309383, ENST00000457596, ENST00000416681	262	165	19081	3.08968
GOTERM_MF_FAT	GO:0045236	CXCR chemokine receptor binding	3	0.914634	0.0267032	ENST00000296026, ENST00000508487, ENST00000006053	240	18	16746	11.6292
GOTERM_BP_FAT	GO:0032504	multicellular organism reproduction	21	6.40244	0.0282912	ENST00000376483, ENST00000361758, ENST00000353065, ENST00000312957, ENST00000242140, ENST00000412786, ENST00000467111, ENST00000380293, ENST00000297283, ENST00000284878, ENST00000406861, ENST00000228820, ENST00000409123, ENST00000260442, ENST00000243914, ENST00000346219, ENST00000256015, ENST00000001146, ENST00000325643, ENST00000476548, ENST00000256759, ENST00000369506	262	921	19081	1.66058
GOTERM_BP_FAT	GO:0010646	regulation of cell communication	62	18.9024	0.0293705	ENST00000353065, ENST00000329198, ENST00000274711, ENST00000313766, ENST00000373596, ENST00000467111, ENST00000284878, ENST00000257572, ENST00000377918, ENST00000302424, ENST00000360472, ENST00000340666, ENST00000360314, ENST00000359999, ENST00000296777, ENST00000379265, ENST00000475805, ENST00000380293, ENST00000228862, ENST00000420892, ENST00000409202, ENST00000374736, ENST00000345008, ENST0000…	262	3543	19081	1.27444
GOTERM_BP_FAT	GO:0016477	cell migration	31	9.45122	0.0310034	ENST00000296026, ENST00000312957, ENST00000442510, ENST00000357122, ENST00000467111, ENST00000260926, ENST00000284878, ENST00000392500, ENST00000262102, ENST00000436428, ENST00000370828, ENST00000389798, ENST00000306087, ENST00000360314, ENST00000369506, ENST00000419022, ENST00000254958, ENST00000359999, ENST00000379265, ENST00000296677, ENST00000262738, ENST00000314641, ENST00000612423, ENST0000…	262	1538	19081	1.46793
GOTERM_BP_FAT	GO:0051961	negative regulation of nervous system development	10	3.04878	0.0322669	ENST00000294484, ENST00000254958, ENST00000312957, ENST00000368385, ENST00000357122, ENST00000370193, ENST00000355537, ENST00000368592, ENST00000419022, ENST00000006053	262	320	19081	2.27588
GOTERM_MF_FAT	GO:0008009	chemokine activity	4	1.21951	0.0344241	ENST00000622526, ENST00000296026, ENST00000508487, ENST00000006053	240	50	16746	5.582
GOTERM_BP_FAT	GO:0002274	myeloid leukocyte activation	8	2.43902	0.0370041	ENST00000308731, ENST00000438103, ENST00000369478, ENST00000442510, ENST00000296677, ENST00000460943, ENST00000467111, ENST00000006053	262	227	19081	2.56663
GOTERM_BP_FAT	GO:0046641	positive regulation of alpha-beta T cell proliferation	3	0.914634	0.0390455	ENST00000442510, ENST00000467111, ENST00000376802	262	23	19081	9.49934
GOTERM_BP_FAT	GO:0002707	negative regulation of lymphocyte mediated immunity	4	1.21951	0.0394264	ENST00000442510, ENST00000467111, ENST00000376802, ENST00000344029	262	55	19081	5.2966
GOTERM_MF_FAT	GO:0015370	solute:sodium symporter activity	4	1.21951	0.0398962	ENST00000287766, ENST00000371491, ENST00000253122, ENST00000279027	240	53	16746	5.26604
GOTERM_BP_FAT	GO:0055006	cardiac cell development	5	1.52439	0.0401232	ENST00000254958, ENST00000329198, ENST00000325017, ENST00000284878, ENST00000314641	262	94	19081	3.87384
GOTERM_BP_FAT	GO:0002275	myeloid cell activation involved in immune response	5	1.52439	0.0414543	ENST00000308731, ENST00000438103, ENST00000296677, ENST00000460943, ENST00000467111	262	95	19081	3.83307
GOTERM_BP_FAT	GO:0006928	movement of cell or subcellular component	41	12.5	0.0432638	ENST00000296026, ENST00000312957, ENST00000242140, ENST00000610854, ENST00000442510, ENST00000417257, ENST00000357122, ENST00000467111, ENST00000260926, ENST00000284878, ENST00000392500, ENST00000262442, ENST00000262102, ENST00000436428, ENST00000370828, ENST00000389798, ENST00000476548, ENST00000306087, ENST00000360314, ENST00000369506, ENST00000419022, ENST00000254958, ENST00000359999, ENST0000…	262	2226	19081	1.3414
GOTERM_BP_FAT	GO:0019953	sexual reproduction	20	6.09756	0.0453264	ENST00000376483, ENST00000361758, ENST00000353065, ENST00000312957, ENST00000242140, ENST00000228850, ENST00000380293, ENST00000297283, ENST00000284878, ENST00000406861, ENST00000228820, ENST00000409123, ENST00000260442, ENST00000243914, ENST00000346219, ENST00000256015, ENST00000001146, ENST00000325643, ENST00000476548, ENST00000256759, ENST00000369506	262	910	19081	1.60062
GOTERM_BP_FAT	GO:0001911	negative regulation of leukocyte mediated cytotoxicity	3	0.914634	0.0454848	ENST00000442510, ENST00000467111, ENST00000376802	262	25	19081	8.73939
GOTERM_BP_FAT	GO:1900371	regulation of purine nucleotide biosynthetic process	5	1.52439	0.0470265	ENST00000616440, ENST00000392055, ENST00000369295, ENST00000249041, ENST00000405460	262	99	19081	3.67819
GOTERM_BP_FAT	GO:0030808	regulation of nucleotide biosynthetic process	5	1.52439	0.0484814	ENST00000616440, ENST00000392055, ENST00000369295, ENST00000249041, ENST00000405460	262	100	19081	3.64141
GOTERM_BP_FAT	GO:0000768	syncytium formation by plasma membrane fusion	4	1.21951	0.0489637	ENST00000438103, ENST00000312957, ENST00000368676, ENST00000339996	262	60	19081	4.85522
GOTERM_BP_FAT	GO:0007276	gamete generation	17	5.18293	0.0493792	ENST00000376483, ENST00000361758, ENST00000353065, ENST00000312957, ENST00000242140, ENST00000297283, ENST00000284878, ENST00000406861, ENST00000228820, ENST00000409123, ENST00000260442, ENST00000243914, ENST00000346219, ENST00000256015, ENST00000001146, ENST00000325643, ENST00000476548, ENST00000256759	262	742	19081	1.66857
GOTERM_BP_FAT	GO:0007276	gamete generation	17	5.18293	0.0493792	ENST00000376483, ENST00000361758, ENST00000353065, ENST00000312957, ENST00000242140, ENST00000297283, ENST00000284878, ENST00000406861, ENST00000228820, ENST00000409123, ENST00000260442, ENST00000243914, ENST00000346219, ENST00000256015, ENST00000001146, ENST00000325643, ENST00000476548, ENST00000256759	262	742	19081	1.66857
GOTERM_MF_FAT	GO:0015296	anion:cation symporter activity	4	1.21951	0.0499291	ENST00000287766, ENST00000371491, ENST00000253122, ENST00000279027	240	58	16746	4.81207
