# Supplementary material for: Analysis of human neuronal cells carrying ASTN2 deletion associated with psychiatric disorders
Source: Transl Psychiatry. 2024 Jun 3;14:236. doi: 10.1038/s41398-024-02962-4 (PMC11148150; doi:10.1038/s41398-024-02962-4)
Supplement: Supplementary file 5 — Supplementary table 8 [file 41398_2024_2962_MOESM5_ESM.xlsx]

## Sheet: Sheet1
supplementary Table 8
50 most significant genes around the peaks called for each ChIP-seq dataset and its distance from TSS.
SRR5111604			SRR5111605			SRR5197178			merged data
GENE	distance from TSS	-logq(int)	GENE	distance from TSS	-logq(int)	GENE	distance from TSS	-logq(int)	GENE	distance from TSS	-logq(int)
SPATA18	624	229	SPATA18	630	187	SPATA18	608	120	SPATA18	619	117
PFDN1	7549	116	FCMR	9268	93	PDLIM5	893	114	FCMR	9236	79
FCMR	9250	105	MT-ATP6	137	74	FCMR	9236	68	PFDN1	7560	59
MT-ND4	202	102	MT-ATP8	298	74	AHCYL1	4042	66	HIST2H4A	1273	52
MT-ND4L	492	102	PFDN1	7627	71	LILRA5	8499	59	HIST2H3C	7261	52
MT-ND3	903	102	MT-ND1	804	66	NFATC4	6330	55	AHCYL1	4035	51
ZNF233	43	74	HIST2H4B	1342	61	HIST2H3C	7265	53	PDLIM5	891	49
FMN2	2386	73	HIST2H3A	7249	61	HIST2H4A	1269	53	NFATC4	6330	48
NFATC4	6277	70	FMN2	2320	61	HIST2H3A	7268	43	HIST2H4B	1362	44
HIST2H4A	1269	68	NFATC4	6324	56	HIST2H4B	1323	43	HIST2H3A	7229	44
HIST2H3C	7265	68	AHCYL1	4010	56	FRG2	4747	38	FMN2	2358	40
AHCYL1	4028	66	HIST2H4A	1276	56	TNRC6B	775	35	ZNF233	67	36
ZNF461	35	63	HIST2H3C	7258	56	ALPI	8444	31	SGTA	9081	35
HIST2H4B	1312	60	SGTA	9092	52	SYMPK	12	31	ZNF461	34	29
HIST2H3A	7279	60	MT-ND2	905	45	COL23A1	4938	30	FAM192A	1531	28
POLR2J3	1	50	ZNF233	70	33	DOK1	2592	29	ZNF529	105	28
ZNF529	130	47	FXYD5	231	31	FRG2C	4918	27	WTAP	4267	27
FAM192A	1533	41	BLCAP	2921	31	CLDND2	1761	27	CCNL1	8450	27
ARID3B	5206	41	NNAT	3795	31	SGTA	9085	26	LSR	132	24
TES	7905	41	ZNF461	60	29	RPP30	91	26	TMCO3	2476	23
ZNF146	220	41	BRSK2	7273	28	TSPAN8	591	25	TSPAN8	586	23
SGTA	9065	40	ZNF529	86	28	ATG5	20	24	SF3A3	808	23
WTAP	4265	39	CCNL1	8471	28	CRTAP	485	24	ATG5	19	22
LSR	129	39	DDHD1	6188	27	MRPL15	110	22	PAK1IP1	17	21
TMCO3	2462	39	FAM192A	1528	27	ABCA7	4738	22	XPO7	2713	21
ZNF225	40	38	XPO7	2737	25	ZNRF3	1090	19	ZNF780A	119	21
ZFP14	99	38	ZNF585A	163	25	POFUT2	7498	19	INTS11	7058	21
COLEC12	3569	37	ZNF566	296	23	ISOC1	2949	18	PUSL1	9062	21
ZNF428	528	36	CYHR1	5929	22	AQP5	5317	18	SEC23B	65	20
RPL37	75	35	PDLIM5	866	22	PPAT	107	18	BLCAP	2929	20
DUSP1	5578	35	TES	7847	21	TBC1D4	647	18	NNAT	3787	20
ZNF571	227	34	ZNF780A	143	21	CHMP7	3234	16	AQP5	5372	20
SEC22B	7	34	UCN	3676	20	PDCD6	236	16	ZMPSTE24	1	20
GABPB2	2	34	PPP1R26	2718	20	NXPE3	1472	16	TES	7895	20
SF3A3	833	34	RHEBL1	9248	19	DERL2	117	15	ZFP14	109	20
CAMKK1	2801	33	KDM5C	95	19	PCNA	6416	15	CEBPA	9207	20
CCNL1	8490	33	ARID3B	5178	19	JAK1	81	14	POLR2J3	5	19
PAK1IP1	7	33	CEBPA	9174	19	FMN2	2417	14	ZNF571	229	19
ENC1	9140	33	PAK1IP1	18	19	SF3B6	168	14	RHEBL1	9241	19
CEBPA	9051	32	ZNF391	239	18	UGP2	80	14	FXYD5	245	19
LRFN3	571	31	ZNF569	60	18	BTBD8	408	13	DUSP1	5569	19
GGPS1	146	31	BACH1	951	18	FOXO3	29	13	ARID3B	5180	18
PDLIM5	933	31	RASA4B	5532	18	PCMT1	1091	13	KDM5C	111	18
BLCAP	2939	31	TMCO3	2492	18	GOLGA6L10	6223	13	ZNF146	232	18
NNAT	3777	31	BORCS7	211	18	ZNF552	282	13	STK19	8	18
COX7A2	6390	31	SEC23B	65	18	FAM72C	1212	12	DXO	338	18
LSG1	24	31	INTS11	7052	18	COPRS	189	12	ADK	17	17
CCNT1	17	31	PUSL1	9068	18	TMEM255A	8732	12	TNRC6B	794	17
TXNRD1	4454	30	MED29	234	18	INTS11	7057	12	COLEC12	3531	17
LSM3	534	30	TSPAN8	523	18	PUSL1	9063	12	POFUT2	7453	17
STK19	23	30	CAMK2N1	152	18	B3GNT4	813	12	MAP3K3	2453	17
